# Supplementary material for: Gut microbiome drives individual memory variation in bumblebees
Source: Nat Commun. 2021 Nov 25;12:6588. doi: 10.1038/s41467-021-26833-4 (PMC8616916; doi:10.1038/s41467-021-26833-4)
Supplement: Supplementary file 3 — Supplementary Data 1 [file 41467_2021_26833_MOESM3_ESM.xlsx]

## Sheet: Supplementary Data 1
Supplementary Data 1. The summary of sequencing data obtained from metagenomic sequencing of individual hindguts.
Samples ID	Read length (bp)	Raw reads	Optimized reads	Percent in raw reads (%)	Contigs	ORFs
L1	150	66895920	9928823	14.8422	45511	85041
L2	150	76434684	9762711	12.7726	44488	75918
L3	150	82607066	10809063	13.0849	47900	82956
L4	150	92690520	12404771	13.383	48129	80063
L5	150	95619592	12443889	13.014	50621	85501
L6	150	85005250	12105238	14.2406	48932	86276
L7	150	88466664	10581241	11.9607	44511	80552
L8	150	99963562	15160796	15.1663	46063	86430
L9	150	78460728	9822813	12.5194	52508	83460
L10	150	74312432	9786834	13.1698	54433	85921
L11	150	78007180	9534373	12.2224	51025	83145
L12	150	87663804	13505104	15.4056	55452	93272
L13	150	69051628	12607802	18.2585	47374	81607
L14	150	84066830	13175071	15.6721	43441	83834
L15	150	74501182	10537962	14.1447	48133	84570
M1	150	91838042	11478806	12.499	55123	80772
M2	150	74808482	9974636	13.3336	52695	76584
M3	150	81675224	10912740	13.3611	50065	84715
M4	150	91308336	11364629	12.4464	50211	85233
M5	150	87801254	11715896	13.3437	53566	81367
M6	150	80402182	11175505	13.8995	50904	81569
M7	150	92111002	15340605	16.6545	54803	90529
M8	150	73651994	10834664	14.7106	49834	84639
M9	150	71419504	8527383	11.9399	45471	77127
M10	150	66722390	11002888	16.4905	50084	92604
M11	150	73242450	10212064	13.9428	49840	74911
M12	150	73838754	11202637	15.1718	47527	81838
M13	150	80640442	16617166	20.6065	46641	86763
M14	150	75558074	10837895	14.3438	45036	80439
Mean	150	8.09919e+07	1.14953e+07	14.2276	49321.4	83366.8
