# Supplementary material for: Gut microbiome drives individual memory variation in bumblebees
Source: Nat Commun. 2021 Nov 25;12:6588. doi: 10.1038/s41467-021-26833-4 (PMC8616916; doi:10.1038/s41467-021-26833-4)
Supplement: Supplementary file 4 — Supplementary Data 2 [file 41467_2021_26833_MOESM4_ESM.xlsx]

## Sheet: Supplementary Data 2
Supplementary Data 2. The abundance of gut bacteria identified in individual bee guts from the Learning group (n = 15) and the Memory group (n = 14) based on bacterial RPKM from metagenomic sequencing. The five most dominant genera and five main phylotypes are shown.
The abundance of gut bacteria (bacterial RPKM values)
Genus	L1	L2	L3	L4	L5	L6	L7	L8	L9	L10	L11	L12	L13	L14	L15	M1	M2	M3	M4	M5	M6	M7	M8	M9	M10	M11	M12	M13	M14
Lactobacillus	121569	230285	40302.1	5942.46	21245.9	210506	3123.33	279724	54705.6	28307.6	20053.4	166006	373421	38403.3	15906.5	74881	9111.49	75775.2	36034.7	8021.04	60219.1	135900	46939.1	125021	205144	192273	60831.5	188890	13473.2
Snodgrassella	113410	6878.77	50970.3	19849.3	63475.8	53050.3	45990.3	46991.4	12012.5	85336.1	81939.7	101023	31018.4	112964	125973	30002.6	81370.3	132611	101849	143006	91523.4	111166	162745	37675.1	88768.1	23243.6	75262.5	116289	130020
Bifidobacterium	54334.6	6218.45	11670.5	66667.3	49396.7	45464.3	33047.6	165566	70635.4	20961.5	14856.2	75527.8	79718.6	117761	45894.2	122963	24624.1	61199.8	32060.9	39967.6	38123.8	63584.2	26613.4	11485.6	111187	11847.3	8027.27	284275	14794.4
Gilliamella	91641.2	7138.57	48883.5	9851.12	21514.5	36984.3	59183.8	74007.3	17110.6	48520.5	31548	15256.2	16039.4	70983.1	101083	9356.11	52637.8	88827.8	50469.6	46903.5	23093.7	53350.5	75532.4	8620.83	53741.6	1894.97	24460.9	73468.9	117774
Candidatus Schmidhempelia	17563.3	6235.8	9451.95	1322.35	8005.26	4347.05	9959.78	31448.9	2259.9	18022.2	12097.3	6354.01	1668.04	26307.2	12829.9	1150.48	3218.47	18719.7	10183.9	15339.8	15306.8	13979.1	24711.8	4260.61	18576.9	980.043	11308.7	5907.67	788.065
Phylotypes	L1	L2	L3	L4	L5	L6	L7	L8	L9	L10	L11	L12	L13	L14	L15	M1	M2	M3	M4	M5	M6	M7	M8	M9	M10	M11	M12	M13	M14
Snodgrassella alvi	113410	6878.77	50970.3	19849.3	63475.8	53050.3	45990.3	46991.4	12012.5	85336.1	81939.7	101023	31018.4	112964	125973	30002.6	81370.3	132611	101849	143006	91523.4	111166	162745	37675.1	88768.1	23243.6	75262.5	116289	130020
Lactobacillus Firm-5	90663.4	173509	29078.8	4362.05	14443	159334	2245.44	212290	22858.5	18244.9	14918.4	112879	280317	28536.1	10074.4	50582.4	5808.65	54923.4	26619.5	5588.45	44867.2	102581	34172.4	92547.1	135283	133601	45403.1	142992	10161.6
Bifidobacterium spp.	53646.6	6202.59	11517.3	66418.1	49126.1	44985.9	32370.9	164474	70238.9	20703.2	14681.5	75079.9	78830.5	117216	45306.4	122178	24222.6	60531.1	31826.1	39595.1	37502.6	63294.1	26227.3	11407.2	110851	11728.3	7884.01	282783	14526.5
Gilliamella apicola	91641.2	7138.57	48883.5	9851.12	21514.5	36984.3	59183.8	74007.3	17110.6	48520.5	31548	15256.2	16039.4	70983.1	101083	9356.11	52637.8	88827.8	50469.6	46903.5	23093.7	53350.5	75532.4	8620.83	53741.6	1894.97	24460.9	73468.9	117774
Lactobacillus Firm-4	2288.65	2908.92	635.142	173.012	1886.67	2893.06	73.2675	3285.06	16515.1	4402.7	266.944	15295.6	4300.09	591.087	2213.89	5259.3	455.401	3191.47	685.048	120.085	805.971	2507.58	719.581	1359.45	27777.8	2443.82	815.06	2319.31	297.172
The relative abundance of gut bacteria
Genus	L1	L2	L3	L4	L5	L6	L7	L8	L9	L10	L11	L12	L13	L14	L15	M1	M2	M3	M4	M5	M6	M7	M8	M9	M10	M11	M12	M13	M14
Lactobacillus	0.281906	0.848298	0.218529	0.0528018	0.119304	0.565563	0.0180841	0.444777	0.32261	0.125729	0.111707	0.423399	0.715663	0.0976416	0.0477663	0.297788	0.0466666	0.184121	0.141324	0.0286087	0.243381	0.325887	0.126096	0.625979	0.403466	0.792046	0.3089	0.269841	0.043563
Snodgrassella	0.262986	0.0253392	0.276374	0.176371	0.35644	0.142529	0.266283	0.074719	0.0708402	0.379022	0.456443	0.25766	0.0594469	0.287214	0.378291	0.119315	0.416757	0.322224	0.399438	0.510061	0.3699	0.266576	0.437193	0.188639	0.174584	0.0957491	0.38218	0.166126	0.420393
Bifidobacterium	0.125996	0.0229068	0.0632808	0.592373	0.277381	0.122148	0.191345	0.26326	0.416552	0.0931007	0.082756	0.192634	0.152781	0.299412	0.137818	0.489	0.126118	0.148706	0.125739	0.142553	0.154081	0.152475	0.0714933	0.0575082	0.218676	0.0488036	0.0407621	0.406103	0.0478347
Gilliamella	0.212505	0.0262962	0.265059	0.0875322	0.120812	0.0993649	0.342673	0.117676	0.100905	0.215504	0.175737	0.038911	0.0307395	0.180477	0.303547	0.0372075	0.269597	0.215837	0.197935	0.167291	0.0933353	0.127934	0.202908	0.0431644	0.105696	0.00780608	0.124212	0.104954	0.380799
Candidatus Schmidhempelia	0.0407272	0.0229707	0.051251	0.0117497	0.0449525	0.0116791	0.0576671	0.0500055	0.0133271	0.080046	0.0673876	0.0162059	0.0031968	0.0668868	0.0385275	0.00457525	0.0164841	0.0454857	0.0399401	0.0547125	0.0618636	0.0335218	0.066385	0.0213328	0.036536	0.00403716	0.0574251	0.00843944	0.00254806
Phylotypes	L1	L2	L3	L4	L5	L6	L7	L8	L9	L10	L11	L12	L13	L14	L15	M1	M2	M3	M4	M5	M6	M7	M8	M9	M10	M11	M12	M13	M14
Snodgrassella alvi	0.264012	0.0255532	0.279946	0.180731	0.361943	0.143264	0.27038	0.0748858	0.0718719	0.38294	0.462942	0.264234	0.0595806	0.288396	0.380677	0.12049	0.421263	0.323893	0.403299	0.513939	0.373025	0.27437	0.439315	0.190945	0.175099	0.0965674	0.385951	0.166331	0.423271
Lactobacillus Firm-5	0.211058	0.644547	0.159711	0.0397172	0.0823548	0.430286	0.0132011	0.338307	0.136764	0.0818727	0.0842857	0.295242	0.538437	0.0728526	0.0304438	0.203138	0.030072	0.134146	0.105407	0.0200839	0.182867	0.25318	0.0922453	0.469047	0.266852	0.555056	0.23283	0.204524	0.0330806
Bifidobacterium spp.	0.124886	0.0230413	0.0632571	0.604748	0.28012	0.121486	0.190311	0.262107	0.420246	0.0929039	0.0829472	0.196377	0.151419	0.299253	0.136911	0.490666	0.125403	0.147843	0.126024	0.142298	0.152851	0.156217	0.0707982	0.057814	0.218658	0.0487261	0.0404297	0.40447	0.0472901
Gilliamella apicola	0.213335	0.0265183	0.268485	0.0896962	0.122677	0.0998772	0.347946	0.117939	0.102375	0.217732	0.178239	0.0399038	0.0308086	0.18122	0.305462	0.037574	0.272512	0.216955	0.199848	0.168563	0.0941238	0.131675	0.203893	0.043692	0.106008	0.00787279	0.125437	0.105084	0.383406
Lactobacillus Firm-4	0.00532782	0.010806	0.00348842	0.0015753	0.0107579	0.00781279	0.000430745	0.0052351	0.0988112	0.0197568	0.00150818	0.0400069	0.00825968	0.00150904	0.00669014	0.0211213	0.00235766	0.00779491	0.00271264	0.000431565	0.00328492	0.00618897	0.00194244	0.00688995	0.054793	0.010153	0.00417968	0.00331737	0.000967427
