# Supplementary material for: Gut microbiome drives individual memory variation in bumblebees
Source: Nat Commun. 2021 Nov 25;12:6588. doi: 10.1038/s41467-021-26833-4 (PMC8616916; doi:10.1038/s41467-021-26833-4)
Supplement: Supplementary file 5 — Supplementary Data 3 [file 41467_2021_26833_MOESM5_ESM.xlsx]

## Sheet: Supplementary Data 3
Supplementary Data 3. The correlations between learning/memory performance and the abundance of gut bacteria (RPKM values). Spearman’s rank correlation analyses with Bonferroni correction were conducted.
Genus
Genus	Learning speed in Learning group			Learning speed in Memory group			Memory
	r	p-value	Bonferroni corrected p-value	r	p-value	Bonferroni corrected p-value	r	p-value	Bonferroni corrected p-value
Lactobacillus	0.0785714	0.782681	1	-0.30989	0.28056	1	0.537573	0.0474117	0.237059
Snodgrassella	-0.203571	0.46575	1	0.182418	0.532152	1	0.185291	0.525959	1
Bifidobacterium	0.160714	0.566727	1	-0.173626	0.552566	1	0.0800641	0.785562	1
Gilliamella	-0.328571	0.231628	1	-0.032967	0.915532	1	0.519273	0.0570525	0.285262
Candidatus Schmidhempelia	0.0535714	0.852509	1	0.182418	0.532152	1	0.183004	0.53117	1
Phylotype
Phylotype	Learning speed in Learning group			Learning speed in Memory group			Memory
	r	p-value	Bonferroni corrected p-value	r	p-value	Bonferroni corrected p-value	r	p-value	Bonferroni corrected p-value
Snodgrassella alvi	-0.203571	0.46575	1	0.182418	0.532152	1	0.185291	0.525959	1
Gilliamella apicola	-0.328571	0.231628	1	-0.032967	0.915532	1	0.519273	0.0570525	0.285
Bifidobacterium spp.	0.160714	0.566727	1	-0.173626	0.552566	1	0.0800641	0.785562	1
Lactobacillus Firm-5	0.0357143	0.903077	1	-0.261538	0.365589	1	0.567311	0.0343588	0.172
Lactobacillus Firm-4	0.2	0.473797	1	-0.428571	0.128058	0.64	0.420908	0.133946	0.67
