# Supplementary material for: Gut microbiome drives individual memory variation in bumblebees
Source: Nat Commun. 2021 Nov 25;12:6588. doi: 10.1038/s41467-021-26833-4 (PMC8616916; doi:10.1038/s41467-021-26833-4)
Supplement: Supplementary file 6 — Supplementary Data 4 [file 41467_2021_26833_MOESM6_ESM.xlsx]

## Sheet: Supplementary Data 4
Supplementary Data 4. The abundance of KEGG pathways identified for Lactobacillus Firm-5, S. alvi and G. apicola. The top 50 most abundant KEGG pathways are shown.
Firm-5					S. alvi					G. apicola
Pathway	Definition	Mean	SEM		Pathway	Definition	Mean	SEM		Pathway	Definition	Mean	SEM
ko01230	Biosynthesis of amino acids	2385.65	484.304		ko01230	Biosynthesis of amino acids	4350.48	510.787		ko01230	Biosynthesis of amino acids	2250.59	404.972
ko02010	ABC transporters	2082.8	460.73		ko03010	Ribosome	2679.78	310.246		ko02010	ABC transporters	1816.65	323.767
ko02060	Phosphotransferase system (PTS)	1922.46	437.154		ko01200	Carbon metabolism	2633.84	302.312		ko03010	Ribosome	1347.63	236.512
ko01200	Carbon metabolism	1815.39	376.543		ko02010	ABC transporters	2549.8	292.383		ko01200	Carbon metabolism	1254.9	225.998
ko00230	Purine metabolism	1793.7	368.888		ko00230	Purine metabolism	2514.19	290.562		ko00230	Purine metabolism	1193.53	217.224
ko00240	Pyrimidine metabolism	1784.15	355.12		ko00240	Pyrimidine metabolism	1846.15	209.839		ko02020	Two-component system	1015.52	190.267
ko03010	Ribosome	1767.66	374.508		ko00190	Oxidative phosphorylation	1793.55	210.656		ko00240	Pyrimidine metabolism	938.113	175.111
ko02020	Two-component system	1300.76	276.38		ko02020	Two-component system	1748.57	198.965		ko02040	Flagellar assembly	866.224	159.28
ko00051	Fructose and mannose metabolism	1219.94	277.935		ko03440	Homologous recombination	1151.92	132.379		ko03070	Bacterial secretion system	629.064	110.447
ko00520	Amino sugar and nucleotide sugar metabolism	1153.39	268.473		ko02024	Quorum sensing	1130.1	129.261		ko00010	Glycolysis / Gluconeogenesis	609.621	109.321
ko00010	Glycolysis / Gluconeogenesis	1150.46	238.798		ko00620	Pyruvate metabolism	1132.82	126.963		ko03440	Homologous recombination	576.563	111.202
ko02024	Quorum sensing	1080.83	241.409		ko03070	Bacterial secretion system	1044.08	121.707		ko00520	Amino sugar and nucleotide sugar metabolism	540.092	95.7623
ko00970	Aminoacyl-tRNA biosynthesis	1037.03	219.888		ko00970	Aminoacyl-tRNA biosynthesis	1044.51	117.33		ko02024	Quorum sensing	528.641	96.5911
ko03440	Homologous recombination	1000.95	210.321		ko00270	Cysteine and methionine metabolism	994.633	115.496		ko00620	Pyruvate metabolism	518.95	93.4133
ko00500	Starch and sucrose metabolism	915.605	212.352		ko00720	Carbon fixation pathways in prokaryotes	967.588	108.756		ko00540	Lipopolysaccharide biosynthesis	512.581	97.2699
ko03430	Mismatch repair	899.677	189.534		ko00250	Alanine, aspartate and glutamate metabolism	937.656	108.394		ko03430	Mismatch repair	505.557	94.5907
ko00300	Lysine biosynthesis	872.496	186.029		ko01210	2-Oxocarboxylic acid metabolism	924.714	111.57		ko00400	Phenylalanine, tyrosine and tryptophan biosynthesis	494.835	88.1449
ko00620	Pyruvate metabolism	805.766	168.582		ko00400	Phenylalanine, tyrosine and tryptophan biosynthesis	906.749	107.014		ko00190	Oxidative phosphorylation	494.675	94.2747
ko00730	Thiamine metabolism	804.216	163.098		ko00061	Fatty acid biosynthesis	913.491	104.49		ko00970	Aminoacyl-tRNA biosynthesis	475.59	89.6229
ko00680	Methane metabolism	774.883	158.271		ko00650	Butanoate metabolism	903.632	107.047		ko00790	Folate biosynthesis	456.751	86.5836
ko00190	Oxidative phosphorylation	773.241	160.481		ko00640	Propanoate metabolism	884.101	98.4368		ko00270	Cysteine and methionine metabolism	440.517	79.0971
ko00250	Alanine, aspartate and glutamate metabolism	738.495	146.403		ko01212	Fatty acid metabolism	871.81	99.7171		ko00030	Pentose phosphate pathway	432.342	79.7221
ko03030	DNA replication	721.443	150.606		ko03430	Mismatch repair	849.538	99.0693		ko02060	Phosphotransferase system (PTS)	436.553	81.5177
ko00040	Pentose and glucuronate interconversions	688.641	145.392		ko00790	Folate biosynthesis	830.166	97.6611		ko00260	Glycine, serine and threonine metabolism	420.423	76.4023
ko00260	Glycine, serine and threonine metabolism	650.507	131.061		ko00010	Glycolysis / Gluconeogenesis	815.673	92.749		ko01210	2-Oxocarboxylic acid metabolism	426.653	73.1962
ko00550	Peptidoglycan biosynthesis	637.582	138.127		ko00260	Glycine, serine and threonine metabolism	799.328	93.2617		ko01503	Cationic antimicrobial peptide (CAMP) resistance	416.756	75.6682
ko00030	Pentose phosphate pathway	598.412	127.993		ko03030	DNA replication	792.661	88.6921		ko00051	Fructose and mannose metabolism	422.266	79.2398
ko00720	Carbon fixation pathways in prokaryotes	567.135	118.757		ko00680	Methane metabolism	788.789	90.2808		ko03060	Protein export	392.519	69.9316
ko00650	Butanoate metabolism	492.026	104.115		ko00860	Porphyrin and chlorophyll metabolism	752.916	86.1005		ko03030	DNA replication	388.637	74.9772
ko00052	Galactose metabolism	473.908	99.7624		ko03060	Protein export	759.239	86.8179		ko00250	Alanine, aspartate and glutamate metabolism	385.588	70.0491
ko00564	Glycerophospholipid metabolism	464.919	102.54		ko00220	Arginine biosynthesis	750.543	88.8585		ko00680	Methane metabolism	360.527	66.2482
ko03060	Protein export	460.051	95.1393		ko00540	Lipopolysaccharide biosynthesis	732.958	87.9262		ko00770	Pantothenate and CoA biosynthesis	359.786	61.8728
ko00195	Photosynthesis	430.273	88.1284		ko00630	Glyoxylate and dicarboxylate metabolism	732.85	85.1967		ko00061	Fatty acid biosynthesis	343.858	61.8627
ko00561	Glycerolipid metabolism	426.828	87.397		ko00920	Sulfur metabolism	723.059	84.9427		ko00550	Peptidoglycan biosynthesis	343.789	63.3778
ko00270	Cysteine and methionine metabolism	418.661	90.7657		ko00520	Amino sugar and nucleotide sugar metabolism	720.329	84.8245		ko00720	Carbon fixation pathways in prokaryotes	335.425	62.8553
ko03420	Nucleotide excision repair	391.691	80.5832		ko00900	Terpenoid backbone biosynthesis	675.425	79.6223		ko01212	Fatty acid metabolism	326.062	58.5926
ko00900	Terpenoid backbone biosynthesis	384.168	80.0183		ko00564	Glycerophospholipid metabolism	667.397	73.5299		ko00564	Glycerophospholipid metabolism	329.17	64.0457
ko00710	Carbon fixation in photosynthetic organisms	376.48	84.7064		ko00550	Peptidoglycan biosynthesis	645.721	73.3477		ko04122	Sulfur relay system	328.949	60.4224
ko03070	Bacterial secretion system	375.967	77.1889		ko00760	Nicotinate and nicotinamide metabolism	635.078	71.7559		ko03018	RNA degradation	321.932	59.7366
ko04112	Cell cycle - Caulobacter	372.416	82.5891		ko00020	Citrate cycle (TCA cycle)	633.169	74.4188		ko00640	Propanoate metabolism	311.287	56.196
ko03018	RNA degradation	369.436	76.4858		ko00300	Lysine biosynthesis	601.064	71.2351		ko00760	Nicotinate and nicotinamide metabolism	295.514	52.8236
ko00020	Citrate cycle (TCA cycle)	356.591	74.8001		ko02025	Biofilm formation - Pseudomonas aeruginosa	599.937	67.601		ko00052	Galactose metabolism	294.444	54.6072
ko00760	Nicotinate and nicotinamide metabolism	338.61	70.9554		ko00770	Pantothenate and CoA biosynthesis	601.671	72.0745		ko00500	Starch and sucrose metabolism	287.722	52.4307
ko03410	Base excision repair	333.062	71.161		ko00730	Thiamine metabolism	593.269	69.6265		ko00290	Valine, leucine and isoleucine biosynthesis	278.402	47.3598
ko00770	Pantothenate and CoA biosynthesis	299.771	59.3619		ko00910	Nitrogen metabolism	566.965	64.512		ko00300	Lysine biosynthesis	274.484	51.0882
ko00280	Valine, leucine and isoleucine degradation	288.669	60.721		ko00340	Histidine metabolism	550.5	63.9707		ko02025	Biofilm formation - Pseudomonas aeruginosa	274.433	50.802
ko01501	beta-Lactam resistance	272.032	59.1829		ko00310	Lysine degradation	538.364	62.6375		ko00195	Photosynthesis	256.256	48.6917
ko01503	Cationic antimicrobial peptide (CAMP) resistance	268.116	60.2577		ko00030	Pentose phosphate pathway	525.15	61.7298		ko00670	One carbon pool by folate	249.924	43.5458
ko00053	Ascorbate and aldarate metabolism	263.574	55.7293		ko00780	Biotin metabolism	534.039	64.1885		ko02026	Biofilm formation - Escherichia coli	235.768	44.7903
ko01502	Vancomycin resistance	244.027	53.2125		ko00710	Carbon fixation in photosynthetic organisms	517.867	59.2505		ko00860	Porphyrin and chlorophyll metabolism	239.564	45.6243
