# Supplementary material for: Gut microbiome drives individual memory variation in bumblebees
Source: Nat Commun. 2021 Nov 25;12:6588. doi: 10.1038/s41467-021-26833-4 (PMC8616916; doi:10.1038/s41467-021-26833-4)
Supplement: Supplementary file 7 — Supplementary Data 5 [file 41467_2021_26833_MOESM7_ESM.xlsx]

## Sheet: Supplementary Data 5
Supplementary Data 5. The correlations between long-term memory retentions and KEGG pathways. Spearman’s rank correlation analyses with Bonferroni correction were conducted.
Gut Microbiota
Pathway	Definition	M1	M2	M3	M4	M5	M6	M7	M8	M9	M10	M11	M12	M13	M14	Mean	r	p-value	Bonferroni corrected p-value
ko00230	Purine metabolism	7061.76	5558.71	10266.7	6815.01	7316.58	6548.06	12775	9054.95	5652.1	13023.7	6384.64	5782.92	17612.6	7818.64	8690.82	0.532998	0.0497014	1
ko02020	Two-component system	6487.05	5803.56	7398.09	5756.01	6280.65	5519.72	7351.48	7208.64	5859.58	11024.6	8047.02	7978.63	13551.2	8586.21	7632.31	0.688551	0.00647017	1
ko00240	Pyrimidine metabolism	5994.02	4473.95	8461.41	5613.38	5712.43	5499.48	11780.1	7212.39	5091.98	10728.7	5757.04	4858.73	14141.4	6336.48	7261.54	0.544436	0.0441226	1
ko04066	HIF-1 signaling pathway	5183.12	5728.25	4393	4674.22	4990.3	4982.53	14086.4	4137.72	4635.24	3904	5458.84	4623.81	2781.04	4492.15	5290.76	-0.583324	0.0285468	1
ko04152	AMPK signaling pathway	4794.63	5372.15	3886.53	4347.98	4634.63	4601.45	11706.6	3682.81	4250.55	3362.02	4973.62	4335.41	2154.64	4104.55	4729.11	-0.567311	0.0343588	1
ko00010	Glycolysis / Gluconeogenesis	3135.17	1979.04	4438.66	2682.97	2549.94	2745.45	5166.65	3562.65	2790.61	6624.29	2886.71	2212.37	9162.2	3152.75	3792.1	0.649663	0.0119137	1
ko02060	Phosphotransferase system (PTS)	2777.07	958.583	3339.73	1989.69	1191.17	2055.7	5402.44	2633.83	3761.42	9558.49	4402.88	2164.96	8646.27	1914.32	3628.32	0.576461	0.0309399	1
ko00520	Amino sugar and nucleotide sugar metabolism	2826.26	1594.65	3952.49	2409.32	2169.75	2426.15	4572.73	3255.92	2455.6	8025.27	2964.92	2028.93	8308.09	2795.99	3556.15	0.590187	0.0262945	1
ko00970	Aminoacyl-tRNA biosynthesis	2796.97	1841.2	4177.71	2440.84	2644.62	2454.7	4890.51	3538.05	2264.53	6010.58	2389.89	2038.98	8100.91	3036.86	3473.31	0.535286	0.0485468	1
ko03030	DNA replication	2531.86	1852.96	3710.31	2217.18	2354.9	2126.12	5932.39	3128.25	2048.78	4617.43	2469.06	1875.3	6401.19	2794.42	3147.15	0.544436	0.0441226	1
ko00680	Methane metabolism	2064.56	1443.22	3077.88	1889.83	1959.94	1931.67	3320.47	2684.18	1697.98	4055.69	1810.33	1525.48	5974.28	2228.25	2547.41	0.535286	0.0485468	1
ko03060	Protein export	1694.98	1292.99	2930.89	1851.38	1926.94	1796.72	4176.39	2569.7	1369.8	3294.86	1779.22	1512.44	4816.84	2167.58	2370.05	0.560449	0.0371008	1
ko00500	Starch and sucrose metabolism	2044.32	934.217	2455.87	1393.72	1100.51	1499.52	3094.55	1716.66	1897.57	5102.81	2220.78	1136.13	6290.55	1362.75	2303.57	0.539861	0.0462961	1
ko00550	Peptidoglycan biosynthesis	1641.36	1157.47	2618.47	1600.01	1581.34	1565.41	2830.83	2158.78	1433.81	3775.95	1514.66	1283.27	5177.22	1957.72	2164.02	0.539861	0.0462961	1
ko00052	Galactose metabolism	2011.42	871.352	2063.73	1241.3	1082.83	1264.85	2457.19	1540.79	1418.71	3804.06	1758.27	967.623	5093.99	1387	1925.94	0.537573	0.0474117	1
ko00564	Glycerophospholipid metabolism	1133.25	1041.44	2319.01	1470.16	1557.29	1419.68	2446.48	1987.24	1174.02	2798.99	1347.96	1118.09	3677.38	1854.1	1810.36	0.567311	0.0343588	1
ko00730	Thiamine metabolism	1324.46	760.705	2020.68	1175.98	1165.92	1270.81	2281.35	1864.1	1297.73	2692.24	2225.14	1168.37	3101.09	1487.13	1702.55	0.638225	0.0140421	1
ko00220	Arginine biosynthesis	882.9	891.694	1940.22	1299.85	1499.06	1089.1	1875.91	1896.46	768.201	1809.87	722.096	912.938	3121.17	1549.13	1447.04	0.546723	0.0430643	1
ko01501	beta-Lactam resistance	830.243	660.337	1466.38	916.228	954.752	903.233	1447.93	1358.76	739.52	2069.91	886.091	691.171	2551.86	1174.51	1189.35	0.544436	0.0441226	1
ko01503	Cationic antimicrobial peptide (CAMP) resistance	479.479	758.923	1626.08	970.015	1034.25	825.067	1478.89	1456.93	684.926	1639.74	626.879	791.213	2032.11	1575.86	1141.45	0.640513	0.0135948	1
ko00983	Drug metabolism - other enzymes	653.858	493.09	953.402	651.433	549.122	526.602	2850.84	882.324	668.659	1396.62	745.997	582.129	1570.38	701.726	944.727	0.693126	0.00598669	1
ko04122	Sulfur relay system	250.011	642.174	1356.82	875.614	1043.63	661.408	1212.49	1342.88	386.099	1280.18	435.704	665.347	1375.13	1335.08	918.754	0.590187	0.0262945	1
ko04922	Glucagon signaling pathway	818.136	353.738	725.301	461.197	406.736	473.077	3480.53	508.411	656.054	1275.69	656.877	482.82	1699.03	452.94	889.324	0.551298	0.0410037	1
ko00330	Arginine and proline metabolism	528.934	502.125	1029.52	730.956	831.19	593.432	1757.12	972.448	567.424	1213.48	487.505	574.278	1836.86	814.868	888.581	0.594762	0.0248688	1
ko05111	Biofilm formation - Vibrio cholerae	426.998	470.895	1040.83	668.442	671.846	644.949	1087.47	1112.03	466.593	1268.22	446.471	536.887	1493.59	874.318	800.681	0.578749	0.0301262	1
ko03013	RNA transport	374.866	424.881	580.726	550.515	446.191	426.789	4739.85	495.549	563.186	535.63	390.184	474.947	527.318	584.679	793.951	0.688551	0.00647017	1
ko02026	Biofilm formation - Escherichia coli	310.801	477.329	881.01	500.783	536.402	401.678	732.27	795.279	237.582	814.572	111.687	405.281	1151.26	827.99	584.566	0.551298	0.0410037	1
ko00073	Cutin, suberine and wax biosynthesis	600.032	594.176	444.329	553.275	609.819	523.195	386.469	620.528	914.95	424.114	482.013	526.436	242.416	456.996	527.053	-0.672538	0.00840558	1
ko00473	D-Alanine metabolism	437.995	193.18	477.014	303.87	259.931	287.816	621.827	384.716	389.886	856.946	430.926	273.638	1284.72	328.669	466.51	0.581036	0.0293286	1
ko00471	D-Glutamine and D-glutamate metabolism	303.864	207.128	525.964	304.492	323.051	334.668	578.975	410.309	320.625	756.494	246.53	248.036	1064.43	406.536	430.793	0.65195	0.0115195	1
ko04626	Plant-pathogen interaction	186.919	241.747	375.92	257.768	281.277	238.689	1958.22	348.262	214.134	401.781	236.943	223.148	351.168	353.252	404.945	0.535286	0.0485468	1
ko00627	Aminobenzoate degradation	236.839	238.698	476.125	327.159	414.621	262.086	474.234	459.729	244.381	509.939	253.502	277.232	751.957	382.151	379.189	0.6245	0.0169663	1
ko04930	Type II diabetes mellitus	143.009	72.151	158.832	105.844	96.6478	80.5089	2584.63	107.234	148.072	188.877	75.9259	110.184	261.72	101.754	302.527	0.690839	0.00622478	1
ko00430	Taurine and hypotaurine metabolism	168.36	155.446	344.847	192.138	219.173	214.492	359.872	306.791	171.939	456.528	194.824	161.368	683.82	284.476	279.577	0.581036	0.0293286	1
ko04614	Renin-angiotensin system	227.584	250.092	250.967	252.416	285.686	233.707	167.595	297.212	222.055	161.437	296.131	235.351	139.162	211.827	230.802	-0.587899	0.0270299	1
ko00908	Zeatin biosynthesis	125.677	88.5995	226.86	118.099	153.421	146.251	209.551	181.64	135.891	299.728	134.046	99.2879	354.157	146.762	172.855	0.560449	0.0371008	1
ko01054	Nonribosomal peptide structures	59.8049	80.1277	200.266	155.102	104.81	127.052	197.942	174.959	111.068	202.788	29.6496	90.8688	295.606	140.637	140.763	0.656525	0.0107613	1
ko00531	Glycosaminoglycan degradation	23.4376	69.4023	197.947	111.426	92.1471	127.201	168.534	161.794	95.6175	195.539	124.547	82.7163	212.719	189.988	132.358	0.722864	0.00348956	1
ko04975	Fat digestion and absorption	169.055	153.091	132.081	145.131	153.661	135.977	99.524	111.706	130.801	103.333	144.09	123.813	56.4714	138.785	128.394	-0.823516	0.000294816	0.11203
ko00361	Chlorocyclohexane and chlorobenzene degradation	48.0049	14.4812	97.9409	24.9876	10.6457	89.4545	88.8972	55.8282	82.7508	149.26	79.5548	56.5008	183.153	23.221	71.7629	0.672538	0.00840558	1
ko04966	Collecting duct acid secretion	40.8286	49.9755	42.7969	57.5262	51.0154	54.0855	41.8703	31.5479	45.1385	25.7654	36.7587	29.8383	16.9156	48.6532	40.9083	-0.549011	0.0420247	1
ko00604	Glycosphingolipid biosynthesis - ganglio series	0.26076	8.99252	22.744	10.1021	3.28549	2.9637	11.7423	16.6061	1.48965	13.084	3.82102	4.97333	17.5317	33.4134	10.7864	0.629075	0.0159445	1
Firm-5
Pathway	Definition	M1	M2	M3	M4	M5	M6	M7	M8	M9	M10	M11	M12	M13	M14	Mean	r	p-value	Bonferroni corrected p-value
ko02010	ABC transporters	961.88	110.807	1893.89	1020.12	110.395	1454.69	3559.18	1137.79	3139.2	5029.53	3829.85	1470.66	5057.9	383.295	2082.8	0.6428	0.0131585	1
ko01200	Carbon metabolism	1186.15	164.453	1600.39	787.204	163.928	1457.23	3013.57	1030.4	2641.5	3908.07	3893.09	1306.56	3980.14	282.804	1815.39	0.594762	0.0248688	1
ko00230	Purine metabolism	1506	176.581	1612.42	712.875	151.552	1318.89	2871.67	943.323	2656.36	3775.78	3718.32	1369	4053.4	245.624	1793.7	0.567311	0.0343588	1
ko00051	Fructose and mannose metabolism	813.746	79.2381	920.183	537.575	95.5553	727.337	2020.7	598.479	1772.39	3366.29	2133.71	921.037	2860.53	232.382	1219.94	0.601624	0.0228399	1
ko00520	Amino sugar and nucleotide sugar metabolism	794.187	71.5077	943.555	457.985	81.3491	859.201	1743.95	564.746	1493.6	3436.81	2126.38	778.137	2586.1	209.979	1153.39	0.551298	0.0410037	1
ko00010	Glycolysis / Gluconeogenesis	663.602	89.1783	1072.6	495.418	84.7724	963.7	1928.44	665.544	1746.89	2504.02	2239.61	848.12	2622.22	182.266	1150.46	0.613062	0.0197383	1
ko02024	Quorum sensing	568.482	90.0856	942.943	488.946	60.187	657.204	1943.47	586.076	1665.64	2738.44	1632.39	871.476	2684.67	201.577	1080.83	0.681688	0.00725173	0.957229
ko00970	Aminoacyl-tRNA biosynthesis	672.976	95.3547	916.599	470.049	70.1739	681.603	1880.82	545.234	1531.45	2287.2	1913.36	797.351	2474.26	181.919	1037.03	0.619925	0.018037	1
ko00500	Starch and sucrose metabolism	354.314	47.6164	826.425	406.424	44.259	653.94	1464.6	505.101	1362.73	2536.81	1688.14	612.194	2142.62	173.293	915.605	0.617637	0.0185913	1
ko00680	Methane metabolism	483.69	69.4888	713.23	344.461	61.4745	640.027	1317.04	453.824	1175.73	1586.26	1501.7	588.196	1797.84	115.398	774.883	0.594762	0.0248688	1
ko00550	Peptidoglycan biosynthesis	363.562	52.8644	538.791	287.218	43.6794	408.464	1105.81	315.601	1011.65	1405.29	1214.27	507.242	1556.03	115.683	637.582	0.619925	0.018037	1
ko00030	Pentose phosphate pathway	323.003	41.4162	522.022	283.781	32.9253	449.369	999.691	332.395	929.585	1430.11	1112.14	476.424	1357.23	87.6692	598.412	0.638225	0.0140421	1
ko00564	Glycerophospholipid metabolism	240.359	21.1184	394.827	201.719	31.2526	339.839	828.318	249.326	756.315	903.764	1089.22	317.678	1067.46	67.6651	464.919	0.549011	0.0420247	1
ko03060	Protein export	400.395	56.0195	410.063	169.998	46.8168	294.738	774.427	243.083	643.919	838.699	1006.53	366.574	1109.07	80.3721	460.051	0.537573	0.0474117	1
ko03420	Nucleotide excision repair	293.892	36.4869	359.334	168.435	31.6697	273.405	630.868	229.599	572.657	899.011	757.902	276.96	874.389	79.0583	391.691	0.567311	0.0343588	1
ko00900	Terpenoid backbone biosynthesis	171.875	16.1981	400.792	191.919	30.7285	289.412	672.222	238.47	587.562	791.552	773.499	279.533	870.933	63.6587	384.168	0.613062	0.0197383	1
ko04112	Cell cycle - Caulobacter	196.348	25.2126	298.45	164.11	28.578	235.153	659.924	207.674	617.079	809.995	771.365	260.156	889.435	50.3456	372.416	0.63365	0.0149702	1
ko03018	RNA degradation	251.073	37.5625	364.627	164.319	26.5555	295.918	609.588	214.6	529.9	820.034	741.417	239.342	826.016	51.1546	369.436	0.555873	0.0390163	1
ko00760	Nicotinate and nicotinamide metabolism	219.927	36.5862	306.675	142.579	22.7394	254.048	550.904	198.211	540.6	617.384	841.775	234.964	713.202	60.9404	338.61	0.535286	0.0485468	1
ko01503	Cationic antimicrobial peptide (CAMP) resistance	165.322	20.3415	198.066	103.547	26.8858	165.388	481.861	137.665	418.475	608.838	497.624	195.844	690.407	43.3595	268.116	0.61535	0.0191583	1
ko05230	Central carbon metabolism in cancer	176.182	19.8569	208.534	107.511	11.4952	143.244	400.232	131.433	378.46	510.633	377.808	214.877	570.252	48.4969	235.644	0.649663	0.0119137	1
ko00630	Glyoxylate and dicarboxylate metabolism	128.117	20.4119	180.503	95.8209	18.3304	155.748	327.542	102.577	300.246	418.995	534.798	132.997	446.095	25.2221	206.243	0.535286	0.0485468	1
ko05150	Staphylococcus aureus infection	103.139	15.259	134.957	78.3661	18.3295	91.6853	374.735	103.588	325.02	480.03	280.495	145.248	537.39	33.8574	194.436	0.667963	0.00903329	1
ko03020	RNA polymerase	76.4839	8.98576	179.34	93.8367	7.44871	138.859	300.814	98.8166	252.028	471.212	413.406	144.018	432.74	33.8626	189.418	0.6428	0.0131585	1
ko00330	Arginine and proline metabolism	60.7803	13.7811	135.267	50.6486	16.4828	88.3426	330.923	95.53	255.413	357.472	290.104	130.278	418.026	21.5647	161.758	0.667963	0.00903329	1
ko04122	Sulfur relay system	66.2033	12.4	135.614	71.9006	16.2282	83.8129	281.395	80.0485	226.717	371.657	342.868	117.171	380.399	37.8683	158.877	0.638225	0.0140421	1
ko00450	Selenocompound metabolism	96.47	11.2369	169.958	66.9282	9.96734	148.088	245.669	74.9358	217.298	362.548	240.939	114.881	325.225	24.8518	150.643	0.6245	0.0169663	1
ko00480	Glutathione metabolism	95.8424	14.0658	118.057	57.8252	10.0428	106.637	262.111	90.9269	223.672	296.944	288.078	110.74	340.349	33.23	146.323	0.619925	0.018037	1
ko05152	Tuberculosis	77.1929	12.3785	142.83	61.6209	6.73747	124.603	222.824	78.9503	186.46	255.946	327.366	77.2932	308.546	14.1014	135.489	0.532998	0.0497014	1
ko00061	Fatty acid biosynthesis	35.8646	4.66337	106.575	50.6014	6.42201	109.541	167.162	66.7735	158.171	327.309	293.763	85.5696	297.391	13.5523	123.097	0.587899	0.0270299	1
ko00471	D-Glutamine and D-glutamate metabolism	24.9886	2.95684	110.193	55.6633	5.56553	73.8142	238.792	57.7555	214.998	263.851	185.089	112.762	334.586	20.7482	121.554	0.681688	0.00725173	0.957229
ko04212	Longevity regulating pathway - worm	74.634	14.9239	115.818	48.1404	4.56042	89.5017	221.263	67.9279	183.754	236.55	211.495	82.5309	317.539	16.8406	120.391	0.6245	0.0169663	1
ko00072	Synthesis and degradation of ketone bodies	61.5967	7.02198	108.089	47.3392	8.7917	92.9179	168.576	67.4114	164.657	224.533	297.358	77.3954	223.068	12.7919	111.539	0.549011	0.0420247	1
ko00670	One carbon pool by folate	27.6961	15.494	105.071	40.8394	13.7989	69.1844	203.445	55.5867	176.464	266.852	170.671	85.7236	277.992	16.7167	108.967	0.686264	0.00672302	0.887439
ko00430	Taurine and hypotaurine metabolism	12.4952	4.93904	79.7891	27.4146	4.57263	70.2607	155.906	42.2965	118.54	139.147	155.675	59.3616	224.511	14.1316	79.2171	0.656525	0.0107613	1
ko03013	RNA transport	7.7903	1.83257	56.8526	29.2524	1.13411	25.4265	138.057	24.2164	108.109	138.7	32.0884	67.7547	186.3	13.1841	59.3355	0.761753	0.00154519	0.203965
ko04621	NOD-like receptor signaling pathway	17.7009	2.70564	46.6286	24.0041	0	47.6657	110.035	40.8935	84.7098	104.965	99.8905	39.5703	153.5	15.5153	56.2703	0.601624	0.0228399	1
ko05418	Fluid shear stress and atherosclerosis	17.7009	2.70564	46.6286	24.0041	0	47.6657	110.035	40.8935	84.7098	104.965	99.8905	39.5703	153.5	15.5153	56.2703	0.601624	0.0228399	1
ko04141	Protein processing in endoplasmic reticulum	23.0976	0	91.4455	6.56204	4.80187	42.6593	84.8422	37.2148	96.7031	131.846	95.7461	38.4973	117.741	4.99886	55.4397	0.606199	0.0215582	1
ko00531	Glycosaminoglycan degradation	1.63985	0.504925	73.6183	19.9547	2.38403	77.6278	78.8593	27.8237	64.4051	86.1239	114.179	26.9321	94.8806	8.74262	48.4055	0.544436	0.0441226	1
ko01054	Nonribosomal peptide structures	19.6386	1.1518	41.4259	29.7268	1.81275	21.2577	97.888	26.5708	94.8276	105.664	12.7571	32.6995	163.728	8.49203	46.9743	0.722864	0.00348956	0.460622
ko04070	Phosphatidylinositol signaling system	5.25244	1.07819	40.3942	17.3919	2.54535	21.7081	89.3834	19.7266	82.516	92.5497	32.8399	41.7405	118.998	11.4823	41.2576	0.780053	0.000998644	0.131821
ko04940	Type I diabetes mellitus	8.57673	2.11269	44.7207	17.4655	1.24689	42.5367	68.8464	23.9487	55.1212	88.2212	92.624	25.4457	96.163	3.02877	40.7185	0.587899	0.0270299	1
ko04152	AMPK signaling pathway	1.45536	1.79248	46.3372	27.4683	0.705275	26.3154	64.0194	31.3696	70.6699	94.7314	46.3242	33.9257	94.739	7.34207	39.0854	0.729727	0.00305192	0.402854
ko04146	Peroxisome	12.2961	0	41.8446	25.1924	0	23.0276	66.6243	20.3295	66.9519	81.3746	56.7859	29.3148	101.605	10.8556	38.3002	0.645798	0.0126031	1
ko05200	Pathways in cancer	7.46341	0.612815	39.4896	13.8392	0.482239	31.36	69.6549	22.9118	56.8486	93.7667	72.3992	26.8875	73.103	8.33599	36.9396	0.656525	0.0107613	1
ko05211	Renal cell carcinoma	7.46341	0.612815	39.4896	13.8392	0.482239	31.36	69.6549	22.9118	56.8486	93.7667	72.3992	26.8875	73.103	8.33599	36.9396	0.656525	0.0107613	1
ko00521	Streptomycin biosynthesis	8.90936	1.49633	37.7471	12.873	0.785001	33.893	64.2348	18.2514	69.9831	60.9821	46.4968	30.8952	93.8009	4.90323	34.6608	0.629075	0.0159445	1
ko04930	Type II diabetes mellitus	5.92013	3.40268	33.1451	12.1537	0.765044	17.5351	63.1086	20.1075	55.2395	78.8485	23.779	34.2917	81.9211	6.76964	31.2134	0.789203	0.000790639	0.104364
ko05203	Viral carcinogenesis	5.92013	3.40268	33.1451	12.1537	0.765044	17.5351	63.1086	20.1075	55.2395	78.8485	23.779	34.2917	81.9211	6.76964	31.2134	0.789203	0.000790639	0.104364
L.apis
Pathway	Definition	M1	M2	M3	M4	M5	M6	M7	M8	M9	M10	M11	M12	M13	M14	Mean	r	p-value	Bonferroni corrected p-value
ko00240	Pyrimidine metabolism	870.934	143.002	1049.23	475.441	94.9051	792.341	1758.98	574.432	1604.51	2502.34	1996.19	777.395	2466.6	192.396	1092.76	0.542148	0.0451999	1
ko02010	ABC transporters	481.709	53.8324	981.748	526.619	41.6594	641.771	1748.67	545.172	1646.36	3239.14	1584.3	743.599	2425.3	191.102	1060.78	0.686264	0.00672302	0.853824
ko01200	Carbon metabolism	551.198	76.0557	829.219	376.132	75.0127	838.712	1573.72	515.704	1380.04	2287.76	2015.77	704.545	2077.85	146.263	960.571	0.569599	0.033479	1
ko00230	Purine metabolism	502.236	42.4477	633.383	305.478	40.2468	506.18	1208.01	336.703	1146.97	2210.8	1290.93	556.077	1691.09	103.918	755.32	0.619925	0.018037	1
ko00010	Glycolysis / Gluconeogenesis	454.843	54.2097	589.336	269.299	55.5785	650.909	1107.09	380.579	992.305	1595.76	1492.24	480.681	1480.46	103.388	693.334	0.535286	0.0485468	1
ko00970	Aminoacyl-tRNA biosynthesis	441.768	62.1194	555.084	285.176	37.068	413.484	1187.87	334.644	958.026	1584.11	1136.12	514.221	1542.93	117.143	654.983	0.635938	0.0145005	1
ko02024	Quorum sensing	377.218	47.7917	433.641	223.018	38.94	322.6	928.196	281.868	752.579	1779.1	860.039	427.324	1252.44	114.868	559.973	0.635938	0.0145005	1
ko02060	Phosphotransferase system (PTS)	364.032	34.5414	392.378	206.596	32.7866	377.45	766.912	240.782	711.014	1564.43	1063.82	297.608	1087.71	91.0065	516.505	0.555873	0.0390163	1
ko00500	Starch and sucrose metabolism	181.795	23.6822	391.706	199.856	20.6808	324.351	706.23	245.821	654.196	1395.02	895.24	280.653	1040.3	100.391	461.423	0.617637	0.0185913	1
ko03430	Mismatch repair	317.486	36.1765	398.206	180.722	27.63	292.607	732.788	220.311	683.085	1199.75	840.175	302.778	1032.3	61.9032	451.851	0.567311	0.0343588	1
ko03440	Homologous recombination	246.7	30.8818	369.268	179.489	34.802	267.612	746.621	208.322	680.199	1214.72	708.367	315.756	992.935	68.8865	433.183	0.645088	0.012733	1
ko03030	DNA replication	258.483	29.6923	299.234	143.017	14.2195	224.959	636.241	191.432	588.32	1017.16	567.515	260.54	848.903	58.23	366.996	0.649663	0.0119137	1
ko00550	Peptidoglycan biosynthesis	231.521	29.5818	274.314	133.178	24.2154	260.366	492.883	143.429	504.998	861.244	722.602	231.862	637.921	57.7375	328.99	0.549011	0.0420247	1
ko00030	Pentose phosphate pathway	220.717	22.3655	276.593	140.97	19.7575	242.897	553.517	182.132	490.145	815.92	545.316	265.602	744.697	46.6428	326.234	0.649663	0.0119137	1
ko00620	Pyruvate metabolism	159.548	10.5909	220.243	104.517	11.7718	179.823	448.188	126.737	352.388	866.455	467.985	191.424	589.453	46.0395	269.655	0.61535	0.0191583	1
ko00730	Thiamine metabolism	63.3007	11.6479	199.548	92.5789	11.7135	143.342	411.118	116.299	369.278	609.382	414.848	198.399	563.052	37.0198	231.538	0.638225	0.0140421	1
ko03018	RNA degradation	160.15	22.4695	180.673	90.6289	14.2979	167.521	349.869	109.296	283.648	536	421.435	132.016	446.772	25.6353	210.029	0.555873	0.0390163	1
ko04112	Cell cycle - Caulobacter	70.8468	8.81334	132.577	71.0077	8.76681	102.657	286.134	81.0134	303.712	518.468	342.893	112.061	405.176	25.3048	176.388	0.626787	0.0164493	1
ko00564	Glycerophospholipid metabolism	56.9793	2.431	136.72	74.1829	13.4526	78.1526	314.454	82.8191	288.067	471.69	203.402	135.32	423.245	34.2776	165.371	0.686264	0.00672302	0.853824
ko00900	Terpenoid backbone biosynthesis	104.557	4.1586	159.01	78.2802	7.01955	128.486	283.419	94.776	219.903	478.03	279.693	112.758	337.514	21.796	164.957	0.619925	0.018037	1
ko00720	Carbon fixation pathways in prokaryotes	39.5973	5.55185	119.279	41.2538	5.05487	101.621	225.561	65.2083	175.389	422.457	228.074	87.426	296.47	27.1836	131.438	0.617637	0.0185913	1
ko01501	beta-Lactam resistance	40.5028	5.93986	106.824	36.6393	4.68696	112.7	133.136	54.0967	121.125	408.78	253.866	57.1442	184.49	23.5671	110.25	0.558161	0.0380497	1
ko00480	Glutathione metabolism	49.0779	8.12796	98.0357	38.669	4.90295	84.2213	194.929	72.0331	163.769	251.39	187.236	84.6872	238.95	26.7542	107.342	0.667963	0.00903329	1
ko00640	Propanoate metabolism	33.4949	4.93904	79.7891	28.7389	4.57263	70.2607	155.906	42.2965	118.54	265.621	155.675	59.3616	225.281	14.7434	89.9443	0.6428	0.0131585	1
ko03020	RNA polymerase	48.2926	5.16752	74.0938	38.7712	3.32862	57.2741	116.912	28.7534	85.038	250.711	191.476	61.7423	173.439	5.95267	81.4966	0.576461	0.0309399	1
ko00430	Taurine and hypotaurine metabolism	12.4952	4.93904	79.7891	27.4146	4.57263	70.2607	155.906	42.2965	118.54	137.88	155.675	59.3616	217.79	14.1316	78.6466	0.656525	0.0107613	1
ko04212	Longevity regulating pathway - worm	17.654	6.50244	68.8418	29.2732	1.24689	58.4948	163.45	43.7366	122.991	165.786	106.13	63.2109	223.404	12.6246	77.3819	0.686264	0.00672302	0.853824
ko05340	Primary immunodeficiency	18.0666	1.2362	59.2819	28.914	0.972793	52.8901	84.4354	34.4181	106.077	119.503	147.188	45.7306	126.359	9.1143	59.5848	0.542148	0.0451999	1
ko03013	RNA transport	7.7903	1.83257	56.8526	29.2524	1.13411	25.4265	138.057	24.2164	108.109	122.291	32.0884	67.7547	183.918	11.0482	57.8408	0.761753	0.00154519	0.196239
ko04621	NOD-like receptor signaling pathway	17.7009	2.70564	46.6286	24.0041	0	47.6657	110.035	40.8935	84.7098	104.965	99.8905	39.5703	153.5	15.5153	56.2703	0.601624	0.0228399	1
ko05418	Fluid shear stress and atherosclerosis	17.7009	2.70564	46.6286	24.0041	0	47.6657	110.035	40.8935	84.7098	104.965	99.8905	39.5703	153.5	15.5153	56.2703	0.601624	0.0228399	1
ko05111	Biofilm formation - Vibrio cholerae	28.404	0	52.1756	27.8587	6.45438	65.0995	99.5988	30.4275	65.6491	178.232	90.0701	32.0432	103.993	7.02603	56.2165	0.613062	0.0197383	1
ko00072	Synthesis and degradation of ketone bodies	32.4894	2.21751	45.9702	23.8466	2.32668	42.1667	78.6212	30.5758	72.8556	137.521	108.476	33.7032	101.361	6.06162	51.2995	0.560449	0.0371008	1
ko00670	One carbon pool by folate	12.4276	6.37327	45.7082	19.0924	1.43294	35.135	70.7322	18.8308	73.9032	171.479	75.6313	37.5974	106.526	7.54295	48.7438	0.613062	0.0197383	1
ko00983	Drug metabolism - other enzymes	14.6702	0	32.1074	24.9274	3.61524	7.90699	100.392	28.9195	89.6394	173.914	16.156	45.1764	133.878	4.41214	48.2653	0.727439	0.0031927	0.405472
ko00531	Glycosaminoglycan degradation	1.63985	0.504925	73.6183	19.9547	2.38403	77.6278	78.8593	27.8237	64.4051	78.518	114.179	26.9321	94.8806	8.74262	47.8622	0.544436	0.0441226	1
ko01054	Nonribosomal peptide structures	19.6386	1.1518	41.4259	29.7268	1.81275	21.2577	97.888	26.5708	94.8276	105.664	12.7571	32.6995	163.728	8.49203	46.9743	0.722864	0.00348956	0.443174
ko00020	Citrate cycle (TCA cycle)	15.1048	0.612815	39.4896	13.8392	0.482239	31.36	69.6549	22.9118	56.8486	212.339	72.3992	28.0643	78.6799	11.61	46.6712	0.613062	0.0197383	1
ko05134	Legionellosis	16.6253	2.11269	44.7207	17.8466	1.24689	42.5367	68.8464	23.9487	55.1212	156.188	92.624	25.4457	91.5275	4.9565	45.9819	0.587899	0.0270299	1
ko05152	Tuberculosis	14.9717	2.11269	44.7207	17.4655	1.24689	42.5367	68.8464	23.9487	55.1212	126.599	92.624	25.4457	94.1346	3.84174	43.8297	0.617637	0.0185913	1
ko00450	Selenocompound metabolism	23.8839	0.434541	40.7002	23.8321	1.36781	17.4981	79.7517	25.5796	59.9624	145.52	29.2785	28.4116	106.118	6.40925	42.0534	0.688551	0.00647017	0.821712
ko04070	Phosphatidylinositol signaling system	5.25244	1.07819	40.3942	17.3919	2.54535	21.7081	89.3834	19.7266	82.516	90.8277	32.8399	41.7405	115.343	11.4823	40.8735	0.780053	0.000998644	0.126828
ko04940	Type I diabetes mellitus	8.57673	2.11269	44.7207	17.4655	1.24689	42.5367	68.8464	23.9487	55.1212	81.9806	92.624	25.4457	91.5275	3.02877	39.9416	0.558161	0.0380497	1
ko05200	Pathways in cancer	7.46341	0.612815	39.4896	13.8392	0.482239	31.36	69.6549	22.9118	56.8486	93.7667	72.3992	26.8875	73.103	8.33599	36.9396	0.656525	0.0107613	1
ko05211	Renal cell carcinoma	7.46341	0.612815	39.4896	13.8392	0.482239	31.36	69.6549	22.9118	56.8486	93.7667	72.3992	26.8875	73.103	8.33599	36.9396	0.656525	0.0107613	1
ko04122	Sulfur relay system	13.425	5.2145	13.9543	10.8099	1.75861	8.1241	73.7962	7.70352	39.735	174.854	31.6277	23.0711	90.3755	13.8525	36.3073	0.74574	0.00219791	0.279135
