# Supplementary material for: Gut microbiome drives individual memory variation in bumblebees
Source: Nat Commun. 2021 Nov 25;12:6588. doi: 10.1038/s41467-021-26833-4 (PMC8616916; doi:10.1038/s41467-021-26833-4)
Supplement: Supplementary file 8 — Supplementary Data 6 [file 41467_2021_26833_MOESM8_ESM.xlsx]

## Sheet: Supplementary Data 6
Supplementary Data 6. The significantly altered metabolites in the bumblebee hindgut, haemolymph and brain after L. apis supplementation.
(Note: L. apis supplementation goup: L; Contol (without L. apis supplementation) group: C; Haemolymph: H; Hindgut: G; Brain: B.)
Hindgut
ID	Name	Formula	Molecular Weight	RT [min]	LG1	LG2	LG3	LG4	LG5	LG6	CG1	CG2	CG3	CG4	CG5	CG6	FC	log2FC	p-value	VIP	Up.Down
Com_437_pos	Maltose	C12 H22 O11	364.098	1.322	7.0619e+08	9.30461e+08	1.27999e+09	9.5511e+08	8.95869e+08	8.23455e+08	1.38076e+08	1.65247e+08	3.70023e+08	1.17888e+08	8.97028e+07	1.58291e+08	5.38003	2.42761	9.0705e-05	4.49734	up
Com_3983_pos	Maltotetraose	C24 H42 O21	688.205	1.413	3.06664e+07	3.16612e+07	3.39269e+07	5.40561e+07	6.43446e+07	2.20948e+07	8.61673e+06	7.23187e+06	1.14078e+07	6.18473e+06	5.51332e+06	8.10092e+06	5.03131	2.33093	2.43151e-05	3.99941	up
Com_718_neg	cis,cis-Muconic acid	C6 H6 O4	142.024	1.428	1.87133e+08	2.67617e+08	3.98883e+08	1.66092e+08	2.80236e+08	2.46746e+08	4.1042e+07	6.60603e+07	5.86659e+07	7.00789e+07	5.80102e+07	5.0736e+07	4.4885	2.16623	7.04943e-06	3.77238	up
Com_4698_pos	Maltopentaose	C30 H52 O26	850.257	1.436	1.86016e+07	1.11406e+07	1.9275e+07	5.16725e+07	3.6623e+07	1.68528e+07	5.88363e+06	7.5157e+06	1.21688e+07	6.00519e+06	5.54261e+06	6.21289e+06	3.55804	1.83108	0.00216839	2.97595	up
Com_11973_pos	D-Fructose 6-Phosphate-Disodium Salt	C6 H11 Na2 O9 P	303.994	1.189	4.83649e+06	4.36651e+06	8.52811e+06	6.95828e+06	6.40297e+06	9.24886e+06	2.06743e+06	2.06252e+06	2.25351e+06	1.73123e+06	2.05719e+06	1.96654e+06	3.32343	1.73267	0.000110999	2.97177	up
Com_2357_neg	3-Phosphoglyceric acid	C3 H8 Na O6 P	193.995	1.208	4.23041e+07	5.44915e+07	6.56298e+07	3.58201e+07	3.52186e+07	3.64879e+07	1.23089e+07	1.01285e+07	2.12204e+07	1.19745e+07	1.25821e+07	1.33877e+07	3.30815	1.72603	1.01048e-05	3.03456	up
Com_4574_neg	1,5,8-Trihydroxy-9-oxo-9H-xanthen-3-yl beta-D-glucopyranoside	C19 H18 O11	422.085	1.792	3.13181e+06	2.5067e+06	3.4416e+06	3.24165e+06	3.20306e+06	1.80759e+07	1.24615e+06	1.87495e+06	1.21701e+06	2.26692e+06	1.63052e+06	2.06669e+06	3.2615	1.70554	0.0270151	2.33052	up
Com_10070_pos	methyl 4-methyl-2-oxo-2H-pyran-6-carboxylate	C8 H8 O4	168.04	1.189	6.98672e+06	1.20298e+07	1.12866e+07	8.77146e+06	1.10761e+07	1.28229e+07	2.46581e+06	2.75761e+06	5.58235e+06	3.51541e+06	2.59539e+06	2.85559e+06	3.18497	1.67128	2.83457e-05	2.99377	up
Com_9693_pos	5,6-dimethyl-4-oxo-4H-pyran-2-carboxylic acid	C8 H8 O4	186.051	1.188	6.74691e+06	1.17631e+07	1.12068e+07	8.52361e+06	1.1396e+07	1.37759e+07	2.52684e+06	3.71599e+06	5.86544e+06	3.68602e+06	2.63398e+06	2.93399e+06	2.96843	1.5697	6.45828e-05	2.80353	up
Com_1274_pos	D-Malic Acid	C4 H6 O5	134.022	1.553	1.13922e+08	2.25674e+08	3.26458e+08	1.38921e+08	1.82713e+08	6.73209e+07	3.49777e+07	1.12484e+08	6.19078e+07	3.68423e+07	5.19154e+07	5.80503e+07	2.96203	1.56659	0.00474256	2.69635	up
Com_2961_pos	3-(3-pyridinyl)propanoic acid	C8 H9 N O2	151.061	1.182	6.87463e+07	6.67081e+07	1.08583e+08	1.025e+08	5.4151e+07	7.90457e+07	1.48727e+07	2.69652e+07	1.66823e+07	4.21063e+07	4.07391e+07	3.05553e+07	2.79043	1.48049	0.000842586	2.77589	up
Com_1132_pos	Ritalinic acid	C13 H17 N O2	219.126	6.147	1.79501e+08	3.56772e+08	1.94372e+08	2.82667e+08	1.6354e+08	2.15376e+08	8.02221e+07	1.0407e+08	8.63354e+06	5.61264e+07	1.26124e+08	1.28441e+08	2.76446	1.467	0.0288272	3.29209	up
Com_3755_pos	PAF	C26 H54 N O7 P	523.362	14.838	2.98917e+07	3.51815e+07	3.37508e+07	4.01187e+07	4.9752e+07	1.69962e+07	1.45479e+06	1.34672e+07	3.82458e+07	2.19968e+06	8.69088e+06	1.04094e+07	2.76215	1.46579	0.0275999	3.83061	up
Com_12488_pos	Asp-Phe methyl ester	C14 H18 N2 O5	294.122	7.415	9.15478e+06	3.84322e+06	6.76877e+06	6.57501e+06	6.232e+06	2.55901e+06	1.86031e+06	4.42013e+06	1.95654e+06	2.0866e+06	1.90326e+06	1.64948e+06	2.53185	1.34019	0.00370464	2.35554	up
Com_493_neg	LPG 18:1	C24 H47 O9 P	510.295	14.067	1.61231e+08	1.27256e+08	1.33435e+08	5.30715e+08	1.58985e+08	3.14052e+08	1.05269e+08	6.53839e+07	1.44232e+08	1.43775e+08	4.769e+07	6.36321e+07	2.50126	1.32265	0.0181356	2.1733	up
Com_14289_pos	(S)-(-)-2-Hydroxyisocaproic Acid	C6 H12 O3	132.079	1.188	4.10988e+06	5.906e+06	7.74618e+06	6.46314e+06	4.9881e+06	5.35041e+06	2.27798e+06	2.74712e+06	3.54422e+06	1.87392e+06	1.95601e+06	1.63601e+06	2.46263	1.3002	0.000121067	2.32277	up
Com_4430_pos	o-Acetyl-L-carnitine	C9 H17 N O4	203.116	1.708	3.41032e+07	4.39903e+07	1.7141e+07	5.35921e+07	5.15358e+07	4.86247e+07	1.7182e+07	1.02012e+07	4.0467e+07	1.20774e+07	1.14379e+07	2.69524e+07	2.10439	1.0734	0.0180724	2.07212	up
Com_1626_pos	(R)-Prunasin	C14 H17 N O6	295.106	2.458	5.96402e+07	6.83541e+07	8.06239e+07	7.62726e+07	1.55206e+08	1.95199e+08	3.75495e+07	6.3162e+07	3.84218e+07	2.90507e+07	7.23465e+07	6.57648e+07	2.07413	1.05251	0.0218782	1.7744	up
Com_517_pos	Acetophenone	C8 H8 O	120.058	7.62	4.12197e+08	4.77545e+08	1.01115e+09	6.77693e+08	3.32943e+08	2.60818e+08	2.0781e+08	6.47682e+08	1.31637e+08	1.84673e+08	2.6042e+08	1.57272e+08	1.99582	0.996982	0.035442	1.96726	up
Com_6819_neg	trans-Aconitic acid	C6 H6 O6	174.013	1.209	9.09018e+06	3.79798e+06	1.17439e+07	9.89483e+06	7.5721e+06	7.65813e+06	3.88549e+06	3.62706e+06	3.20259e+06	3.14084e+06	5.01576e+06	6.07382e+06	1.99463	0.996119	0.00756155	1.72124	up
Com_18756_pos	gamma-Tocopherol	C28 H48 O2	416.366	15.969	2.9618e+06	3.36163e+06	3.18646e+06	2.01264e+06	1.22858e+06	2.89594e+06	2.56301e+06	452302	1.08839e+06	1.50764e+06	970730	1.44736e+06	1.94871	0.96252	0.0289826	1.8789	up
Com_8012_pos	3-Hydroxy-4-methoxyphenylacetic acid	C9 H10 O4	182.058	6.906	1.88783e+07	1.19985e+07	2.22926e+07	2.25329e+07	1.77533e+07	1.9334e+07	7.8097e+06	9.20168e+06	9.53164e+06	1.26503e+07	1.16933e+07	9.95105e+06	1.85395	0.890599	0.000523343	1.56585	up
Com_159_neg	L-Tyrosine	C9 H11 N O3	181.074	1.8	1.9954e+09	1.64103e+09	2.51068e+09	1.09767e+09	1.95955e+09	2.09829e+09	9.26717e+08	1.83769e+09	5.28946e+08	1.05529e+09	9.82865e+08	1110150933	1.75461	0.811152	0.0153427	1.59377	up
Com_142_pos	4-Hydroxybenzaldehyde	C7 H6 O2	122.037	2.278	3.86972e+09	3096873966	3.6141e+09	5.19609e+09	3.13432e+09	3.92246e+09	2.25117e+09	3.25958e+09	1.92083e+09	1.34043e+09	2.0526e+09	2.27629e+09	1.7429	0.801489	0.00299855	1.46889	up
Com_69_pos	N-Benzylformamide	C8 H9 N O	135.069	2.283	1.02791e+10	8.12306e+09	6.8405e+09	9.09472e+09	8.3286e+09	1.03105e+10	5.86862e+09	6.06788e+09	6.6919e+09	3.60124e+09	3.87969e+09	4.47028e+09	1.73241	0.792782	0.00161644	1.43505	up
Com_633_pos	3,3-dimethyl-2-morpholino-2,3-dihydrobenzo[b]furan-5-ol	C14 H19 N O3	249.137	6.697	6.66202e+08	3.24309e+08	7.60456e+08	4.27435e+08	4.67803e+08	5.1556e+08	3.43414e+08	2.96174e+08	1.96885e+08	3.54179e+08	2.81478e+08	3.86332e+08	1.70128	0.766622	0.0097884	1.34085	up
Com_6512_pos	ethyl 5-phenyl-1-(2,4,6-trichlorophenyl)-1H-pyrazole-4-carboxylate	C18 H13 Cl3 N2 O2	394.005	1.192	2.92256e+07	2.416e+07	2.72563e+07	2.10738e+07	2.24703e+07	1.12853e+07	7.97393e+06	1.38863e+07	1.57142e+07	1.1705e+07	1.36846e+07	1.70589e+07	1.69291	0.759503	0.0171547	1.32766	up
Com_244_pos	o-Cresol	C7 H8 O	108.058	2.3	1.83269e+09	1.61744e+09	1.3533e+09	2.57492e+09	1.58168e+09	1.98899e+09	7.83287e+08	1.65709e+09	1.01737e+09	9.63225e+08	1.05894e+09	1.15366e+09	1.65055	0.722946	0.00402864	1.30211	up
Com_248_pos	2-Hydroxyacetophenone	C8 H8 O2	136.053	2.252	2.33203e+09	1.72585e+09	2.02727e+09	2.12188e+09	1.21776e+09	2.13207e+09	1.26615e+09	7.4434e+08	1.4384e+09	1.09999e+09	1.19069e+09	1.28691e+09	1.64476	0.717877	0.00417237	1.25725	up
Com_21140_pos	UR-144 N-(5-Bromopentyl) analog	C21 H28 Br N O	389.132	5.353	1.36951e+06	1.24919e+06	1.15244e+06	1.83522e+06	1.60263e+06	1.71363e+06	811652	1.5106e+06	543496	1.02483e+06	858493	892798	1.5815	0.661296	0.0137908	1.27643	up
Com_1454_neg	Phenylpyruvic Acid	C9 H8 O3	164.047	1.875	9.30684e+07	7.4799e+07	1.02273e+08	8.13269e+07	7.92855e+07	1.05005e+08	4.40399e+07	8.40495e+07	3.74479e+07	4.72603e+07	5.70532e+07	7.03605e+07	1.57478	0.655149	0.00927705	1.28505	up
Com_22754_pos	5-Hydroxylysine	C6 H15 Cl N2 O3	198.077	1.191	468965	566615	655695	732973	1.15856e+06	444844	1.11632e+06	1.01909e+06	787237	1.03664e+06	1.04124e+06	766663	0.698372	-0.517932	0.0373181	1.02517	down
Com_12339_neg	GlcADG (16:1-18:1)	C43 H76 O11	768.539	15.878	1.99092e+06	1.59418e+06	1.14238e+06	1.39443e+06	2.12244e+06	1.68099e+06	2.36476e+06	2.7887e+06	2.27279e+06	2.22124e+06	2.47226e+06	2.3655e+06	0.685202	-0.545398	0.00656439	1.00555	down
Com_3375_pos	N-Acetylhistamine	C7 H11 N3 O	153.09	1.395	2.722e+07	3.77872e+07	4.42569e+07	5.56812e+07	7.72957e+07	4.51151e+07	5.77679e+07	5.19754e+07	1.02861e+08	8.35054e+07	8.30359e+07	5.4734e+07	0.662295	-0.594454	0.0424143	1.11411	down
Com_7163_pos	Ala-Val	C8 H16 N2 O3	188.116	2.572	1.47389e+07	1.04554e+07	1.0677e+07	2.10199e+07	7.21226e+06	1.24176e+07	1.51196e+07	2.92123e+07	1.73023e+07	1.17722e+07	2.19403e+07	2.25771e+07	0.648902	-0.623927	0.0487851	1.12529	down
Com_12741_neg	NAT16-377616_NEG	C27 H32 N4 O	474.269	7.765	961043	709954	1.29231e+06	734890	873993	899928	1.23785e+06	1.708e+06	968428	1.208e+06	945692	2.38838e+06	0.647101	-0.627937	0.0462902	1.01364	down
Com_124_neg	Cytidine	C9 H13 N3 O5	243.087	1.236	2.17099e+09	1.66799e+09	2.28882e+09	1.81726e+09	2.06864e+09	1.64765e+09	2.11493e+09	2.90921e+09	2.9664e+09	3.27897e+09	3.37303e+09	3.39165e+09	0.646625	-0.628999	0.00103123	1.09374	down
Com_752_neg	3-Aminoisobutyric acid	C4 H9 N O2	103.063	1.276	2.19129e+08	1.33383e+08	1.68332e+08	1.95135e+08	1.69592e+08	1.67784e+08	1.89465e+08	3.4678e+08	1.76576e+08	2.78084e+08	3.85717e+08	2.71365e+08	0.639176	-0.645715	0.0214385	1.07733	down
Com_1403_pos	(+/-)-Cannabichromeorcin	C17 H22 O2	258.162	11.828	1.18006e+08	8.73938e+07	1.07367e+08	9.26207e+07	1.22005e+08	1.15621e+08	1.57683e+08	1.10538e+08	1.39678e+08	1.97372e+08	1.64497e+08	2.38309e+08	0.637861	-0.648686	0.00915145	1.08584	down
Com_273_neg	4-Oxoproline	C5 H7 N O3	129.042	1.285	8.53825e+08	5.70291e+08	6.60162e+08	7.01871e+08	8.26912e+08	6.27216e+08	8.17039e+08	1.43462e+09	6.27243e+08	9.90238e+08	1.39859e+09	1.38626e+09	0.637253	-0.650062	0.0308596	1.07065	down
Com_473_pos	5-Aminolevulinate	C5 H9 N O3	131.058	2.116	5.01682e+08	4.96697e+08	6.23512e+08	6.67705e+08	4.76623e+08	5.86756e+08	1.02537e+09	5.46933e+08	9.11299e+08	1.01527e+09	8.5667e+08	9.40419e+08	0.63312	-0.659449	0.00383323	1.15225	down
Com_4164_pos	beta-Nicotinamide mononucleotide	C11 H15 N2 O8 P	334.057	1.376	2.32105e+07	2.03024e+07	2.62056e+07	3.47338e+07	3.10691e+07	3.06292e+07	4.01296e+07	2.43492e+07	4.72213e+07	5.50766e+07	4.2315e+07	5.40067e+07	0.631515	-0.663111	0.0154141	1.14321	down
Com_495_neg	L-Threonate	C4 H8 O5	136.037	1.198	2.95947e+08	3.02339e+08	3.20948e+08	3.70507e+08	3.46415e+08	3.67374e+08	4.01732e+08	4.51239e+08	4.49897e+08	5.79291e+08	6.56336e+08	6.39329e+08	0.630472	-0.665496	0.00196263	1.13282	down
Com_180_neg	D-Threose	C4 H8 O4	120.042	1.252	1.76205e+09	1.11213e+09	1.13615e+09	1.177e+09	1.63189e+09	1.0253e+09	1.86049e+09	2.1986e+09	1.83379e+09	2.04657e+09	2.60367e+09	1.91396e+09	0.629723	-0.66721	0.00198131	1.20668	down
Com_838_neg	D-Glycerate	C3 H6 O4	106.027	1.197	1.48414e+08	1.06964e+08	1.62934e+08	1.68565e+08	1.44273e+08	1.56587e+08	1.71512e+08	3.44199e+08	2.12792e+08	1.55754e+08	2.60855e+08	2.69302e+08	0.627636	-0.672	0.0139925	1.11588	down
Com_348_neg	Citrulline	C6 H13 N3 O3	175.095	1.256	5.09739e+08	4.16906e+08	6.96228e+08	5.24642e+08	5.00774e+08	4.88775e+08	6.74219e+08	9.75366e+08	5.71808e+08	7.75284e+08	1.10309e+09	9.03262e+08	0.627033	-0.673388	0.00462332	1.15876	down
Com_2042_neg	Adipamide	C6 H12 N2 O2	144.09	1.322	4.48507e+07	3.72008e+07	4.29733e+07	4.59018e+07	3.80402e+07	3.49711e+07	4.88922e+07	9.43865e+07	3.61811e+07	5.74774e+07	7.86872e+07	7.35541e+07	0.626802	-0.673918	0.0303993	1.08871	down
Com_63_neg	D-Glutamine	C5 H10 N2 O3	146.069	1.241	4.71392e+09	3.50742e+09	4.06844e+09	4.08388e+09	3.98632e+09	3.44928e+09	4.63742e+09	7.98178e+09	3.5377e+09	6.36696e+09	7.94035e+09	7.5275e+09	0.626696	-0.674162	0.0239416	1.10534	down
Com_530_neg	L-Serine	C3 H7 N O3	105.043	1.225	3.02932e+08	2.72678e+08	3.34988e+08	3.11641e+08	3.526e+08	2.96233e+08	4.11103e+08	5.59071e+08	3.9675e+08	4.46724e+08	5.90451e+08	5.83438e+08	0.626292	-0.675092	0.000771845	1.15981	down
Com_36_neg	D-Lyxose	C5 H10 O5	150.053	1.222	1.05553e+10	5.16139e+09	3.66331e+09	7.56437e+09	8.82128e+09	5.32996e+09	9.93414e+09	1.41687e+10	9.47413e+09	9.49438e+09	1.10465e+10	1.15173e+10	0.626121	-0.675487	0.0212047	1.31816	down
Com_15970_neg	Erythronolactone	C4 H6 O4	118.024	16.005	158612	139388	176294	146539	252069	132691	193871	175216	277860	227563	491082	241525	0.625712	-0.676429	0.0390756	1.09326	down
Com_37_neg	D-Galactonic acid	C6 H12 O7	196.058	1.187	1.00141e+10	4.76576e+09	3.18352e+09	7.08618e+09	8.39321e+09	4.94472e+09	9.44859e+09	13328696092	8.90488e+09	8.99058e+09	1.03445e+10	1.07019e+10	0.621971	-0.68508	0.0252103	1.35911	down
Com_8675_pos	Methyl indole-3-acetate	C11 H11 N O2	189.079	8.979	4.67362e+06	5.47765e+06	5.84718e+06	7.63992e+06	9.22311e+06	1.18528e+07	1.06565e+07	1.12007e+07	1.43742e+07	1.02552e+07	9.36558e+06	1.70774e+07	0.613117	-0.705766	0.0149092	1.33403	down
Com_427_neg	6-Hydroxyhexanoic acid	C6 H12 O3	132.079	2.192	3.07933e+08	1.97529e+08	3.43593e+08	4.15631e+08	2.96506e+08	3.23332e+08	3.78486e+08	3.73791e+08	3.41855e+08	5.32481e+08	6.7422e+08	7.84696e+08	0.610762	-0.711318	0.0249426	1.18095	down
Com_4516_neg	2-(1H-indol-3-yl)acetic acid	C10 H9 N O2	175.063	5.872	9.99522e+06	8.40396e+06	1.30947e+07	7.82743e+06	9.86395e+06	1.20679e+07	2.1648e+07	2.13901e+07	1.71528e+07	1.0938e+07	1.46102e+07	1.58985e+07	0.602662	-0.730579	0.00419144	1.2617	down
Com_221_neg	Υ-Aminobutyric acid (GABA)	C4 H9 N O2	103.063	1.165	8.39222e+08	8.73893e+08	8.18534e+08	1.00828e+09	1.11312e+09	1.04906e+09	1.13594e+09	1.36845e+09	1.83965e+09	1.67883e+09	1.64049e+09	1.82046e+09	0.601246	-0.733972	0.000464019	1.27688	down
Com_1930_neg	Cystathionine	C7 H14 N2 O4 S	222.067	1.182	3.92609e+07	4.29477e+07	4.82672e+07	4.33086e+07	3.42907e+07	4.69978e+07	5.45592e+07	7.7826e+07	7.8958e+07	8.602e+07	5.59692e+07	7.22958e+07	0.599285	-0.738685	0.000489056	1.28164	down
Com_286_neg	4-Hydroxybutyric acid	C4 H8 O3	104.047	1.311	7.56378e+08	3.65363e+08	4.0898e+08	5.44064e+08	6.56243e+08	4.96259e+08	6.6246e+08	1.11441e+09	4.41487e+08	7.88986e+08	1.41508e+09	9.82669e+08	0.597082	-0.743998	0.0426581	1.24066	down
Com_863_neg	P-Aminobenzoate	C7 H7 N O2	137.048	2.575	9.48379e+07	7.67057e+07	2.03352e+08	1.08544e+08	8.10275e+07	1.25658e+08	1.54482e+08	2.79578e+08	1.15985e+08	2.73221e+08	1.90458e+08	1.47643e+08	0.594235	-0.750894	0.028158	1.34076	down
Com_1521_neg	D-Alanyl-D-alanine	C6 H12 N2 O3	160.085	1.334	6.82834e+07	5.50728e+07	8.25227e+07	6.53885e+07	3.94971e+07	5.05013e+07	9.77135e+07	1.18031e+08	5.99076e+07	9.35351e+07	1.4015e+08	1.01837e+08	0.591102	-0.758521	0.00795446	1.32371	down
Com_529_neg	beta-D-Glucopyranuronic acid	C6 H10 O7	194.042	1.176	3.13628e+08	2.10109e+08	3.68477e+08	3.036e+08	2.18117e+08	2.90172e+08	2.94435e+08	4.79414e+08	5.17869e+08	5.03945e+08	5.25201e+08	5.84753e+08	0.586486	-0.769832	0.0026347	1.34566	down
Com_149_pos	L-Lysine	C6 H14 N2 O2	146.106	1.155	1.9145e+09	1.49707e+09	2.20985e+09	2.41306e+09	1.18247e+09	1.37397e+09	2.26771e+09	2.52288e+09	1.93911e+09	4.23016e+09	4.74946e+09	2.42597e+09	0.583995	-0.775972	0.0220764	1.30177	down
Com_151_pos	Pipecolic acid	C6 H11 N O2	129.079	1.159	1.8923e+09	1.47798e+09	2.18545e+09	2.38675e+09	1.16731e+09	1.35733e+09	2.24495e+09	2.49599e+09	1.91559e+09	4.18884e+09	4.70141e+09	2.3992e+09	0.583256	-0.777798	0.0220334	1.30496	down
Com_20194_pos	Carbamoyl phosphate	CH2NO5P--	139.004	1.184	1.16049e+06	1.53004e+06	1.38353e+06	1.22943e+06	1.7315e+06	1.24115e+06	2.30621e+06	2.02018e+06	2.95346e+06	2.40466e+06	2.32377e+06	2.18701e+06	0.58302	-0.778382	6.31216e-05	1.39096	down
Com_3650_neg	2,3-Dihydroxybenzoic Acid	C7 H6 O4	154.027	1.287	1.70282e+07	1.19757e+07	2.15707e+07	1.23935e+07	1.10621e+07	1.62677e+07	2.47551e+07	2.55293e+07	1.39662e+07	3.01726e+07	3.63738e+07	2.46234e+07	0.580992	-0.783411	0.0106366	1.35347	down
Com_241_neg	O-Phosphorylethanolamine	C2 H8 N O4 P	141.019	1.165	6.30669e+08	6.69706e+08	5.50283e+08	7.94281e+08	8.90527e+08	8.65543e+08	8.85325e+08	9.64927e+08	1.60585e+09	1.38011e+09	1.27207e+09	1.47659e+09	0.580235	-0.785292	0.00176843	1.3728	down
Com_14033_pos	Paraxanthine	C7 H8 N4 O2	180.066	4.652	1.94733e+06	1.62834e+06	2.04958e+06	4.85574e+06	1.93041e+06	3.51115e+06	4.88321e+06	3.85273e+06	2.58946e+06	7.8228e+06	4.6683e+06	3.7509e+06	0.577586	-0.791893	0.0317672	1.46075	down
Com_2918_pos	D-Mannitol	C6 H14 O6	182.079	1.313	4.42921e+07	3.85955e+07	4.02582e+07	4.7686e+07	5.12298e+07	3.07312e+07	5.43241e+07	4.86121e+07	1.30162e+08	1.0654e+08	5.17265e+07	4.71241e+07	0.57651	-0.794583	0.0483278	1.24812	down
Com_1252_pos	N6,N6,N6-Trimethyl-L-lysine	C9 H20 N2 O2	188.153	1.189	1.52237e+08	1.50459e+08	1.31964e+08	1.36553e+08	1.60404e+08	1.71113e+08	1.99062e+08	2.79183e+08	2.28816e+08	2.81107e+08	3.08191e+08	2.71803e+08	0.575661	-0.796709	8.83654e-05	1.38203	down
Com_4916_neg	LPE 18:4	C23 H40 N O7 P	473.254	13.965	6.89858e+06	8.48356e+06	7.31072e+06	8.51824e+06	6.57657e+06	1.10152e+07	1.08615e+07	1.05257e+07	2.1016e+07	1.14693e+07	9.49569e+06	2.17515e+07	0.573343	-0.802529	0.017968	1.33128	down
Com_523_pos	alpha-Ketoglutaric acid	C5 H6 O5	146.022	2.018	4.76445e+08	6.11467e+08	1.93721e+08	3.62063e+08	6.17703e+08	3.11167e+08	7.16296e+08	1.00964e+09	1.18159e+09	4.5682e+08	5.38439e+08	5.87168e+08	0.57296	-0.803494	0.0366843	1.49156	down
Com_12657_pos	T-2 Toxin	C24 H34 O9	966.48	8.596	4.2429e+06	2.29327e+06	4.07081e+06	1.86184e+06	4.08858e+06	3.22321e+06	3.49651e+06	4.04988e+06	8.66706e+06	3.78571e+06	9.35359e+06	5.75367e+06	0.563447	-0.827649	0.0384719	1.37087	down
Com_39_neg	Taurine	C2 H7 N O3 S	125.015	1.227	4.50541e+09	4654514459	4.63112e+09	5.14406e+09	5.23171e+09	4.91393e+09	6.0979e+09	7.74707e+09	8.89298e+09	9.23916e+09	9.68878e+09	1.08127e+10	0.554144	-0.851666	0.000563321	1.46048	down
Com_5549_pos	N-Methyllysine	C7 H16 N2 O2	160.121	1.178	1.86484e+07	2.2207e+07	1.32509e+07	1.91475e+07	1.40968e+07	1.83616e+07	2.70382e+07	3.13707e+07	3.24947e+07	3.3717e+07	3.96001e+07	2.74617e+07	0.551496	-0.858578	0.000178893	1.53394	down
Com_6210_pos	3-[(4-hydroxyphenyl)methyl]-octahydropyrrolo[1,2-a]pyrazine-1,4-dione	C14 H16 N2 O3	260.12	6.359	1.15252e+07	8.50876e+06	2.44664e+07	5.00073e+06	9.3016e+06	7.05997e+06	1.13155e+07	1.86853e+07	2.68103e+07	3.49246e+07	2.09956e+07	1.23915e+07	0.526384	-0.925812	0.0342446	1.76448	down
Com_5698_pos	7,8-Dihydrobiopterin	C9 H13 N5 O3	239.102	2.079	1.32331e+07	1.38069e+07	3.296e+07	1.1597e+07	1.30153e+07	1.06371e+07	1.68301e+07	2.99571e+07	4.92562e+07	3.54452e+07	3.07222e+07	1.95521e+07	0.524031	-0.932275	0.0166145	1.68996	down
Com_3945_neg	Rutin	C27 H30 O16	610.153	8.545	1.26558e+07	7.72381e+06	8.84059e+06	1.22253e+07	8.5909e+06	9.1512e+06	1.30347e+07	3.34768e+07	9.83102e+06	1.26082e+07	2.02574e+07	2.50784e+07	0.517888	-0.949288	0.0273677	1.48985	down
Com_2021_neg	3,4,5-trihydroxycyclohex-1-ene-1-carboxylic acid	C7 H10 O5	174.053	1.218	2.63315e+07	2.77268e+07	3.08536e+07	4.58011e+07	3.42763e+07	3.67762e+07	5.48608e+07	4.49907e+07	5.61272e+07	6.18616e+07	8.40009e+07	8.77972e+07	0.517828	-0.949456	0.00085066	1.64576	down
Com_2360_pos	2-(4-aminophenoxy)isophthalonitrile	C14 H9 N3 O	235.072	1.2	4.99931e+07	5.38018e+07	6.06314e+07	8.6225e+07	5.55526e+07	3.96045e+07	9.27264e+07	1.51314e+08	6.71571e+07	1.34468e+08	1.25887e+08	9.73643e+07	0.516968	-0.951854	0.00236522	1.6526	down
Com_485_neg	Uracil	C4 H4 N2 O2	112.027	1.657	1.72232e+08	1.6162e+08	2.99235e+08	2.62454e+08	3.10426e+08	2.22295e+08	3.76166e+08	7.28094e+08	1.85142e+08	3.01118e+08	6.96016e+08	4.81351e+08	0.516012	-0.954525	0.0428403	1.51083	down
Com_2134_pos	6-cyclohex-3-enyl-5-nitropiperidin-2-one	C11 H16 N2 O3	224.116	1.163	6.14247e+07	5.65045e+07	4.9917e+07	7.01154e+07	7.07074e+07	9.08135e+07	1.25464e+08	1.14028e+08	1.26075e+08	1.29759e+08	1.56361e+08	1.22934e+08	0.515714	-0.955356	0.000149487	1.72154	down
Com_628_neg	3-Methylglutaric acid	C6 H10 O4	146.058	1.364	1.53465e+08	1.744e+08	1.75824e+08	1.11502e+08	1.29072e+08	1.05896e+08	1.25348e+08	2.79492e+08	2.54933e+08	1.8246e+08	3.32283e+08	4.82477e+08	0.513073	-0.962763	0.024994	1.52235	down
Com_1159_neg	UDP-D-galactose	C15 H24 N2 O17 P2	566.055	1.161	5.86875e+07	8.38993e+07	7.46025e+07	7.49354e+07	7.25304e+07	6.73359e+07	1.15494e+08	1.08932e+08	1.49089e+08	1.45854e+08	2.05293e+08	1.27797e+08	0.506759	-0.980629	0.000291899	1.68581	down
Com_1295_neg	nor-6β-Oxycodol	C17 H21 N O4	303.143	1.904	4.51428e+07	4.25017e+07	8.00933e+07	5.8493e+07	5.94529e+07	5.62606e+07	1.03825e+08	1.05087e+08	1.11377e+08	1.51794e+08	8.44337e+07	1.20233e+08	0.505275	-0.984858	0.000226485	1.75224	down
Com_981_neg	Guanosine monophosphate	C10 H14 N5 O8 P	363.058	1.182	6.24354e+07	1.03814e+08	9.22768e+07	6.94689e+07	8.02657e+07	4.59415e+07	1.46313e+08	1.407e+08	2.46082e+08	1.18063e+08	9.58155e+07	1.55161e+08	0.503475	-0.990008	0.00325612	1.75097	down
Com_6959_neg	Deoxycorticosterone 21-glucoside	C27 H40 O8	492.28	6.566	3.47923e+06	2.35499e+06	4.14247e+06	3.88436e+06	1.78169e+06	2.81979e+06	4.79333e+06	1.26553e+07	5.02915e+06	3.09735e+06	5.88248e+06	6.22622e+06	0.489932	-1.02935	0.0186582	1.67135	down
Com_4316_neg	LPA 20:5	C23 H37 O7 P	456.226	14.579	9.22071e+06	6.12937e+06	1.25337e+07	8.8325e+06	9.62383e+06	8.71318e+06	1.06143e+07	2.17694e+07	1.3269e+07	2.43385e+07	2.72609e+07	1.52692e+07	0.48927	-1.0313	0.00487778	1.73028	down
Com_664_pos	3,4-Methylenedioxy-α-pyrrolidinopropiophenone	C14 H17 N O3	247.121	7.239	1.9798e+08	5.72247e+07	2.46817e+08	2.49209e+08	9.39983e+07	1.1477e+08	6.77243e+08	3.09041e+08	2.41702e+08	2.77752e+08	1.6256e+08	3.02368e+08	0.487144	-1.03758	0.0362305	1.93101	down
Com_4161_pos	(-)-Epigallocatechin	C15 H14 O7	288.066	1.107	2.83635e+07	3.15353e+07	3.76027e+07	2.56489e+07	6.3338e+06	1.43851e+07	3.43824e+07	6.51163e+07	6.92062e+07	3.78737e+07	3.52203e+07	5.40598e+07	0.486277	-1.04015	0.0280625	2.10102	down
Com_1920_neg	Dl-Lanthionine	C6 H12 N2 O4 S	208.051	1.176	3.83637e+07	4.70658e+07	4.0511e+07	4.03633e+07	4.31522e+07	3.44823e+07	6.86013e+07	8.76094e+07	8.64751e+07	8.15367e+07	1.00202e+08	9.46418e+07	0.469956	-1.0894	1.04956e-06	1.90995	down
Com_5259_pos	Debromohymenialdisine	C11 H11 N5 O2	245.09	1.201	1.94538e+07	9.24031e+06	8.93959e+06	1.64317e+07	1.07885e+07	1.57153e+07	3.76239e+07	1.56751e+07	1.84659e+07	1.95927e+07	4.29558e+07	3.73837e+07	0.469252	-1.09157	0.0101722	1.83933	down
Com_1779_neg	N1-morpholinocarbothioylbenzamide	C12 H14 N2 O2 S	250.077	8.769	2.88067e+07	3.81459e+07	4.93345e+07	2.74705e+07	3.28321e+07	2.14265e+07	4.74721e+07	1.06167e+08	5.44388e+07	9.66002e+07	5.90162e+07	6.19026e+07	0.465266	-1.10387	0.00173416	1.91029	down
Com_2046_neg	AICA ribonucleotide	C9 H15 N4 O8 P	338.061	1.256	3.95962e+07	3.51222e+07	4.10277e+07	3.32806e+07	1.21002e+07	2.78861e+07	7.44939e+07	6.96383e+07	7.33344e+07	7.64995e+07	7.7646e+07	4.18641e+07	0.457131	-1.12932	0.00465732	2.12025	down
Com_1089_neg	Biopterin	C9 H11 N5 O3	237.085	1.21	5.89977e+07	4.88947e+07	3.64862e+07	5.72422e+07	1.38099e+08	7.28934e+07	1.06282e+08	1.2233e+08	1.10347e+08	1.53123e+08	2.24314e+08	1.93412e+08	0.453516	-1.14077	0.004464	2.13493	down
Com_1530_neg	Ursolic acid	C30 H48 O3	456.36	13.993	1.31141e+07	4.02509e+07	1.57627e+07	1.79477e+07	1.76594e+07	4.8936e+07	3.50944e+07	3.91535e+07	1.02247e+08	2.32561e+07	4.14272e+07	1.31573e+08	0.412261	-1.27837	0.0429949	2.12713	down
Com_610_neg	UDP-N-acetylglucosamine	C17 H27 N3 O17 P2	607.081	1.173	1.65236e+08	2.15427e+08	1.75678e+08	1.40096e+08	1.41416e+08	1.07923e+08	3.74248e+08	3.75767e+08	4.98779e+08	3.71645e+08	4.64043e+08	3.45183e+08	0.389262	-1.36119	2.26181e-05	2.43834	down
Com_826_neg	Homogentisic acid	C8 H8 O4	168.042	1.976	7.00803e+07	4.6393e+07	4.2721e+07	5.06957e+07	5.96038e+07	6.47085e+07	1.96834e+08	1.42958e+08	4.19804e+07	1.20018e+08	3.42189e+08	1.04507e+08	0.352353	-1.50491	0.027211	2.20996	down
Com_992_neg	4-Methylumbelliferyl glucuronide	C16 H16 O9	352.081	1.172	2.21952e+07	4.72951e+07	4.46666e+07	3.02965e+07	3.76017e+07	5.70238e+07	1.84571e+08	8.77691e+07	2.42775e+08	8.00678e+07	5.50078e+07	9.08337e+07	0.322633	-1.63204	0.00428061	2.73765	down
Com_482_neg	Gallic acid	C7 H6 O5	170.021	2.877	1.12416e+08	6.89397e+07	1.50359e+08	8.00795e+07	1.0911e+08	1.09067e+08	1.35435e+08	2.02282e+08	1.30935e+08	4.0871e+08	5.1326e+08	6.69309e+08	0.305821	-1.70924	0.014576	2.59291	down
Com_4684_neg	9-(3-O-Methylpentofuranosyl)-1,9-dihydro-6H-purin-6-one	C11 H14 N4 O5	282.096	5.49	3.34925e+06	4.03262e+06	8.0261e+06	3.54662e+06	3.72194e+06	5.14646e+06	1.32564e+07	2.57456e+07	1.03894e+07	1.88226e+07	1.76055e+07	1.72154e+07	0.270035	-1.88878	3.20636e-05	3.34173	down
Com_7750_pos	2'-O-Methylguanosine	C11 H15 N5 O5	297.108	5.505	3.19586e+06	4.2041e+06	3.76495e+06	2.76145e+06	829339	3.41933e+06	1.12934e+07	2.58824e+07	1.17592e+07	1.18259e+07	1.27788e+07	1.24434e+07	0.211379	-2.2421	0.000460353	4.10212	down
Com_1103_neg	Eicosatrienoic Acid	C20 H34 O2	306.255	14.003	837583	929465	1.11499e+06	997992	923009	1.06852e+06	868950	3.89765e+07	1.06782e+06	1.21654e+08	5.32685e+07	2.06243e+08	0.013911	-6.16763	0.0283276	7.58522	down
Haemolymph
ID	Name	Formula	Molecular Weight	RT [min]	LH1	LH2	LH3	LH4	LH5	LH6	CH1	CH2	CH3	CH4	CH5	CH6	FC	log2FC	p-value	VIP	Up.Down
Com_948_neg	LPA 14:0	C17 H35 O7 P	382.21	14.1	7.46727e+07	5.0042e+07	8.34451e+07	6.09876e+07	2.88152e+07	5.31794e+07	909310	842317	806022	546985	658148	781642	77.2688	6.27181	2.21327e-08	5.97283	up
Com_2114_neg	PEtOH (17:0-18:3)	C40 H73 O8 P	712.506	14.511	2.21308e+07	7.94011e+06	2.41546e+07	1.8319e+07	5.03551e+06	3.89566e+06	654804	535940	395104	508475	450299	474239	26.9889	4.75429	0.000152809	4.23317	up
Com_1257_neg	Acetildenafil	C25 H34 N6 O3	466.27	14.521	5.09452e+07	4.56992e+07	5.834e+07	4.93183e+07	3.00073e+07	2.62788e+07	2.64147e+06	1.18935e+06	1.05702e+07	1.27688e+06	701340	738626	15.2232	3.9282	0.000330263	4.38764	up
Com_347_neg	LPE 14:0	C19 H40 N O7 P	425.252	14.177	3.04571e+08	4.54019e+08	4.06732e+08	2.79936e+08	1.16083e+08	1.79272e+08	1.60464e+07	5.44264e+06	9.21871e+07	1.02716e+07	2.35314e+06	5.47203e+06	13.2092	3.72347	0.000776394	4.45284	up
Com_3064_pos	LPC 16:3	C24 H44 N O7 P	489.286	13.773	2.11567e+07	2.40578e+07	2.5823e+07	1.86955e+07	4.16774e+06	5.79574e+06	1.26998e+06	879317	2.14878e+06	1.17175e+06	1.31191e+06	1.14405e+06	12.5788	3.65292	0.000384998	3.21859	up
Com_1584_neg	LPI 16:1	C25 H47 O12 P	570.278	13.752	2.38174e+07	4.18599e+07	3.32762e+07	2.31208e+07	8.56979e+06	1.27654e+07	929219	302859	1.35014e+07	773010	375996	301449	8.86125	3.14751	0.00173333	4.42649	up
Com_539_neg	LPS 18:3	C24 H42 N O9 P	519.257	13.677	1.23524e+08	2.11211e+08	1.85621e+08	1.80927e+08	6.16653e+07	7.03323e+07	1.04128e+07	4.40698e+06	7.09459e+07	5.79688e+06	2.28178e+06	3.81315e+06	8.53268	3.093	0.00131698	3.87464	up
Com_27_neg	LPI 18:3	C27 H47 O12 P	594.278	13.647	8.45172e+09	1.66377e+10	1.27673e+10	5.22118e+09	2.25938e+09	3.45855e+09	2.60855e+08	9.64763e+07	4.68876e+09	2.96547e+08	1.78903e+08	2.02722e+08	8.5244	3.0916	0.00164931	4.10538	up
Com_1383_pos	LPC 14:1	C22 H44 N O7 P	465.286	13.937	4.26279e+07	4.90736e+07	4.95777e+07	7.77781e+07	1.7962e+07	2.56841e+07	6.01553e+06	2.41103e+06	1.24774e+07	3.18935e+06	3.1196e+06	3.77028e+06	8.47891	3.08388	5.26247e-05	3.00457	up
Com_1299_neg	LPG 18:3	C24 H43 O9 P	506.262	13.598	4.19188e+07	4.18826e+07	5.83641e+07	2.67132e+07	1.35862e+07	1.64931e+07	5.2624e+06	2.96881e+06	9.13226e+06	4.27622e+06	3.31302e+06	3.54724e+06	6.981	2.80343	0.000102925	2.58346	up
Com_480_pos	LPE 16:1	C21 H42 N O7 P	451.27	14.409	2.62911e+08	3.58897e+08	3.53501e+08	2.75345e+08	1.19802e+08	1.26984e+08	2.56326e+07	7.36476e+06	1.57601e+08	1.41924e+07	3.9036e+06	8.38054e+06	6.89825	2.78623	0.00270942	3.69706	up
Com_1178_pos	Monolaurin	C15 H30 O4	274.215	14.015	1.09079e+08	5.09994e+07	1.00608e+08	1.00004e+08	4.28721e+07	4.63385e+07	1.11835e+07	5.32727e+06	2.39984e+07	1.15701e+07	7.17919e+06	9.46044e+06	6.54698	2.71083	4.34309e-05	2.61542	up
Com_95_neg	alpha-Eleostearic acid	C18 H30 O2	278.223	14.446	3.64287e+09	2.35055e+09	2.33575e+09	1.28989e+09	1.25775e+09	1.3755e+09	4.05764e+08	2.21031e+08	4.24781e+08	3.27675e+08	2.46119e+08	2.82503e+08	6.42197	2.68302	1.85584e-05	2.47219	up
Com_487_pos	PC (14:0e/2:0)	C24 H50 N O7 P	495.333	15.019	3.60668e+08	6.92502e+07	1.79525e+08	3.33064e+08	4.87622e+07	4.27068e+07	2.63109e+07	1.37166e+07	4.54459e+07	2.03984e+07	1.52303e+07	4.75095e+07	6.1323	2.61643	0.00812029	2.15819	up
Com_74_pos	PC (16:2e/2:0)	C26 H50 N O7 P	519.334	14.327	3.98012e+09	3.90178e+09	4.94584e+09	3.89783e+09	2.25904e+09	2.25623e+09	1.20225e+09	2.61503e+07	2.15181e+09	2.92197e+07	3.08124e+07	3.01451e+07	6.1206	2.61367	0.00957375	4.68852	up
Com_3540_neg	LPI 14:0	C23 H45 O12 P	544.262	13.615	2.82819e+06	7.70744e+06	5.2937e+06	3.13437e+06	791819	1.15148e+06	433671	390185	1.35985e+06	432758	477635	396620	5.98931	2.58239	0.00415642	2.25737	up
Com_307_neg	LPC 18:1	C26 H52 N O7 P	521.346	14.527	5.92967e+08	1.16087e+08	1.11662e+08	6.37813e+07	6.1327e+07	7.13377e+07	3.0985e+07	2.46243e+07	5.6241e+07	2.6157e+07	1.55477e+07	2.09425e+07	5.82909	2.54327	0.00698729	1.98649	up
Com_3807_pos	LPE 18:4	C23 H40 N O7 P	473.255	14.029	1.09045e+07	1.49645e+07	1.78943e+07	1.00963e+07	3.86051e+06	5.3283e+06	1.84883e+06	1.17558e+06	4.16219e+06	1.18055e+06	1.05728e+06	1.65182e+06	5.69222	2.50899	0.000318479	2.3721	up
Com_1011_neg	LPS 18:2	C24 H44 N O9 P	521.273	13.93	5.9722e+07	6.39732e+07	5.95242e+07	7.10882e+07	2.11865e+07	2.92015e+07	5.04168e+06	4.927e+06	3.21136e+07	4.73606e+06	3.7514e+06	4.25524e+06	5.55761	2.47446	0.000756068	2.75221	up
Com_519_neg	Glycerophospho-N-palmitoyl ethanolamine	C21 H44 N O7 P	453.283	13.991	2.14743e+08	2.17097e+08	2.35119e+08	1.69405e+08	1.38715e+08	1.80296e+08	4.06221e+07	2.6822e+07	5.71145e+07	6.69422e+07	9.95536e+06	9.3068e+06	5.48187	2.45467	0.00211716	2.66027	up
Com_1159_neg	LPC 14:0	C22 H46 N O7 P	467.299	14.099	6.69072e+07	6.183e+07	6.90868e+07	5.07631e+07	3.5914e+07	5.02256e+07	8.73824e+06	4.22735e+06	1.34368e+07	1.73431e+07	9.97249e+06	1.17558e+07	5.11238	2.35399	9.23549e-05	2.32332	up
Com_152_neg	LPC 18:2	C26 H50 N O7 P	579.351	14.459	4.50513e+08	1.44413e+09	8.03411e+08	4.25675e+08	3.33344e+08	4.00121e+08	9.61034e+07	1.00304e+08	2.76806e+08	9.82027e+07	9.48343e+07	9.23332e+07	5.08473	2.34617	0.000318895	2.15522	up
Com_8111_pos	PC (5:0/13:1)	C26 H50 N O8 P	535.328	14.065	3.585e+06	3.57548e+06	2.96129e+06	1.88109e+06	673435	1.62635e+06	436606	382540	610266	470689	530816	435052	4.99051	2.31919	0.00189209	2.01558	up
Com_1480_neg	LPI 16:0	C25 H49 O12 P	572.293	14.025	1.67495e+07	4.67798e+07	3.40902e+07	1.34732e+07	1.13497e+07	1.25115e+07	2.08238e+06	1.13753e+06	1.45055e+07	6.46532e+06	2.03718e+06	1.42503e+06	4.88027	2.28696	0.00370881	2.58879	up
Com_729_pos	LPE 20:1	C25 H50 N O7 P	507.333	15.338	6.98236e+07	7.63164e+07	2.09327e+08	1.15805e+08	5.93831e+07	4.31226e+07	2.85295e+07	5.24932e+06	7.41192e+07	8.65986e+06	3.49982e+06	5.22445e+06	4.57989	2.19531	0.00663712	2.79057	up
Com_6443_pos	LPE 16:3	C21 H38 N O7 P	447.239	13.766	4.87087e+06	6.36624e+06	6.31535e+06	3.47472e+06	1.443e+06	1.83919e+06	859648	714654	1.09889e+06	860187	1.01933e+06	822445	4.52254	2.17713	0.00264391	1.86985	up
Com_3363_neg	LPC 12:0	C20 H42 N O7 P	499.289	13.44	9.21442e+06	6.55153e+06	7.6825e+06	6.38253e+06	3.86537e+06	7.10682e+06	777502	791660	1.47511e+06	2.63185e+06	1.91479e+06	1.60836e+06	4.43548	2.14909	0.000140055	2.14154	up
Com_1146_pos	PC (16:0e/2:0)	C26 H54 N O7 P	523.362	15.164	1.02008e+07	3.13521e+07	7.61746e+07	9.0253e+07	6.61494e+07	7.88687e+07	1.68928e+07	1.26984e+07	6.25358e+06	1.82454e+07	1.44846e+07	1.42414e+07	4.26243	2.09168	0.0112833	1.99225	up
Com_4670_pos	LPE 14:1	C19 H38 N O7 P	423.239	13.715	1.29968e+07	8.75514e+06	9.33432e+06	7.25247e+06	4.87567e+06	5.76631e+06	2.22412e+06	1.33876e+06	2.53932e+06	2.33882e+06	1.69766e+06	1.92016e+06	4.06181	2.02212	2.88324e-05	1.87326	up
Com_1464_neg	LPC 20:3	C28 H52 N O7 P	605.367	14.605	3.22488e+07	3.12821e+07	4.69404e+07	2.39005e+07	1.57916e+07	1.7723e+07	8.33373e+06	6.35334e+06	1.44724e+07	2.9057e+06	4.4082e+06	5.04901e+06	4.04328	2.01553	0.000529441	1.99621	up
Com_541_neg	LPE 19:1	C24 H48 N O7 P	493.315	14.984	2.31075e+08	2.27753e+08	2.22067e+08	1.31799e+08	1.05881e+08	1.10709e+08	1.88246e+07	1.46398e+07	1.82897e+08	1.28585e+07	1.57915e+07	1.13185e+07	4.01546	2.00556	0.00423741	2.74897	up
Com_1140_neg	LPE 17:1	C22 H44 N O7 P	465.284	14.44	7.68049e+07	7.27745e+07	6.57256e+07	3.25449e+07	3.79369e+07	3.43378e+07	1.07216e+07	7.15374e+06	3.31744e+07	1.40055e+07	7.80655e+06	7.23812e+06	3.99657	1.99876	0.000683501	2.04409	up
Com_3177_neg	LPG 18:2	C24 H45 O9 P	508.278	13.947	5.42889e+06	1.00349e+07	8.08813e+06	5.79954e+06	1.87963e+06	2.249e+06	1.19673e+06	1.16893e+06	2.83635e+06	963504	1.22102e+06	1.049e+06	3.96894	1.98875	0.00396037	1.78008	up
Com_5369_neg	16-(Hexopyranosyloxy)-7-hydroxy-8,9-epoxypimaran-18-oic acid	C26 H42 O10	514.275	10.88	2.22029e+06	276453	330704	1.44313e+06	1.31244e+06	736263	182979	184995	502159	250995	218342	269394	3.92779	1.97372	0.0173561	1.62061	up
Com_1569_neg	LPE 20:3	C25 H46 N O7 P	503.298	14.556	2.80198e+07	2.58444e+07	4.16432e+07	2.37514e+07	1.75491e+07	1.72449e+07	7.55349e+06	7.21721e+06	1.12461e+07	5.88786e+06	2.17438e+06	5.37981e+06	3.90414	1.96501	0.000585253	1.94316	up
Com_3565_pos	LPE 12:0	C17 H36 N O7 P	397.223	13.492	2.09941e+07	1.77879e+07	1.6844e+07	1.45767e+07	8.69244e+06	1.33988e+07	2.92618e+06	1.26738e+06	4.65538e+06	6.49802e+06	4.28009e+06	4.28363e+06	3.85995	1.94858	0.000722854	1.95014	up
Com_3411_pos	PC (9:0/9:0)	C26 H52 N O8 P	537.344	13.846	1.86571e+07	1.31172e+07	2.17407e+07	1.14669e+07	6.3189e+06	7.31527e+06	3.19757e+06	1.8248e+06	7.03501e+06	3.87275e+06	2.05102e+06	2.52763e+06	3.83329	1.93858	0.000759732	1.86422	up
Com_4136_neg	PE (2:0/18:2)	C25 H46 N O8 P	519.297	14.529	935839	2.43371e+06	5.05565e+06	1.55548e+06	383053	729479	472309	388993	861365	401101	437254	364363	3.79205	1.92298	0.0390211	1.4624	up
Com_1775_neg	PE (2:0/18:3)	C25 H44 N O8 P	517.28	14.136	2.24923e+07	3.00434e+07	3.37717e+07	1.4207e+07	1.15419e+07	1.0822e+07	5.60953e+06	3.55559e+06	9.09018e+06	4.53988e+06	5.44869e+06	4.48132e+06	3.75485	1.90876	0.000590193	1.73256	up
Com_888_neg	LPA 20:1	C23 H45 O7 P	464.289	15.362	1.16471e+08	5.96245e+07	8.9434e+07	4.03567e+07	2.16412e+07	2.64093e+07	1.11128e+07	6.39115e+06	5.89013e+07	6.61942e+06	7.31074e+06	4.27713e+06	3.74091	1.90339	0.00711029	2.28718	up
Com_2264_pos	Androsterone	C19 H30 O2	290.222	13.613	2.73268e+07	1.65057e+07	6.10728e+06	1.62797e+07	1.94842e+07	3.88596e+07	4.31685e+06	2.20063e+06	1.66035e+07	3.35801e+06	5.57304e+06	2.30201e+06	3.62587	1.85833	0.0053715	1.93908	up
Com_430_neg	LPI 18:2	C27 H49 O12 P	596.294	13.816	3.08588e+08	3.22378e+08	3.1037e+08	2.56155e+08	2.3776e+08	3.25727e+08	9.08305e+07	4.60589e+07	1.5996e+08	7.52581e+07	5.79749e+07	5.73485e+07	3.61277	1.85311	0.000388341	1.86609	up
Com_639_neg	Oleoyl-L-α-lysophosphatidic acid	C21 H41 O7 P	436.257	14.179	7.87468e+07	1.51016e+08	1.35327e+08	1.36849e+08	7.18141e+07	8.19465e+07	3.29605e+07	1.4699e+07	8.30083e+07	2.81947e+07	1.83958e+07	4.38215e+06	3.60987	1.85195	0.00879253	2.18633	up
Com_1863_neg	LPC 16:1	C24 H48 N O7 P	493.314	14.254	2.84961e+07	2.73471e+07	3.04884e+07	1.64909e+07	1.55869e+07	2.09939e+07	6.20849e+06	3.3897e+06	1.17043e+07	5.06553e+06	6.83252e+06	5.59203e+06	3.59355	1.84541	0.000113817	1.79553	up
Com_2479_neg	LPS 22:4	C28 H48 N O9 P	573.302	14.553	1.87054e+07	1.56164e+07	9.31775e+06	5.41879e+06	1.07519e+07	1.3841e+07	3.6175e+06	1.8026e+06	8.42983e+06	3.41983e+06	1.51455e+06	2.38775e+06	3.4787	1.79855	0.00181769	1.83899	up
Com_3194_neg	LPS 16:1	C22 H42 N O9 P	495.258	13.676	6.37935e+06	5.32768e+06	4.10385e+06	7.8521e+06	4.0262e+06	4.40865e+06	1.82071e+06	1.09132e+06	2.15799e+06	1.47892e+06	1.58663e+06	1.1341e+06	3.46268	1.79189	1.12649e-05	1.69721	up
Com_269_neg	LPE 18:2	C23 H44 N O7 P	477.283	14.373	7.22199e+08	5.47254e+08	6.74454e+08	4.85287e+08	4.01186e+08	4.15825e+08	1.86034e+08	1.25398e+08	2.74443e+08	1.32246e+08	1.10423e+08	1.18503e+08	3.42772	1.77725	4.8916e-05	1.72213	up
Com_288_pos	PC (14:1e/3:0)	C25 H50 N O7 P	507.333	14.558	8.18047e+08	6.64945e+08	6.004e+08	3.33853e+08	2.84689e+08	3.32072e+08	1.38831e+08	9.80671e+07	3.57322e+08	1.19254e+08	7.93823e+07	1.06127e+08	3.37493	1.75486	0.00117267	1.7621	up
Com_214_neg	LPI 18:1	C27 H51 O12 P	598.309	14.072	7.26798e+08	7.54756e+08	8.92344e+08	4.25679e+08	6.68822e+08	8.03141e+08	2.6098e+08	1.3218e+08	2.54976e+08	2.71385e+08	1.66614e+08	1.96135e+08	3.33124	1.73606	1.91311e-05	1.6702	up
Com_1816_pos	LPC 18:4	C26 H46 N O7 P	515.302	13.915	3.7083e+07	3.91267e+07	5.7687e+07	2.93592e+07	1.49491e+07	2.89162e+07	1.44044e+07	1.18637e+07	1.39234e+07	7.40197e+06	8.54454e+06	8.06454e+06	3.22606	1.68977	0.000683648	1.54084	up
Com_699_neg	LPC 15:0	C23 H48 N O7 P	481.315	14.624	1.14503e+08	1.01109e+08	1.4706e+08	1.23463e+08	8.1728e+07	1.02438e+08	3.74781e+07	2.90424e+07	4.73996e+07	2.03942e+07	4.14959e+07	4.18886e+07	3.07903	1.62247	4.56657e-05	1.57175	up
Com_638_pos	PC (18:3e/2:0)	C28 H52 N O7 P	545.349	14.658	1.85797e+08	1.94959e+08	2.49766e+08	1.46427e+08	1.04864e+08	1.04288e+08	6.84382e+07	4.09122e+07	1.21457e+08	3.22485e+07	2.74442e+07	3.86356e+07	2.99603	1.58305	0.0018903	1.63748	up
Com_3863_neg	LPI 17:1	C26 H49 O12 P	584.294	13.967	4.99947e+06	6.24279e+06	5.23501e+06	2.94955e+06	861566	1.45244e+06	919970	860893	3.06531e+06	774448	840359	837378	2.97887	1.57476	0.0290776	1.5234	up
Com_32_pos	Monoolein	C21 H40 O4	356.293	15.167	1.39524e+10	7.84623e+09	1.43463e+10	1.96938e+10	1.4265e+10	1.20113e+10	7.04161e+09	1.03849e+09	10423682756	6.02094e+09	7.28935e+08	3.16612e+09	2.88937	1.53075	0.0224556	1.93988	up
Com_6755_pos	PC (16:2e/3:0)	C27 H52 N O7 P	533.348	14.724	6.26832e+06	4.23417e+06	3.45557e+06	2.42216e+06	2.20994e+06	4.12984e+06	1.47683e+06	545489	3.75739e+06	728841	824096	552287	2.88145	1.52679	0.00665601	1.75368	up
Com_6757_pos	Tetrahydroaldosterone	C21 H32 O5	364.225	14.086	6.26695e+06	2.4777e+06	3.78216e+06	2.38621e+06	1.93134e+06	2.12861e+06	1.04557e+06	849919	1.12952e+06	1.28746e+06	1.20566e+06	1.22921e+06	2.81191	1.49155	0.00238286	1.30027	up
Com_1072_neg	LPA 17:1	C20 H39 O7 P	422.241	14.508	8.48775e+07	7.01926e+07	6.99642e+07	4.22112e+07	4.17618e+07	4.43594e+07	2.13539e+07	1.48411e+07	4.12381e+07	1.61925e+07	1.45967e+07	1.7647e+07	2.80741	1.48924	0.000475449	1.46042	up
Com_1009_neg	LPC 16:0 (2N Isomer)	C24 H50 N O7 P	495.33	14.628	6.38497e+07	6.88405e+07	8.81384e+07	6.57496e+07	4.86536e+07	5.53219e+07	3.03127e+07	1.74685e+07	2.87513e+07	1.9282e+07	2.54774e+07	1.90916e+07	2.78205	1.47615	1.1964e-05	1.40848	up
Com_37_pos	LPC 18:3	C26 H48 N O7 P	517.318	14.186	15200603418	1.52817e+10	1.72132e+10	1.30826e+10	7.70916e+09	7.7882e+09	5.47444e+09	4.3798e+09	7.03043e+09	3.29069e+09	3.57902e+09	3.76925e+09	2.77127	1.47055	0.000360022	1.37748	up
Com_256_neg	LPS 18:1	C24 H46 N O9 P	523.289	14.093	4.48389e+08	5.09995e+08	4.95608e+08	5.84621e+08	4.2427e+08	2.83589e+08	1.74703e+08	1.18647e+08	1.6954e+08	2.3847e+08	1.33632e+08	1.70377e+08	2.7318	1.44985	3.33526e-05	1.38202	up
Com_3164_pos	Arachidonoyl amide	C20 H33 N O	303.256	14.211	1.11293e+07	1.34463e+07	2.45561e+07	1.20937e+07	7.16276e+06	7.00007e+06	6.77282e+06	2.16355e+06	9.619e+06	5.16418e+06	1.41521e+06	3.69926e+06	2.61456	1.38657	0.01475	1.48703	up
Com_2273_neg	Nervonic acid	C24 H46 O2	366.348	15.538	1.30845e+07	4.09972e+06	6.9852e+06	1.71327e+07	9.22777e+06	8.74861e+06	4.62337e+06	2.04975e+06	1.95939e+06	6.82659e+06	3.26217e+06	4.2119e+06	2.58484	1.37007	0.00749828	1.39323	up
Com_802_neg	LPA 19:1	C22 H43 O7 P	450.273	14.992	1.34601e+08	7.57212e+07	8.8524e+07	5.41832e+07	6.75542e+07	7.06667e+07	3.53349e+07	1.68046e+07	7.46251e+07	2.63843e+07	1.79881e+07	2.16546e+07	2.54809	1.34942	0.00407641	1.43074	up
Com_1710_neg	Lignoceric acid	C24 H48 O2	368.364	15.9	2.30436e+07	12217781	2.57363e+07	2.9231e+07	1.27753e+07	1.97479e+07	9.48683e+06	6.87574e+06	5.22361e+06	1.13654e+07	7.51657e+06	9.14202e+06	2.47433	1.30704	0.000975158	1.24743	up
Com_146_pos	LPE 18:3	C23 H42 N O7 P	475.271	14.171	2.0239e+09	1.76376e+09	1.80113e+09	1.63162e+09	1.18128e+09	1.128e+09	7.94428e+08	5.83674e+08	9.71136e+08	5.38808e+08	5.89117e+08	5.05849e+08	2.39258	1.25857	0.000107998	1.19794	up
Com_3392_neg	CUMYL-PICA N-pentanoic acid metabolite	C23 H26 N2 O3	378.189	8.782	2.66151e+06	4.28867e+06	2.84818e+06	6.02117e+06	7.81338e+06	3.32521e+06	2.07207e+06	3.62807e+06	1.46202e+06	1.04163e+06	1.68556e+06	1.66962e+06	2.33223	1.22171	0.00621127	1.25614	up
Com_4209_pos	2-(14,15-Epoxyeicosatrienoyl) glycerol	C23 H38 O5	394.27	15.238	1.4707e+07	5.69354e+06	1.52355e+07	1.18409e+07	1.19127e+07	7.10067e+06	6.91282e+06	1.51988e+06	1.006e+07	4.8269e+06	1.348e+06	3.9356e+06	2.32457	1.21697	0.0260461	1.40951	up
Com_324_pos	PC (14:1e/6:0)	C28 H56 N O7 P	549.38	15.276	4.30415e+08	3.67789e+08	6.9336e+08	3.70191e+08	2.57793e+08	2.71926e+08	2.09827e+08	9.48116e+07	3.57945e+08	1.13389e+08	1.16384e+08	1.65462e+08	2.26076	1.17681	0.00667893	1.20649	up
Com_309_pos	alpha-Linolenic acid	C18 H30 O2	278.225	14.491	7.66825e+08	3.64983e+08	6.30152e+08	4.96349e+08	5.81382e+08	5.04919e+08	4.80913e+08	1.73796e+08	2.05692e+08	2.67868e+08	1.67491e+08	1.95946e+08	2.24214	1.16487	0.00181262	1.19301	up
Com_791_pos	LPE 18:0	C23 H48 N O7 P	481.308	14.879	1.93804e+08	1.65607e+08	1.69039e+08	1.66312e+08	1.40658e+08	1.41931e+08	9.20409e+07	2.72302e+07	2.24004e+08	5.58633e+07	1.33192e+07	2.76187e+07	2.22087	1.15112	0.0306541	1.71843	up
Com_1249_pos	DL-Stachydrine	C7 H13 N O2	143.095	1.387	5.18853e+07	9.67189e+07	2.59355e+07	7.46963e+07	5.83014e+07	6.26582e+07	3.38918e+07	3.467e+07	1.77702e+07	3.32683e+07	2.50496e+07	2.30575e+07	2.20739	1.14234	0.00753072	1.08141	up
Com_3222_neg	Heneicosanoic acid	C21 H42 O2	326.317	15.262	5.27353e+06	5.09007e+06	9.50927e+06	7.58089e+06	4.1263e+06	4.72995e+06	3.88435e+06	3.35262e+06	1.10929e+06	2.5352e+06	1.79987e+06	3.8305e+06	2.19903	1.13687	0.00764793	1.20786	up
Com_174_pos	1-Palmitoylglycerol	C19 H38 O4	330.277	15.058	6.6439e+08	4.78331e+08	1.03663e+09	1.3015e+09	8.62809e+08	6.4604e+08	5.70808e+08	1.30132e+08	7.37187e+08	4.24427e+08	1.13554e+08	3.0037e+08	2.19185	1.13215	0.0288516	1.30163	up
Com_168_pos	PC (14:1e/2:0)	C24 H48 N O7 P	493.318	14.31	1.67464e+09	1.18875e+09	1.50902e+09	1.37368e+09	1.46084e+09	1.37271e+09	6.55775e+08	4.21344e+08	1.16608e+09	6.76096e+08	4.85503e+08	5.10967e+08	2.19105	1.13162	0.00166005	1.1439	up
Com_4448_neg	5-(tert-butyl)-3-[(2-cyanoacetyl)amino]thiophene-2-carboxamide	C12 H15 N3 O2 S	265.087	6.276	2.77566e+06	4.14003e+06	1.99e+06	2.22849e+06	1.1928e+06	2.13598e+06	921438	1.77687e+06	1.03301e+06	1.08003e+06	767535	1.07862e+06	2.17243	1.11931	0.00533129	1.01237	up
Com_1420_pos	LPE 16:0	C21 H44 N O7 P	453.286	14.645	5.61132e+07	3.55273e+07	8.31414e+07	6.90072e+07	4.05716e+07	4.66374e+07	3.02706e+07	1.87704e+07	3.26382e+07	2.48218e+07	2.41355e+07	2.21192e+07	2.16685	1.1156	0.00119965	1.01923	up
Com_196_pos	PC (16:1e/3:0)	C27 H54 N O7 P	535.365	15.038	1.24366e+09	6.33158e+08	8.73546e+08	5.89641e+08	6.45015e+08	6.53529e+08	4.46304e+08	1.71049e+08	7.62747e+08	2.9726e+08	1.89938e+08	2.93119e+08	2.14706	1.10236	0.0105623	1.19387	up
Com_2856_pos	α-Aspartylphenylalanine	C13 H16 N2 O5	280.106	7.415	1.00577e+07	2.16079e+07	7.23181e+06	2.60649e+07	1.24404e+07	1.14583e+07	5.26159e+06	1.5911e+07	4.79561e+06	5.13048e+06	4.51397e+06	5.91413e+06	2.13985	1.09751	0.0182198	1.09761	up
Com_3760_pos	p-Mentha-1,3,8-triene	C10 H14	134.11	14.488	1.9059e+07	1.06055e+07	1.45424e+07	1.2536e+07	1.4935e+07	1.17426e+07	9.70203e+06	5.11621e+06	7.27361e+06	6.78516e+06	5.26953e+06	5.64731e+06	2.09632	1.06786	0.000211848	1.02908	up
Com_4296_neg	PE (18:2e/18:3)	C41 H74 N O7 P	723.518	16.39	2.68281e+06	4.34927e+06	2.00785e+06	3.6421e+06	2.54126e+06	2.93412e+06	2.24657e+06	1.40175e+06	1.12376e+06	1.10391e+06	1.82192e+06	1.01196e+06	2.0847	1.05984	0.00147605	1.04907	up
Com_206_pos	2,4-dihydroxyheptadec-16-en-1-yl acetate	C19 H36 O4	328.262	14.67	9.61313e+08	5.51742e+08	9.10026e+08	1.02741e+09	7.50101e+08	5.55815e+08	5.27788e+08	1.93844e+08	8.96092e+08	4.51501e+08	1.73062e+08	3.23948e+08	1.85346	0.890219	0.0321096	1.04522	up
Com_51_neg	α-Lactose	C12 H22 O11	388.12	1.301	6.7097e+09	8.21273e+09	8.85068e+09	6.30294e+09	6.33216e+09	6.14364e+09	4.63232e+09	5.45548e+09	1.07046e+09	5.08079e+09	3.40424e+09	4.35291e+09	1.77328	0.826416	0.0409193	1.07794	up
Com_3109_neg	2-Methylbutyl beta-D-glucopyranoside	C11 H22 O6	250.14	9.021	6.54843e+06	4.06614e+06	2.82473e+06	6.43487e+06	4.54718e+06	5.34172e+06	1.51436e+06	8.60686e+06	1.40034e+06	1.40144e+06	2.13344e+06	1.91893e+06	1.75331	0.81008	0.0400037	1.16119	up
Com_3981_pos	2-[(3S)-1-(1H-Indol-3-ylmethyl)-3-pyrrolidinyl]-1H-benzimidazole	C20 H20 N4	316.172	16.755	5.99997e+06	5.23092e+06	4.09473e+06	1.21838e+07	7.93502e+06	4.32959e+06	1.19163e+07	1.50996e+07	1.302e+07	1.19181e+07	9.78108e+06	1.71972e+07	0.503902	-0.988786	0.00494646	1.03303	down
Com_4472_pos	6-(4-methoxybenzyl)-3-methyl-5,6,7,8-tetrahydroquinoline	C18 H21 N O	267.162	15.359	2.88036e+06	2.6448e+06	4.88971e+06	5.15042e+06	7.24388e+06	4.28911e+06	9.72613e+06	1.08179e+07	6.52257e+06	1.25623e+07	8.75581e+06	9.33399e+06	0.469489	-1.09084	0.00212594	1.08783	down
Com_6456_pos	O-Propanoylcarnitine	C10 H19 N O4	217.132	14.844	1.82404e+06	1.80556e+06	2.34329e+06	1.63736e+06	1.71813e+06	2.16648e+06	4.21937e+06	3.05305e+06	2.88792e+06	3.88042e+06	7.20735e+06	3.72241e+06	0.460337	-1.11924	0.00160804	1.00579	down
Com_1220_pos	o-Cresol	C7 H8 O	108.058	15.362	2.61357e+07	2.0762e+07	3.30466e+07	3.41674e+07	3.31569e+07	3.07805e+07	7.05158e+07	7.66325e+07	3.94106e+07	6.45017e+07	8.83463e+07	5.31985e+07	0.453506	-1.14081	0.000442848	1.05461	down
Com_2362_pos	Eucalyptol	C10 H18 O	136.125	15.36	1.05688e+07	7.17953e+06	1.04888e+07	1.68543e+07	1.45582e+07	1.22461e+07	3.0197e+07	3.41878e+07	1.46051e+07	2.7225e+07	3.63601e+07	2.13332e+07	0.438634	-1.18891	0.00138079	1.11623	down
Com_1970_pos	Carvone	C10 H14 O	150.105	15.359	1.14472e+07	9.72604e+06	1.69528e+07	1.63583e+07	2.05899e+07	1.56628e+07	3.94867e+07	4.55009e+07	1.94762e+07	3.2411e+07	4.46224e+07	2.57979e+07	0.437719	-1.19192	0.00112432	1.11299	down
Com_133_neg	FAHFA (18:1/22:3)	C40 H70 O4	614.528	14.392	4.63951e+08	3.41552e+08	3.70104e+08	6.55629e+08	8.28703e+08	6.56096e+08	1.29513e+09	1.28632e+09	8.29699e+08	1.36933e+09	1.36206e+09	1.4476e+09	0.436887	-1.19467	0.00086008	1.18291	down
Com_392_neg	FAHFA (18:3/18:2)	C36 H60 O4	556.446	13.882	6.14086e+07	1.67329e+07	2.39918e+07	2.34135e+08	1.66033e+08	7.77858e+07	2.50586e+08	3.02204e+08	1.37008e+08	1.8599e+08	2.12968e+08	2.47348e+08	0.434163	-1.20369	0.0354323	1.65749	down
Com_3081_neg	MGDG (2:0/16:0)	C27 H50 O10	580.342	14.604	1.20052e+06	1.22663e+06	943516	476493	4.56857e+06	5.75756e+06	9.43307e+06	2.66717e+06	3.01009e+06	8.50042e+06	2.95109e+06	6.24943e+06	0.431964	-1.21102	0.0443338	1.50719	down
Com_6343_pos	cis-gondoic acid	C20 H38 O2	310.287	16.425	761347	688073	671547	743332	1.02629e+06	896829	2.21825e+06	693540	1.57499e+06	2.44182e+06	1.45076e+06	2.82262e+06	0.427373	-1.22643	0.0123784	1.05594	down
Com_608_pos	Oleic acid	C18 H34 O2	282.256	15.514	7.19811e+07	4.33036e+07	7.09792e+07	1.68888e+08	1.43136e+08	9.38372e+07	2.91815e+08	2.27215e+08	1.54112e+08	2.61868e+08	2.13377e+08	2.44612e+08	0.425072	-1.23422	0.00421489	1.281	down
Com_1662_pos	Eicosatrienoic acid	C20 H34 O2	306.256	15.326	1.69368e+07	8.49537e+06	1.97735e+07	2.08358e+07	2.67666e+07	1.55722e+07	5.53042e+07	5.92148e+07	3.98973e+07	4.64382e+07	2.38363e+07	4.50672e+07	0.401769	-1.31556	0.00126282	1.27602	down
Com_8902_pos	LPC 20:0	C28 H58 N O7 P	551.396	15.399	496705	446048	444652	612003	477584	471260	953803	891397	570898	1.52866e+06	836157	2.94093e+06	0.381807	-1.38908	0.0166356	1.11437	down
Com_3341_neg	FAHFA (18:2/20:4)	C38 H62 O4	582.46	14.14	1.0577e+06	667560	777480	3.76068e+06	3.62778e+06	668667	6.49678e+06	7.26309e+06	1.1442e+06	3.69238e+06	4.4016e+06	5.03614e+06	0.376678	-1.40859	0.0265832	1.5842	down
Com_2024_pos	5-(6-hydroxy-6-methyloctyl)-2,5-dihydrofuran-2-one	C13 H22 O3	208.147	15.36	9.31729e+06	6.96122e+06	1.15141e+07	1.52868e+07	1.63806e+07	1.25858e+07	3.85828e+07	3.98382e+07	1.34446e+07	3.07109e+07	4.17607e+07	2.75739e+07	0.375413	-1.41345	0.00159171	1.31613	down
Com_1605_pos	Jasmone	C11 H16 O	164.12	15.359	1.29381e+07	1.09129e+07	1.72774e+07	2.28932e+07	2.45038e+07	2.01009e+07	5.48969e+07	6.24374e+07	2.14818e+07	5.09722e+07	6.65024e+07	4.0744e+07	0.365703	-1.45126	0.001167	1.35452	down
Com_5176_pos	3,6-bis[(1H-indol-3-yl)methyl]piperazine-2,5-dione	C22 H20 N4 O2	394.134	15.557	986423	1.72829e+06	3.53921e+06	2.42567e+06	6.23459e+06	2.34993e+06	9.22804e+06	8.82597e+06	7.48784e+06	1.15027e+07	4.92184e+06	8.60977e+06	0.341349	-1.55068	0.0036078	1.64634	down
Com_233_pos	LSD-d3	C20 H24 [2]H N3 O	326.22	15.512	3.28899e+08	2.37665e+08	2.63728e+08	1.18435e+08	1.71848e+08	5.81397e+08	1.0103e+09	8.08047e+08	9.29123e+08	1.10178e+09	3.44456e+08	9.83649e+08	0.328734	-1.60501	0.00225358	1.67086	down
Com_5073_neg	MGDG (2:0/4:0)	C15 H26 O10	412.157	7.263	214785	194363	185443	159205	670687	404642	644992	2.17324e+06	200746	948589	944066	804391	0.32	-1.64386	0.0227734	1.54911	down
Com_4302_neg	alpha-D-Glucopyranosyl 2-O-(2-methylbutanoyl)-alpha-D-glucopyranoside	C17 H30 O12	472.177	7.265	305897	266279	175686	268598	1.40805e+06	545953	843650	3.74493e+06	325927	1.36352e+06	1.78527e+06	1.25007e+06	0.318947	-1.64861	0.0271277	1.70007	down
Com_628_neg	MGDG (2:0/18:1)	C29 H52 O10	606.359	14.711	1.04478e+07	2.27997e+07	2.88097e+07	2.18448e+07	4.31913e+07	3.62166e+07	1.54734e+08	7.67858e+07	6.73918e+07	1.06096e+08	4.4239e+07	6.89188e+07	0.315169	-1.6658	0.00152339	1.59722	down
Com_83_neg	FAHFA (18:1/18:0)	C36 H68 O4	564.509	14.386	3.57408e+08	2.41437e+08	3.61319e+08	1.29426e+09	1.42155e+09	7.8195e+08	3.44893e+09	2.40952e+09	1.14965e+09	2.52972e+09	2.80413e+09	3.26867e+09	0.28557	-1.80808	0.00368091	1.94905	down
Com_1879_pos	Allocholic acid	C24 H40 O5	408.288	14.728	8.82782e+06	5.20751e+06	9.49757e+06	1.01713e+07	1.5788e+07	1.16992e+07	5.9478e+07	3.2148e+07	2.42628e+07	4.09304e+07	2.47917e+07	3.28135e+07	0.285375	-1.80907	0.000105817	1.71724	down
Com_1744_neg	FAHFA (19:1/22:3)	C41 H72 O4	628.543	14.607	3.94128e+06	3.32373e+06	3.31829e+06	5.95781e+06	8.56246e+06	6.59173e+06	3.09964e+07	1.87525e+07	8.338e+06	1.88244e+07	1.84773e+07	1.80325e+07	0.279448	-1.83935	0.000311673	1.74049	down
Com_2879_neg	FAHFA (20:1/22:3)	C42 H74 O4	642.559	14.796	1.93514e+06	1.59975e+06	1.97339e+06	1.65792e+06	1.55798e+06	1.64717e+06	9.03411e+06	1.03848e+07	1.50524e+06	5.45013e+06	7.00704e+06	5.78339e+06	0.264814	-1.91695	0.00819379	1.61381	down
Com_1355_pos	Dihydrotestosterone	C19 H30 O2	290.225	14.131	1.25951e+07	6.50039e+06	9.49568e+06	9.19124e+06	1.72193e+07	1.05416e+07	2.50834e+07	4.88247e+07	9.08199e+06	5.51657e+07	9.6746e+07	3.16765e+07	0.245869	-2.02404	0.0126233	1.69066	down
Com_2358_neg	FAHFA (18:1/18:2)	C36 H64 O4	560.475	14.321	736194	496343	2.24403e+06	8.99959e+06	3.28957e+06	799129	1.75412e+07	1.37217e+07	3.03599e+06	1.34075e+07	1.03484e+07	1.33889e+07	0.231859	-2.10868	0.00716954	2.53809	down
Com_3377_pos	1,7-bis(4-hydroxyphenyl)heptan-3-one	C19 H22 O3	640.278	14.161	1.67857e+06	1.90466e+06	1.82443e+06	2.56043e+06	7.99466e+06	6.30665e+06	2.40307e+07	1.1366e+07	1.28791e+07	1.77764e+07	1.53136e+07	1.74559e+07	0.225349	-2.14977	0.001089	2.27534	down
Com_4817_neg	FAHFA (18:3/18:1)	C36 H62 O4	558.462	15.751	269696	257936	264814	219266	1.10714e+06	241888	2.62564e+06	785324	246102	2.90963e+06	2.04046e+06	2.02034e+06	0.222135	-2.17049	0.0134027	2.01666	down
Com_2616_pos	6-(7-methyloctyl)-1H,3H,4H,6H-furo[3,4-c]furan-1-one	C15 H24 O3	252.17	13.088	3.22408e+06	1.10396e+06	1.22665e+06	2.70468e+06	7.56021e+06	4.40991e+06	9.05039e+06	2.95612e+07	3.21727e+06	3.12688e+07	2.42201e+07	6.28962e+06	0.195251	-2.35659	0.0110285	2.15441	down
Com_2396_neg	Oleoylethanolamide	C20 H39 N O2	325.297	15.003	877247	743649	814561	1.2802e+06	687454	826428	3.53142e+06	1.58275e+07	657309	3.85027e+06	2.85806e+06	2.61967e+06	0.178213	-2.48832	0.0235915	1.80312	down
Com_1088_neg	15-Deoxy-Delta12,14-prostaglandin J2	C20 H28 O3	338.184	12.588	6.6346e+06	2.57094e+06	3.24075e+06	7.57293e+06	9.0088e+06	8.02846e+06	2.40153e+07	6.42308e+07	7.06075e+06	3.95252e+07	6.30462e+07	2.97856e+07	0.162768	-2.61911	0.0023257	2.33933	down
Com_695_pos	2-hydroxy-6-[(8Z,11Z)-pentadeca-8,11,14-trien-1-yl]benzoic acid	C22 H30 O3	324.204	15.166	1.79636e+07	1.3219e+07	8.44765e+06	2.42017e+07	3.06758e+07	2.43139e+07	1.33446e+08	2.00742e+08	4.15036e+07	1.05535e+08	1.58481e+08	1.48414e+08	0.150765	-2.72962	0.000101363	2.55676	down
Com_4466_neg	FAHFA (18:1/17:2)	C35 H62 O4	546.463	15.856	338157	331638	318311	259423	287400	316686	3.26211e+06	3.3182e+06	330954	3.0149e+06	1.68798e+06	1.23365e+06	0.144119	-2.79466	0.00531821	2.31718	down
Com_3756_pos	Ergocalciferol	C28 H44 O	396.336	14.417	610417	577131	606309	579397	442041	412478	1.88623e+06	1.64687e+07	823065	2.36812e+06	1.11485e+06	1.24726e+06	0.135007	-2.8889	0.025917	1.88401	down
Com_3605_neg	FAHFA (18:1/14:0)	C32 H60 O4	508.447	15.728	293824	266022	274775	215776	688536	333417	1.48223e+06	6.07178e+06	267918	4.56103e+06	3.23257e+06	2.2361e+06	0.116087	-3.10672	0.00780114	2.58552	down
Com_509_pos	N-Arachidonoyl-L-serine	C23 H37 N O4	391.273	14.336	3.98048e+06	4.03686e+06	4.44773e+06	3.54852e+06	3.05816e+06	2.61769e+06	5.12785e+07	3.07364e+08	4.22936e+06	3.94458e+07	2.42667e+07	3.22862e+07	0.0472671	-4.40302	0.00896794	3.14534	down
Com_548_pos	Oleoyl ethylamide	C20 H39 N O	309.304	13.502	2.9873e+06	2.48459e+06	3.25876e+06	5.61779e+06	4.6219e+06	3.22061e+06	6.69008e+07	2.76334e+08	1.38247e+07	5.54696e+07	2.32e+07	4.08691e+07	0.0465611	-4.42473	0.00107564	3.58432	down
Com_454_neg	N-Oleoyl Glycine	C20 H37 N O3	339.276	14.191	1.77846e+06	2.35522e+06	1.85633e+06	3.68382e+06	5.23453e+06	2.54632e+06	4.40625e+07	2.42909e+08	5.00603e+06	4.51798e+07	2.47374e+07	3.2699e+07	0.0442346	-4.49868	0.00287305	3.5143	down
Brain
ID	Name	Formula	Molecular Weight	RT [min]	LB1	LB2	LB3	LB4	LB5	LB6	CB1	CB2	CB3	CB4	CB5	CB6	FC	log2FC	p-value	VIP	Up.Down
Com_9554_pos	Glycyl-L-Proline	C7 H12 N2 O3	172.085	1.099	1.75831e+06	1.40536e+06	1.69509e+06	2.74696e+06	1.72185e+06	2.04932e+06	527489	626362	653758	553379	590219	510652	3.28635	1.71649	1.00676e-05	4.0804	up
Com_5536_neg	2-Methylbutyl beta-D-glucopyranoside	C11 H22 O6	296.146	7.521	2.37938e+06	703394	719835	1.72602e+06	1.79178e+06	2.25291e+06	489583	1.83952e+06	420163	569782	617906	665050	2.08025	1.05676	0.0348263	2.77856	up
Com_733_neg	LPC 17:1	C25 H50 N O7 P	567.352	14.687	1.19893e+08	1.07091e+08	1.34336e+08	1.20306e+08	6.64981e+07	5.8429e+07	5.33142e+07	7.23937e+07	3.59575e+07	1.18717e+08	3.75935e+07	5.73549e+07	1.61605	0.692472	0.0488682	1.80943	up
Com_1769_neg	Delta-Tridecalactone	C13 H24 O2	212.177	13.185	2.37431e+07	1.74417e+07	1.68295e+07	2.74926e+07	2.98191e+07	2.18755e+07	1.07451e+07	1.60139e+07	1.30843e+07	2.00706e+07	1.17825e+07	1.49431e+07	1.58359	0.663199	0.00612832	1.68104	up
Com_1389_pos	Phytosphingosine	C18 H39 N O3	317.293	12.158	9.69878e+07	8.69396e+07	9.56407e+07	1.13813e+08	9.82298e+07	1.13293e+08	7.85811e+07	6.94545e+07	5.3557e+07	6.68648e+07	8.2643e+07	1.04008e+08	1.32914	0.410495	0.0201534	1.09806	up
Com_6271_neg	PA (18:1/18:3)	C39 H69 O8 P	696.475	16.468	854540	800229	1.08237e+06	1.02494e+06	674014	669306	1.36516e+06	1.41672e+06	1.07849e+06	1.0193e+06	1.1398e+06	1.07007e+06	0.720132	-0.473668	0.00855746	1.22097	down
Com_8778_pos	ACar 20:1	C27 H52 N O4	453.382	13.978	2.62492e+06	1.69421e+06	2.46799e+06	1.19466e+06	2.29134e+06	2.00487e+06	2.76809e+06	2.96489e+06	3.167e+06	3.49506e+06	2.44627e+06	2.82046e+06	0.695174	-0.524554	0.0206846	1.34185	down
Com_493_neg	LPS 16:0	C22 H44 N O9 P	497.273	14.118	1.20025e+08	1.01879e+08	8.56769e+07	7.73308e+07	1.56989e+08	1.02694e+08	1.38547e+08	2.0078e+08	1.54598e+08	1.52233e+08	9.38443e+07	2.0171e+08	0.68449	-0.546898	0.0357925	1.28918	down
Com_3011_pos	Ergosterol	C28 H44 O	396.34	15.563	2.0404e+07	1.52841e+07	1.86072e+07	1.28546e+07	1.84826e+07	1.77868e+07	3.38581e+07	2.68381e+07	3.07114e+07	2.4581e+07	1.42648e+07	2.33204e+07	0.673418	-0.570425	0.0307635	1.2465	down
Com_7469_pos	3-hydroxy-2-octylpentanedioic acid	C13 H24 O5	111.104	13.204	2.23093e+06	3.44257e+06	2.76478e+06	1.61578e+06	2.14955e+06	2.46887e+06	5.41334e+06	3.66966e+06	2.78754e+06	2.68645e+06	3.20106e+06	4.0446e+06	0.672968	-0.57139	0.024924	1.32638	down
Com_943_pos	1-(4-fluorophenyl)-4-[(2-phenyl-1H-imidazol-4-yl)methyl]piperazine	C20 H21 F N4	336.175	15.487	8.62691e+07	8.73231e+07	9.42941e+07	1.15848e+08	1.3999e+08	9.64906e+07	1.32237e+08	1.57001e+08	1.15888e+08	1.52333e+08	1.90746e+08	1.99319e+08	0.654564	-0.611394	0.00434769	1.4523	down
Com_1945_pos	PC (16:2e/22:6)	C46 H78 N O7 P	787.541	15.509	3.19658e+07	4.08883e+07	2.98954e+07	1.65005e+07	4.59837e+07	3.81814e+07	6.94437e+07	5.47761e+07	6.36412e+07	6.05633e+07	3.04657e+07	5.31212e+07	0.612675	-0.706806	0.0251025	1.70107	down
Com_4711_pos	PC (5:0/13:1)	C26 H50 N O8 P	535.328	14.578	2.95888e+06	4.40618e+06	5.79892e+06	3.5822e+06	1.1701e+07	3.43072e+06	1.18463e+07	1.05068e+07	1.30809e+07	5.71295e+06	4.97545e+06	1.4698e+07	0.524132	-0.931998	0.0320881	2.35412	down
Com_8767_pos	PC (18:5e/20:5)	C46 H74 N O7 P	783.51	15.51	1.00473e+06	889769	1.00649e+06	623453	838100	913333	820911	918151	1.61988e+06	1.47509e+06	3.37127e+06	2.96518e+06	0.472305	-1.08221	0.0467277	2.34361	down
Com_12254_pos	Octhilinone	C11 H19 N O S	213.12	2.623	124662	123546	113851	83545	196997	70355.1	267068	134476	182942	361428	563518	103799	0.441943	-1.17807	0.0454603	2.71473	down
Com_361_pos	L-Hydroxyproline	C5 H9 N O3	131.059	14.991	1.50697e+08	1.01026e+08	2.19594e+08	2.59621e+08	2.54531e+08	9.41574e+07	3.85875e+08	5.93587e+08	2.48539e+08	2.92326e+08	1.58173e+08	8.4268e+08	0.428223	-1.22357	0.0323232	2.62569	down
Com_8790_pos	LPC 20:0	C28 H58 N O7 P	551.397	15.39	474901	472575	492712	302396	416854	452587	927648	961984	609521	455257	624602	3.1813e+06	0.386376	-1.37192	0.0480619	2.43944	down
Com_1885_pos	Deoxyadenosine	C10 H13 N5 O3	251.101	8.487	4.78249e+06	4.44454e+06	1.15783e+07	4.64283e+06	4.81434e+06	1.8471e+07	1.33681e+07	1.62118e+07	4.02746e+07	3.17006e+07	4.27428e+06	7.09972e+07	0.2756	-1.85935	0.0445977	3.78023	down
Com_3930_pos	N,N-dimethyl-5-nitro-6-[3-(trifluoromethyl)phenoxy]pyrimidin-4-amine	C13 H11 F3 N4 O3	328.077	9.637	533149	1.04157e+06	1.46042e+06	606638	530847	4.53574e+06	2.6566e+06	3.26951e+06	9.62026e+06	7.65942e+06	524876	2.04571e+07	0.197076	-2.34317	0.0466533	4.87868	down
