# Supplementary material for: Gut microbiome drives individual memory variation in bumblebees
Source: Nat Commun. 2021 Nov 25;12:6588. doi: 10.1038/s41467-021-26833-4 (PMC8616916; doi:10.1038/s41467-021-26833-4)
Supplement: Supplementary file 9 — Supplementary Data 7 [file 41467_2021_26833_MOESM9_ESM.xlsx]

## Sheet: Supplementary Data 7
Supplementary Data 7. The abundance of glycerophospholipids and lysoglycerophospholipids in the hindgut, haemolymph and brain of bumblebees with or without L. apis supplementation.
(Note: L. apis supplementation goup: L; Contol (without L. apis supplementation) group: C; Haemolymph: H; Hindgut: G; Brain: B.)
Name	Metabolites in Haemolymph						Metabolites in Hindgut						Metabolites in Brain
	Mean LH	SEM	Mean CH	SEM	FC (LH/CH)	LH/CH	Mean LG	SEM	Mean CG	SEM	FC (LG/CG)	LG/CG	Mean LB	SEM	Mean CB	SEM	FC (LB/CB)	LB/CB
PC (14:0e/2:0)	1.72329e+08	5.8894e+07	2.81019e+07	6.08998e+06	6.1323	up	2.39523e+10	2.719e+09	2.47342e+10	2.69129e+09	0.968387	-	585966	220125	1.40358e+06	683146	0.41748	-
PC (14:1e/2:0)	1.42994e+09	6.62579e+07	6.52627e+08	1.10405e+08	2.19105	up							5.3759e+08	8.93799e+07	5.33509e+08	4.48961e+07	1.00765	-
PC (14:1e/3:0)	5.05668e+08	8.95193e+07	1.4983e+08	4.22931e+07	3.37493	up	2.63797e+08	3.68941e+07	2.33909e+08	4.00022e+07	1.12778	-	4.86396e+06	932007	5.88351e+06	1.19188e+06	0.826711	-
PC (14:1e/6:0)	3.98579e+08	6.46851e+07	1.76303e+08	4.01765e+07	2.26076	up							3.29551e+07	7.17301e+06	3.51419e+07	5.30792e+06	0.937774	-
PC (16:0e/2:0)	5.88331e+07	1.27321e+07	1.38027e+07	1.71418e+06	4.26243	up	5.5265e+08	8.78595e+07	5.11872e+08	1.31033e+08	1.07966	-	5.46141e+08	7.20613e+07	6.78312e+08	9.76551e+07	0.805148	-
PC (16:2e/2:0)	3.54014e+09	4.36576e+08	5.78398e+08	3.68412e+08	6.1206	up	7.99223e+08	1.03694e+08	9.85186e+08	1.50627e+08	0.81124	-	2.20776e+09	3.78023e+08	2.32997e+09	3.42113e+08	0.947551	-
PC (16:2e/3:0)	3.78667e+06	603717	1.31415e+06	508261	2.88145	up	5.14227e+06	456517	7.92247e+06	1.17871e+06	0.649074	-
PC (18:3e/2:0)	1.6435e+08	2.32092e+07	5.4856e+07	1.45376e+07	2.99603	up	2.35098e+08	6.62995e+07	1.39112e+08	2.34296e+07	1.68999	-	8.02658e+08	1.37675e+08	8.21463e+08	1.00818e+08	0.977108	-
PC (5:0/13:1)	2.38377e+06	481258	477662	33169.7	4.99051	up							5.31298e+06	1.34096e+06	1.01367e+07	1.6201e+06	0.524132	down
PC (9:0/9:0)	1.31027e+07	2.50105e+06	3.41813e+06	786084	3.83329	up	3.40618e+07	8.51051e+06	2.60424e+07	2.82925e+06	1.30794	-	1.6163e+07	2.6462e+06	2.65996e+07	4.79939e+06	0.60764	-
PE (2:0/18:2)	1.84887e+06	705852	487564	76346.1	3.79205	up	2.0964e+07	3.55313e+06	2.20341e+07	2.46238e+06	0.951435	-	3.90968e+06	652699	3.72859e+06	430658	1.04857	-
PE (2:0/18:3)	2.04797e+07	4.01952e+06	5.4542e+06	788072	3.75485	up	7.46657e+06	1.51546e+06	1.08329e+07	1.98948e+06	0.689249	-	3.25785e+07	5.51003e+06	2.43829e+07	3.61e+06	1.33612	-
LPA 14:0	5.85237e+07	7.89733e+06	757404	53964.3	77.2688	up	6.66326e+06	3.20256e+06	6.10047e+06	2.94084e+06	1.09225	-
LPA 20:1	5.89895e+07	1.53133e+07	1.57688e+07	8.67437e+06	3.74091	up	1.83515e+08	3.81496e+07	2.88342e+08	6.14071e+07	0.636449	-
LPC 12:0	6.80053e+06	719964	1.53321e+06	287670	4.43548	up	1.17482e+07	2.23109e+06	8.89226e+06	2.15484e+06	1.32118	-
LPC 14:0	5.57878e+07	5.12565e+06	1.09123e+07	1.81418e+06	5.11238	up	9.62533e+06	1.74259e+06	9.26781e+06	1.06256e+06	1.03858	-	1.67874e+07	4.80804e+06	1.08679e+07	1.40197e+06	1.54468	-
LPC 14:1	4.37839e+07	8.58849e+06	5.16386e+06	1.54716e+06	8.47891	up	5.39696e+07	8.02017e+06	4.2726e+07	6.97992e+06	1.26316	-	1.05699e+08	2.75369e+07	1.19022e+08	2.21358e+07	0.888058	-
LPC 15:0	1.11717e+08	9.11562e+06	3.62832e+07	4.0352e+06	3.07903	up	7.90146e+06	818426	1.0204e+07	898805	0.774351	-	4.2342e+08	8.68699e+07	4.29514e+08	6.10794e+07	0.985813	-
LPC 16:0 (2N Isomer)	6.50923e+07	5.51617e+06	2.33972e+07	2.24678e+06	2.78205	up	2.08507e+07	4.7489e+06	2.01191e+07	4.77885e+06	1.03637	-	1.04639e+06	409485	895797	136580	1.16811	-
LPC 16:1	2.32339e+07	2.6217e+06	6.46543e+06	1.15223e+06	3.59355	up	7.28263e+07	8.86203e+06	6.56343e+07	1.26995e+07	1.10958	-	2.90761e+07	2.99836e+06	3.36174e+07	5.19414e+06	0.86491	-
LPC 16:3	1.66161e+07	3.8172e+06	1.32096e+06	176689	12.5788	up	6.13302e+06	705706	8.99415e+06	2.20827e+06	0.68189	-	2.02626e+07	2.4687e+06	2.10561e+07	2.46326e+06	0.962316	-
LPC 18:1	1.69527e+08	8.52518e+07	2.90829e+07	5.82835e+06	5.82909	up	1.11991e+07	2.44806e+06	1.8556e+07	6.25334e+06	0.60353	-	5.87163e+08	4.85214e+07	5.86343e+08	4.00997e+07	1.0014	-
LPC 18:2	6.42866e+08	1.73849e+08	1.26431e+08	3.00959e+07	5.08473	up							8.14792e+08	1.15116e+08	8.57419e+08	9.76619e+07	0.950285	-
LPC 18:3	1.27126e+10	1.65798e+09	4.58727e+09	5.82123e+08	2.77127	up	2.64276e+09	1.97452e+08	3.24745e+09	4.93172e+08	0.813795	-	1.66655e+10	1.59226e+09	1.64698e+10	1.25251e+09	1.01188	-
LPC 18:4	3.45202e+07	5.78953e+06	1.07004e+07	1.26406e+06	3.22606	up	7.21105e+06	1.29086e+06	1.18931e+07	2.71427e+06	0.606321	-	1.73464e+07	2.63626e+06	2.15126e+07	4.12558e+06	0.806337	-
LPC 20:0	491375	25437.5	1.28697e+06	354845	0.381807	down	1.79741e+06	292232	2.1973e+06	407414	0.81801	-	435337	28610.2	1.12672e+06	418670	0.386376	down
LPE 12:0	1.53823e+07	1.72001e+06	3.98511e+06	717577	3.85995	up	2.41999e+07	3.69721e+06	2.10781e+07	5.1555e+06	1.1481	-	3.35609e+06	697629	4.30345e+06	173094	0.779861	-
LPE 14:0	2.90102e+08	5.27099e+07	2.19621e+07	1.41804e+07	13.2092	up	1.76024e+08	1.86683e+07	1.88346e+08	3.16181e+07	0.934575	-	5.83462e+07	4.32829e+06	6.23502e+07	6.53134e+06	0.935783	-
LPE 14:1	8.16345e+06	1.18979e+06	2.00981e+06	181691	4.06181	up	7.13911e+06	1.86728e+06	3.99978e+06	338842	1.78488	-	1.64939e+06	407675	1.17208e+06	149183	1.40723	-
LPE 16:0	5.51663e+07	7.40834e+06	2.54593e+07	2.1035e+06	2.16685	up	7.21695e+06	906654	7.29432e+06	1.78768e+06	0.989394	-
LPE 16:1	2.49573e+08	4.29975e+07	3.61792e+07	2.44832e+07	6.89825	up	2.62727e+08	2.44821e+07	2.68283e+08	4.59288e+07	0.979293	-	7.53957e+07	9.12176e+06	8.5253e+07	9.66697e+06	0.884376	-
LPE 17:1	5.33541e+07	8.39142e+06	1.335e+07	4.11024e+06	3.99657	up	2.91657e+07	3.51904e+06	2.99029e+07	5.08201e+06	0.975346	-
LPE 18:0	1.62892e+08	8.05418e+06	7.3346e+07	3.22355e+07	2.22087	up	2.26496e+09	3.04226e+08	2.19071e+09	4.78811e+08	1.03389	-	1.5803e+09	1.85343e+08	2.14612e+09	3.29479e+08	0.736355	-
LPE 18:2	5.41034e+08	5.4468e+07	1.57841e+08	2.57517e+07	3.42772	up	5.00035e+09	5.0333e+08	5.06365e+09	1.00207e+09	0.987499	-	7.45028e+08	1.38358e+08	9.4798e+08	1.15726e+08	0.78591	-
LPE 18:3	1.58828e+09	1.46656e+08	6.63835e+08	7.39569e+07	2.39258	up	2.57487e+09	2.42259e+08	2.79289e+09	3.95992e+08	0.921935	-	5.3564e+09	9.43642e+08	4.74725e+09	5.76583e+08	1.12832	-
LPE 18:4	1.05081e+07	2.20426e+06	1.84604e+06	480167	5.69222	up	8.13381e+06	663342	1.41866e+07	2.29285e+06	0.573343	dowm	5.68964e+07	7.67326e+06	6.24351e+07	6.61495e+06	0.911289	-
LPE 19:1	1.71547e+08	2.50653e+07	4.27217e+07	2.80547e+07	4.01546	up	6.15481e+07	8.81293e+06	5.14107e+07	1.01975e+07	1.19718	-
LPE 20:1	9.56298e+07	2.47952e+07	2.08804e+07	1.13045e+07	4.57989	up	1.22143e+08	2.10468e+07	1.12228e+08	2.85714e+07	1.08835	-	1.00681e+08	7.76557e+06	1.48148e+08	2.61905e+07	0.679598	-
LPE 20:3	2.56755e+07	3.65744e+06	6.57647e+06	1.21731e+06	3.90414	up	5.99196e+07	9.21311e+06	4.95613e+07	1.17183e+07	1.209	-	2.11664e+08	6.98582e+06	2.73461e+08	3.45133e+07	0.774018	-
LPG 18:2	5.58001e+06	1.30379e+06	1.40592e+06	288870	3.96894	up	2.17508e+08	2.41651e+07	2.06239e+08	2.09589e+07	1.05464	-	2.96369e+07	4.63423e+06	4.01901e+07	5.52404e+06	0.737418	-
LPG 18:3	3.31597e+07	7.04871e+06	4.74999e+06	937645	6.981	up	1.95564e+08	1.24117e+07	1.92667e+08	1.06778e+07	1.01504	-	5.30946e+08	9.63729e+07	4.91293e+08	6.45991e+07	1.08071	-
LPI 14:0	3.4845e+06	1.0701e+06	581787	156138	5.98931	up	1.06125e+07	1.20453e+06	1.31075e+07	2.34524e+06	0.809648	-	1.59392e+07	3.35218e+06	1.35805e+07	2.10389e+06	1.17368	-
LPI 16:0	2.24923e+07	5.95116e+06	4.60883e+06	2.13365e+06	4.88027	up	9.92877e+08	2.21562e+08	1.26442e+09	3.0232e+08	0.785241	-	1.55366e+08	1.23191e+07	1.9059e+08	1.95923e+07	0.815187	-
LPI 16:1	2.39016e+07	5.0665e+06	2.69732e+06	2.16348e+06	8.86125	up	3.84614e+07	4.57922e+06	4.59902e+07	5.54976e+06	0.836296	-	3.62994e+07	6.41091e+06	3.25316e+07	2.75885e+06	1.11582	-
LPI 18:1	7.11923e+08	6.49928e+07	2.13712e+08	2.34078e+07	3.33124	up	9.8144e+07	1.55081e+07	6.9114e+07	9.84665e+06	1.42003	-	1.34812e+09	5.278e+07	1.66744e+09	1.91945e+08	0.808497	-
LPI 18:2	2.93496e+08	1.51507e+07	8.12385e+07	1.70043e+07	3.61277	up	6.89087e+08	8.51012e+07	7.21546e+08	9.02728e+07	0.955015	-	1.21161e+08	1.59819e+07	1.09463e+08	1.70262e+07	1.10686	-
LPI 18:3	8.13264e+09	2.30027e+09	9.54043e+08	7.47476e+08	8.5244	up	7.42801e+07	6.15223e+06	7.01983e+07	1.00308e+07	1.05815	-	7.30108e+09	1.53505e+09	5.97495e+09	9.79275e+08	1.22195	-
LPS 16:1	5.34964e+06	619464	1.54494e+06	166588	3.46268	up	3.7769e+07	3.79628e+06	4.3583e+07	6.23268e+06	0.8666	-	3.9541e+07	7.89138e+06	3.39712e+07	7.04873e+06	1.16396	-
LPS 18:1	4.57745e+08	4.15531e+07	1.67562e+08	1.69654e+07	2.7318	up	4.9873e+08	1.13203e+08	4.4416e+08	1.14182e+08	1.12286	-	1.34216e+09	1.77018e+08	1.29101e+09	1.47758e+08	1.03962	-
LPS 18:2	5.07826e+07	8.3353e+06	9.13749e+06	4.59936e+06	5.55761	up	7.21002e+08	6.70612e+07	7.82887e+08	1.53157e+08	0.920953	-	3.46752e+08	6.0333e+07	3.34794e+08	5.03609e+07	1.03572	-
LPS 18:3	1.3888e+08	2.58722e+07	1.62762e+07	1.09924e+07	8.53268	up	5.88717e+08	8.72275e+07	6.89489e+08	8.62612e+07	0.853847	-	7.54222e+09	1.34929e+09	7.31318e+09	8.83825e+08	1.03132	-
LPS 22:4	1.22752e+07	1.94113e+06	3.52868e+06	1.03889e+06	3.4787	up	5.43312e+06	1.52836e+06	7.72757e+06	1.54397e+06	0.703082	-
