# Supplementary material for: Gut microbiome drives individual memory variation in bumblebees
Source: Nat Commun. 2021 Nov 25;12:6588. doi: 10.1038/s41467-021-26833-4 (PMC8616916; doi:10.1038/s41467-021-26833-4)
Supplement: Supplementary file 10 — Supplementary Data 8 [file 41467_2021_26833_MOESM10_ESM.xlsx]

## Sheet: Supplementary Data 8
Supplementary Data 8. The long-term memory correlated genes in KEGG pathways of Phosphotransferase system (PTS), Glycolysis/Gluconeogenesis, Starch and sucrose metabolism and Glycerophospholipid metabolism.
KO	Gene name	Definition	Ko pathway	Gut microbiota					Firm-5					L. apis
				Mean	SEM	r	p-value	Bonferroni corrected p-value	Mean	SEM	r	p-value	Bonferroni corrected p-value	Mean	SEM	r	p-value	Bonferroni corrected p-value
K02770	FruA	PTS system, fructose-specific IIC component	Fructose and mannose metabolism;Phosphotransferase system (PTS)	170.3	33.6712	0.693126	0.00598669	1	90.4818	20.3579	0.598478	0.023754	1	7.01703	4.77467	0.180768	0.536286	1
K02759	CelC	PTS system, cellobiose-specific IIA component [EC:2.7.1.196 2.7.1.205]	Starch and sucrose metabolism;Phosphotransferase system (PTS)	57.1286	14.4685	0.608487	0.0209381	1	49.1414	13.3465	0.575008	0.0314652	1	48.0531	12.9089	0.606199	0.0215582	1
K02769	FruA/B	PTS system, fructose-specific IIB component [EC:2.7.1.202]	Fructose and mannose metabolism;Phosphotransferase system (PTS)	82.2123	24.3905	0.562736	0.0361695	1	45.9787	12.4946	0.629681	0.0158128	1	2.67768	1.83831	0.155969	0.594415	1
K02760	CelA	PTS system, cellobiose-specific IIB component [EC:2.7.1.196 2.7.1.205]	Starch and sucrose metabolism;Phosphotransferase system (PTS)	68.3967	14.4751	0.562736	0.0361695	1	47.611	12.4898	0.532763	0.0498214	1	5.52718	5.36001	0.420388	0.134478	1
K02761	CelB	PTS system, cellobiose-specific IIC component	Starch and sucrose metabolism;Phosphotransferase system (PTS)	365.335	78.9027	0.542148	0.0451999	1	250.613	58.1812	0.607866	0.0211051	1	146.835	35.3533	0.647375	0.0123181	1
K00882	FruK	PTS system, cellobiose-specific IIC component		100.456	15.8958	0.667963	0.00903329	1	72.5274	14.4414	0.556232	0.0388635	1	3.17122	2.58342	0.155969	0.594415	1
K00850	PfkA	6-phosphofructokinase 1 [EC:2.7.1.11]	Glycolysis / Gluconeogenesis;Pentose phosphate pathway;Fructose and mannose metabolism;Galactose metabolism;Methane metabolism;Carbon metabolism;Biosynthesis of amino acids;RNA degradation;AMPK signaling pathway;Central carbon metabolism in cancer	63.1792	10.5515	0.850967	0.00011384	0.353018	39.0854	8.64111	0.664193	0.00957726	1	2.48916	2.48916	0.286446	0.320774	1
K01223	BglA	6-phospho-beta-glucosidase [EC:3.2.1.86]	Glycolysis / Gluconeogenesis;Starch and sucrose metabolism	250.354	50.4449	0.750315	0.00199257	1	149.38	35.224	0.579702	0.0297919	1	86.5692	20.4645	0.656525	0.0107613	1
K01624	FbaA	fructose-bisphosphate aldolase, class II [EC:4.1.2.13]	Glycolysis / Gluconeogenesis;Pentose phosphate pathway;Fructose and mannose metabolism;Methane metabolism;Carbon fixation in photosynthetic organisms;Carbon metabolism;Biosynthesis of amino acids	181.433	27.336	0.631362	0.0154515	1	51.5632	13.1476	0.579702	0.0297919	1	46.9871	10.8961	0.656525	0.0107613	1
K01803	Tpi	triosephosphate isomerase (TIM) [EC:5.3.1.1]	Glycolysis / Gluconeogenesis;Fructose and mannose metabolism;Inositol phosphate metabolism;Carbon fixation in photosynthetic organisms;Carbon metabolism;Biosynthesis of amino acids	179.29	21.0037	0.6245	0.0169663	1	55.2713	12.9662	0.659499	0.0102894	1	54.6418	12.7811	0.50326	0.0665835	1
K00927	Pgk	phosphoglycerate kinase [EC:2.7.2.3]	Glycolysis / Gluconeogenesis;Carbon fixation in photosynthetic organisms;Carbon metabolism;Biosynthesis of amino acids	157.717	17.8212	0.565024	0.0352555	1	50.4207	11.604	0.645417	0.0126726	1	50.4207	11.604	0.592474	0.0255742	1
K01834	GpmA	2,3-bisphosphoglycerate-dependent phosphoglycerate mutase [EC:5.4.2.11]	Glycolysis / Gluconeogenesis;Glycine, serine and threonine metabolism;Methane metabolism;Carbon metabolism;Biosynthesis of amino acids;Glucagon signaling pathway;Central carbon metabolism in cancer	256.627	48.9231	0.560449	0.0371008	1	124.739	25.4768	0.560926	0.0369049	1	72.3236	14.6412	0.466659	0.0925388	1
K00981	Cds	phosphatidate cytidylyltransferase [EC:2.7.7.41]	Glycerophospholipid metabolism;Phosphatidylinositol signaling system	168.315	24.5201	0.734302	0.00278507	1	41.2576	10.3446	0.668887	0.00890372	0.75797	40.8735	10.1487	0.780053	0.000998644	0.698052
K00057	GpsA	glycerol-3-phosphate dehydrogenase (NAD(P)+) [EC:1.1.1.94]	Glycerophospholipid metabolism	173.532	25.1977	0.608487	0.0209381	1	50.5391	10.8215	0.575008	0.0314652	1	2.7968	2.64281	0.00563019	0.98476	1
K00655	PlsC	1-acyl-sn-glycerol-3-phosphate acyltransferase [EC:2.3.1.51]	Glycerolipid metabolism;Glycerophospholipid metabolism	181.383	25.1463	0.551298	0.0410037	1	30.8049	8.46598	0.579702	0.0297919	1	30.2977	8.27848	0.713714	0.00414821	1
K00134	GapA	glyceraldehyde 3-phosphate dehydrogenase [EC:1.2.1.12]	Glycolysis / Gluconeogenesis;Carbon fixation in photosynthetic organisms;Carbon metabolism;Biosynthesis of amino acids;HIF-1 signaling pathway;Alzheimer's disease	248.386	22.9074	0.49411	0.0725136	1	63.4705	15.4959	0.56562	0.03502	1	61.0892	15.0418	0.459797	0.0980915	1
K01810	GPI	glucose-6-phosphate isomerase [EC:5.3.1.9]	Glycolysis / Gluconeogenesis;Pentose phosphate pathway;Starch and sucrose metabolism;Amino sugar and nucleotide sugar metabolism;Carbon metabolism	159.648	19.5329	0.468947	0.0907376	1	35.1004	8.7871	0.654805	0.0110417	1	35.1004	8.7871	0.571886	0.0326161	1
K15633	GpmI	2,3-bisphosphoglycerate-independent phosphoglycerate mutase [EC:5.4.2.12]	Glycolysis / Gluconeogenesis;Glycine, serine and threonine metabolism;Methane metabolism;Carbon metabolism;Biosynthesis of amino acids	39.2253	5.06436	0.23333	0.422081	1	-	-	-	-	-	-	-	-	-	-
K08591	PlsY	glycerol-3-phosphate acyltransferase PlsY [EC:2.3.1.15]	Glycerolipid metabolism;Glycerophospholipid metabolism	135.737	13.2296	0.464372	0.0943647	1	47.8925	11.3753	0.645417	0.0126726	1	47.8925	11.3753	0.489535	0.0756151	1
K00631	PlsB	glycerol-3-phosphate O-acyltransferase [EC:2.3.1.15]	Glycerolipid metabolism;Glycerophospholipid metabolism	13.6443	2.68393	0.498685	0.0695036	1	-	-	-	-	-	-	-	-	-	-
K00865	GlxK	glycerate 2-kinase [EC:2.7.1.165]	Glycine, serine and threonine metabolism;Glycerolipid metabolism;Glyoxylate and dicarboxylate metabolism	26.7096	11.0197	0.0732014	0.8036	1	-	-	-	-	-	-	-	-	-	-
