# Supplementary material for: Gut microbiome drives individual memory variation in bumblebees
Source: Nat Commun. 2021 Nov 25;12:6588. doi: 10.1038/s41467-021-26833-4 (PMC8616916; doi:10.1038/s41467-021-26833-4)
Supplement: Supplementary file 11 — Supplementary Data 9 [file 41467_2021_26833_MOESM11_ESM.xlsx]

## Sheet: Supplementary Data 9
Supplementary Data 9. The primary data for bacteria taxonomic annotation.
#Query	Length	Domain	Kingdom	Phylum	Class	Order	Family	Genus	Species	KO	KO description	KEGG Pathway	KEGG Pathway description	L1	L2	L3	L4	L5	L6	L7	L8	L9	L10	L11	L12	L13	L14	L15	M1	M2	M3	M4	M5	M6	M7	M8	M9	M10	M11	M12	M13	M14
M13_k97_66651_gene_1	100	d__Bacteria	k__unclassified_d__Bacteria	p__Proteobacteria	c__Alphaproteobacteria	o__Sphingomonadales	f__Sphingomonadaceae	g__Zymomonas	s__Zymomonas_mobilis	-	-	-	-	7.08164	0	0	0	0	0	0	0	0	8.41279	0	0	0	0	0	0	0	0	0	0	0	0	0	0	0	0	0	0	0
M8_k97_43928_gene_107	537	d__Bacteria	k__unclassified_d__Bacteria	p__Proteobacteria	c__Gammaproteobacteria	o__Enterobacteriales	f__Enterobacteriaceae	g__Yersinia	s__Yersinia_similis	K01790	dTDP-4-dehydrorhamnose 3,5-epimerase [EC:5.1.3.13]	ko00521;ko00523	Streptomycin biosynthesis;Polyketide sugar unit biosynthesis	0	0	0	0	0	0	0	0	0	0	0	0	0	0	0	0	0	0	0	0	0	0.835388	0	0	0	0	0	0	0
M14_k97_79396_gene_12	1254	d__Bacteria	k__unclassified_d__Bacteria	p__Proteobacteria	c__Gammaproteobacteria	o__Enterobacteriales	f__Enterobacteriaceae	g__Yersinia	s__Yersinia_ruckeri	-	-	-	-	31.0598	1.9179	17.2773	7.12139	9.52697	14.5141	27.1638	31.0366	7.18586	17.4428	8.52286	4.71848	5.62181	29.5287	35.9897	1.67123	17.1529	40.6145	23.7953	23.7566	12.0875	16.4559	26.1982	1.59122	25.1096	0.633277	7.08323	22.8747	53.959
M14_k97_79396_gene_14	1272	d__Bacteria	k__unclassified_d__Bacteria	p__Proteobacteria	c__Gammaproteobacteria	o__Enterobacteriales	f__Enterobacteriaceae	g__Yersinia		-	-	-	-	36.1876	5.67228	17.6411	3.24029	5.73965	16.2166	21.6786	27.9238	9.20943	30.4236	14.0038	8.45765	5.54225	25.7357	56.0819	1.64758	16.2338	34.4646	30.0051	15.9685	10.2141	23.2766	31.2082	4.7061	22.886	1.87295	15.7117	22.0554	38.7883
M14_k97_190401_gene_24	522	d__Bacteria	k__unclassified_d__Bacteria	p__Proteobacteria	c__Gammaproteobacteria	o__Enterobacteriales	f__Enterobacteriaceae	g__Yersinia	s__Yersinia_pseudotuberculosis	-	-	-	-	118.027	13.8221	90.4219	22.3716	48.3162	59.2744	91.6686	70.9398	39.704	77.3589	61.4234	15.4571	22.1872	105.891	135.265	30.7801	199.44	116.094	106.35	99.8734	12.4447	51.5636	114.071	9.55645	59.1826	1.52132	35.4501	121.981	174.184
M14_k97_202949_gene_2	615	d__Bacteria	k__unclassified_d__Bacteria	p__Proteobacteria	c__Gammaproteobacteria	o__Enterobacteriales	f__Enterobacteriaceae	g__Yersinia	s__Yersinia_pseudotuberculosis	-	-	-	-	34.5446	1.30355	12.5817	8.93581	4.31683	8.8784	30.3314	30.1062	4.39564	19.1511	8.68916	6.12251	6.55029	26.1782	53.2625	0	9.79308	17.8207	14.6686	6.6055	8.21555	22.6125	27.8223	6.48906	25.1165	2.58253	9.62859	36.9036	61.8883
M14_k97_34251_gene_4	645	d__Bacteria	k__unclassified_d__Bacteria	p__Proteobacteria	c__Gammaproteobacteria	o__Enterobacteriales	f__Enterobacteriaceae	g__Yersinia	s__Yersinia_pseudotuberculosis	-	-	-	-	42.8192	4.97167	22.7933	5.32512	16.4642	16.9309	30.178	29.2917	11.1765	32.6077	12.4275	7.50567	9.36843	26.6246	49.6566	10.8306	33.3485	40.9804	21.5174	28.3422	17.905	24.3428	41.384	1.54681	24.8694	1.23121	19.5091	41.0517	69.9375
M14_k97_80403_gene_5	381	d__Bacteria	k__unclassified_d__Bacteria	p__Proteobacteria	c__Gammaproteobacteria	o__Enterobacteriales	f__Enterobacteriaceae	g__Yersinia	s__Yersinia_pseudotuberculosis	-	-	-	-	20.4457	2.10415	2.0309	7.21197	5.22608	0	17.0296	15.8683	4.73022	6.62424	2.33764	1.41183	0	7.04268	17.195	0	9.03299	8.46051	7.28542	7.10828	0	11.7744	16.1676	0	6.2373	0	11.6567	21.511	31.4495
M3_k97_107055_gene_1	341	d__Bacteria	k__unclassified_d__Bacteria	p__Proteobacteria	c__Gammaproteobacteria	o__Enterobacteriales	f__Enterobacteriaceae	g__Yersinia	s__Yersinia_pseudotuberculosis	-	-	-	-	0	0	0	0	0	0	0	0	0	0	0	0	0	0	0	0	0	3.78118	0	0	0	0	0	0	0	0	0	0	0
M8_k97_175565_gene_75	2889	d__Bacteria	k__unclassified_d__Bacteria	p__Proteobacteria	c__Gammaproteobacteria	o__Enterobacteriales	f__Enterobacteriaceae	g__Yersinia	s__Yersinia_pseudotuberculosis	K11021	insecticidal toxin complex protein TccC	-	-	0	0	0	0	0	0	0	0	0	0	0	0	0	0	0	0	0	0	0	0	0	0.31056	0	0	0	0	0	0	0
M8_k97_43928_gene_110	996	d__Bacteria	k__unclassified_d__Bacteria	p__Proteobacteria	c__Gammaproteobacteria	o__Enterobacteriales	f__Enterobacteriaceae	g__Yersinia	s__Yersinia_pseudotuberculosis	-	-	-	-	0	0	0	0	0	0	0	0	0	0	0	0	0	0	0	0	0	0	0	0	0	0	0	0	0	0	0	0	0.70767
M9_k97_99519_gene_3	735	d__Bacteria	k__unclassified_d__Bacteria	p__Proteobacteria	c__Gammaproteobacteria	o__Enterobacteriales	f__Enterobacteriaceae	g__Yersinia	s__Yersinia_pseudotuberculosis	K20074	PPM family protein phosphatase [EC:3.1.3.16]	-	-	7.70791	2.18145	5.26377	1.86923	6.32107	1.65086	3.31034	13.3666	1.226	12.5906	1.21175	5.85476	2.05532	18.9836	2.9711	0	1.1706	14.0341	9.44131	2.76353	6.87424	3.66207	13.9679	1.35741	9.69963	0	6.04243	3.00208	0
L9_k97_73443_gene_1	381	d__Bacteria	k__unclassified_d__Bacteria	p__Proteobacteria	c__Gammaproteobacteria	o__Enterobacteriales	f__Enterobacteriaceae	g__Yersinia	s__Yersinia_pestis	-	-	-	-	16.7283	6.31245	22.3399	1.80299	1.74203	7.96182	12.7722	19.8353	4.73022	6.62424	0	1.41183	2.64332	12.6768	19.1055	3.66706	20.3242	27.0736	9.10677	15.9936	1.89447	3.53231	16.1676	0	10.9153	2.08433	7.77111	9.92813	22.1996
M14_k97_204022_gene_221	363	d__Bacteria	k__unclassified_d__Bacteria	p__Proteobacteria	c__Gammaproteobacteria	o__Enterobacteriales	f__Enterobacteriaceae	g__Yersinia	s__Yersinia_pestis	-	-	-	-	64.3786	2.20849	12.7897	3.7848	21.9409	15.0419	15.6398	24.9827	0	32.446	31.8962	32.6004	9.71039	47.3082	52.1376	5.77335	47.4045	53.2802	26.7634	37.3038	21.8726	46.9612	67.8772	13.7423	36.0062	21.8768	40.7823	47.7603	67.9597
M6_k97_174726_gene_3	222	d__Bacteria	k__unclassified_d__Bacteria	p__Proteobacteria	c__Gammaproteobacteria	o__Enterobacteriales	f__Enterobacteriaceae	g__Yersinia	s__Yersinia_pestis	-	-	-	-	25.5194	7.22236	17.4273	0	11.9588	10.9314	14.6132	17.0209	8.11808	11.3686	4.01189	0	2.26826	14.5041	39.3471	0	11.6269	20.3281	25.0067	24.3987	0	12.1244	9.24903	0	21.4091	0	6.66845	18.4587	47.6242
M3_k97_125382_gene_5	360	d__Bacteria	k__unclassified_d__Bacteria	p__Proteobacteria	c__Gammaproteobacteria	o__Enterobacteriales	f__Enterobacteriaceae	g__Yersinia	s__Yersinia_pekkanenii	-	-	-	-	29.5068	0	12.8962	1.90817	3.68729	5.05576	13.5172	13.6451	0	18.6951	0	0	0	11.9256	4.044	0	33.4597	19.6989	1.9276	9.40366	0	12.4612	7.60476	0	8.25142	0	0	10.5073	21.5367
M3_k97_206046_gene_2	447	d__Bacteria	k__unclassified_d__Bacteria	p__Proteobacteria	c__Gammaproteobacteria	o__Enterobacteriales	f__Enterobacteriaceae	g__Yersinia	s__Yersinia_pekkanenii	-	-	-	-	7.9213	5.38041	3.46208	1.53678	2.96963	1.35725	7.25757	10.9893	4.0318	13.1744	11.9549	2.40674	0	14.4068	8.14229	0	1.92481	11.5381	1.55243	16.6615	19.377	11.0395	7.65579	4.46395	3.98727	1.77658	1.65592	4.23112	0
L12_k97_46658_gene_1	546	d__Bacteria	k__unclassified_d__Bacteria	p__Proteobacteria	c__Gammaproteobacteria	o__Enterobacteriales	f__Enterobacteriaceae	g__Yersinia	s__Yersinia_nurmii	-	-	-	-	50.5832	2.93656	48.1837	3.7744	12.1559	24.4454	59.4164	56.7487	13.203	61.6321	47.305	18.7183	12.9116	52.0926	53.3275	19.1916	67.7598	57.8569	44.4831	39.6814	22.4735	43.5457	71.4513	3.65455	40.2597	7.27225	10.8454	46.1858	95.5276
L5_k97_103949_gene_1	516	d__Bacteria	k__unclassified_d__Bacteria	p__Proteobacteria	c__Gammaproteobacteria	o__Enterobacteriales	f__Enterobacteriaceae	g__Yersinia	s__Yersinia_nurmii	-	-	-	-	45.2896	0	11.9965	3.99384	11.5764	10.5818	22.0048	27.0948	1.74633	27.7165	15.5344	5.21227	12.6864	24.9606	42.321	6.76914	36.6834	31.235	13.4484	24.9306	12.5894	16.5183	15.9169	0	26.4813	0	7.17246	31.7662	65.5664
M14_k97_73132_gene_1	1176	d__Bacteria	k__unclassified_d__Bacteria	p__Proteobacteria	c__Gammaproteobacteria	o__Enterobacteriales	f__Enterobacteriaceae	g__Yersinia	s__Yersinia_mollaretii	-	-	-	-	77.0791	8.86213	44.0841	5.2572	15.8027	34.5649	53.1034	54.9444	11.4937	69.3912	33.3232	6.40365	11.133	62.5182	90.9901	4.75221	56.3352	75.1043	46.6165	49.5132	17.1856	48.0646	58.7817	12.7257	49.0034	1.35056	18.2532	79.3407	109.082
M14_k97_73132_gene_2	516	d__Bacteria	k__unclassified_d__Bacteria	p__Proteobacteria	c__Gammaproteobacteria	o__Enterobacteriales	f__Enterobacteriaceae	g__Yersinia	s__Yersinia_mollaretii	-	-	-	-	107.048	10.8755	35.9895	7.98768	21.8665	34.097	67.5862	77.623	22.7023	48.9115	37.973	11.467	24.397	59.2814	97.3382	10.8306	61.6948	106.199	68.5867	57.7341	19.5836	52.1632	83.5639	3.86703	77.1412	0	40.1658	97.7421	122.937
L8_k97_26987_gene_1	201	d__Bacteria	k__unclassified_d__Bacteria	p__Proteobacteria	c__Gammaproteobacteria	o__Enterobacteriales	f__Enterobacteriaceae	g__Yersinia	s__Yersinia_kristensenii	-	-	-	-	0	0	0	0	0	0	0	5.63975	0	0	0	0	0	0	0	0	0	0	0	0	0	0	0	0	0	0	0	0	0
M14_k97_33316_gene_2	270	d__Bacteria	k__unclassified_d__Bacteria	p__Proteobacteria	c__Gammaproteobacteria	o__Enterobacteriales	f__Enterobacteriaceae	g__Yersinia	s__Yersinia_intermedia	K09760	DNA recombination protein RmuC	-	-	18.3598	8.90757	0	2.54422	2.45819	0	0	11.1959	0	3.11585	6.59733	3.98449	3.73002	7.9504	2.696	0	0	7.16323	5.14027	0	0	1.66149	7.60476	0	11.0019	0	2.74147	3.50243	0
M14_k97_39090_gene_23	948	d__Bacteria	k__unclassified_d__Bacteria	p__Proteobacteria	c__Gammaproteobacteria	o__Enterobacteriales	f__Enterobacteriaceae	g__Yersinia	s__Yersinia_intermedia	-	-	-	-	46.3145	5.07393	17.1406	2.89848	10.5018	15.3593	29.9432	29.097	4.75267	15.9736	7.51594	9.07859	3.71822	24.3418	50.678	1.47379	11.7986	39.4431	27.084	12.8556	7.61387	26.0266	36.0985	1.05242	26.321	0	6.2464	29.9258	39.4055
M14_k97_76314_gene_12	354	d__Bacteria	k__unclassified_d__Bacteria	p__Proteobacteria	c__Gammaproteobacteria	o__Enterobacteriales	f__Enterobacteriaceae	g__Yersinia	s__Yersinia_frederiksenii	-	-	-	-	48.0111	2.26464	10.929	9.70255	14.9991	32.5625	20.6195	34.1571	5.091	26.1414	7.54779	7.59755	8.5348	48.5109	43.1817	11.8403	34.0268	32.7809	29.4041	19.1261	14.2728	24.0776	44.4685	5.63669	38.5999	0	16.7276	24.0421	59.7321
M14_k97_76314_gene_5	939	d__Bacteria	k__unclassified_d__Bacteria	p__Proteobacteria	c__Gammaproteobacteria	o__Enterobacteriales	f__Enterobacteriaceae	g__Yersinia	s__Yersinia_frederiksenii	-	-	-	-	53.546	2.56128	19.777	2.92626	8.48195	18.0909	17.2744	28.9735	7.67716	26.8779	15.176	8.59275	6.97145	30.2903	40.3108	1.48791	19.242	55.6123	25.1265	27.3998	9.9929	18.6321	22.5956	2.12501	24.6752	0.845718	7.09455	34.5767	39.7832
M14_k97_199438_gene_2	450	d__Bacteria	k__unclassified_d__Bacteria	p__Proteobacteria	c__Gammaproteobacteria	o__Enterobacteriales	f__Enterobacteriaceae	g__Yersinia	s__Yersinia_entomophaga	-	-	-	-	48.7846	7.12606	27.512	3.05307	36.8729	14.8302	12.6161	14.2748	4.00492	31.7816	53.4384	40.6418	13.4281	54.8578	72.7921	21.7334	28.6797	60.1711	37.0099	52.6605	49.7237	47.851	59.3171	33.2564	51.4889	7.05893	42.767	47.633	56.3871
L14_k97_88765_gene_4	1980	d__Bacteria	k__unclassified_d__Bacteria	p__Proteobacteria	c__Gammaproteobacteria	o__Enterobacteriales	f__Enterobacteriaceae	g__Yersinia	s__Yersinia_enterocolitica	-	-	-	-	6.0802	2.42934	5.86192	0	1.34083	2.14487	2.86729	10.1145	0.455105	11.8969	8.09672	4.34672	0.50864	11.3835	5.14691	2.46971	5.2145	9.11684	4.90662	14.7039	9.47812	7.70329	7.25909	4.03108	11.402	1.20323	4.85989	1.27361	0
L8_k97_159773_gene_6	1161	d__Bacteria	k__unclassified_d__Bacteria	p__Proteobacteria	c__Gammaproteobacteria	o__Enterobacteriales	f__Enterobacteriaceae	g__Yersinia	s__Yersinia_enterocolitica	K03496	chromosome partitioning protein	-	-	3.65976	0	0	0	0	0	0	17.575	0.776147	0	0	0	0	0	1.25395	0	2.22323	0	0	0	0	0	0	0	0	0	0	0	0
M14_k97_190401_gene_36	768	d__Bacteria	k__unclassified_d__Bacteria	p__Proteobacteria	c__Gammaproteobacteria	o__Enterobacteriales	f__Enterobacteriaceae	g__Yersinia	s__Yersinia_enterocolitica	K20266	type IV secretion system protein TrbJ	ko02024	Quorum sensing	136.469	12.5263	79.5939	14.3113	30.2473	47.3977	111.94	91.5137	42.2394	87.6332	55.665	11.9068	16.3917	93.6346	114.685	34.5649	192.692	120.88	103.006	126.068	29.135	57.2436	132.786	9.09356	62.6593	6.20413	41.4434	109.177	174.374
M6_k97_56408_gene_1	777	d__Bacteria	k__unclassified_d__Bacteria	p__Proteobacteria	c__Gammaproteobacteria	o__Enterobacteriales	f__Enterobacteriaceae	g__Yersinia	s__Yersinia_enterocolitica	-	-	-	-	121.217	15.4765	55.7675	22.9864	35.0221	43.7255	67.8471	96.2894	20.8751	63.8809	45.8502	16.6149	25.2749	83.5713	126.473	2.6972	52.0443	126.117	56.2651	59.254	43.6607	56.5806	110.988	8.98823	74.1672	4.08818	34.2949	102.639	169.633
M8_k97_43928_gene_108	867	d__Bacteria	k__unclassified_d__Bacteria	p__Proteobacteria	c__Gammaproteobacteria	o__Enterobacteriales	f__Enterobacteriaceae	g__Yersinia	s__Yersinia_enterocolitica	-	-	-	-	0	0	0	0	0	0	0	0.435828	0	0	0	0	0	0	0	0	0	0	0	0	0	0.51742	0	0	0	0	0	0	0
L8_k97_122554_gene_1	487	d__Bacteria	k__unclassified_d__Bacteria	p__Proteobacteria	c__Gammaproteobacteria	o__Enterobacteriales	f__Enterobacteriaceae	g__Yersinia	s__Yersinia_aleksiciae	-	-	-	-	0	0	12.7109	0	0	0	0	17.0698	0	0	0	0	4.13596	0	4.48411	0	0	0	0	0	0	0	0	0	3.65977	0	0	0	0
M14_k97_128625_gene_3	342	d__Bacteria	k__unclassified_d__Bacteria	p__Proteobacteria	c__Gammaproteobacteria	o__Enterobacteriales	f__Enterobacteriaceae	g__Yersinia	s__Yersinia_aldovae	-	-	-	-	16.5652	14.0646	2.2625	6.02579	19.4068	12.4176	16.6001	37.5653	5.26963	17.2192	31.2505	9.43695	1.47238	45.5056	34.0548	2.04262	0	20.7357	26.3777	35.6349	29.5472	23.6107	30.0188	5.83446	29.5314	0	10.8216	10.1386	0
M14_k97_70696_gene_11	363	d__Bacteria	k__unclassified_d__Bacteria	p__Proteobacteria	c__Gammaproteobacteria	o__Enterobacteriales	f__Enterobacteriaceae	g__Yersinia	s__Yersinia_aldovae	-	-	-	-	29.263	0	19.1845	3.7848	10.9705	16.7132	37.9823	37.474	12.4119	11.5879	17.1749	5.92734	13.872	34.0028	32.0847	0	33.1832	40.8482	22.94	24.2475	27.8378	30.8955	37.7095	2.74847	27.823	0	10.1956	39.0766	56.3094
M14_k97_190401_gene_8	348	d__Bacteria	k__unclassified_d__Bacteria	p__Proteobacteria	c__Gammaproteobacteria	o__Xanthomonadales	f__Xanthomonadaceae	g__Xylella	s__Xylella_fastidiosa	-	-	-	-	97.6778	9.21473	80.0456	21.7136	32.4227	38.354	97.8834	74.9211	62.1453	96.6987	58.8641	15.4571	26.0459	57.0579	110.861	28.1036	180.485	98.1857	75.7746	85.6057	22.8154	42.54	108.171	11.4677	64.8733	0	12.762	107.79	155.956
L8_k97_210617_gene_3	525	d__Bacteria	k__unclassified_d__Bacteria	p__Proteobacteria	c__Gammaproteobacteria	o__Enterobacteriales	f__Enterobacteriaceae	g__Xenorhabdus	s__Xenorhabdus_szentirmaii	-	-	-	-	0	0	10.317	0	0	0	0	8.63687	0	0	0	0	5.7549	0	5.54606	0	0	0	0	0	0	0	0	0	1.13162	0	0	0	0
M14_k97_158036_gene_14	1566	d__Bacteria	k__unclassified_d__Bacteria	p__Proteobacteria	c__Gammaproteobacteria	o__Enterobacteriales	f__Enterobacteriaceae	g__Xenorhabdus	s__Xenorhabdus_poinarii	-	-	-	-	33.4637	1.02386	16.3056	2.63196	8.0527	8.52312	22.2698	20.7511	6.90504	17.1909	10.806	5.49585	5.14486	22.9602	33.0028	2.67653	7.69188	26.3475	19.4976	9.51175	4.60916	23.7765	23.601	3.82258	22.3832	0	6.61735	25.3624	41.4082
L14_k97_157728_gene_4	3105	d__Bacteria	k__unclassified_d__Bacteria	p__Proteobacteria	c__Gammaproteobacteria	o__Enterobacteriales	f__Enterobacteriaceae	g__Xenorhabdus	s__Xenorhabdus_nematophila	K01153	type I restriction enzyme, R subunit [EC:3.1.21.3]	-	-	3.87723	0.516381	1.99362	0.663711	3.20634	1.56313	6.00766	13.2648	0.580423	7.04452	5.16313	2.07886	0.97305	11.2343	3.28209	0.449968	1.1084	3.73734	2.90537	7.4139	3.95186	4.04538	6.83326	1.28527	3.0614	0.511516	3.57584	0.913676	0
L14_k97_3079_gene_3	1017	d__Bacteria	k__unclassified_d__Bacteria	p__Proteobacteria	c__Gammaproteobacteria	o__Enterobacteriales	f__Enterobacteriaceae	g__Xenorhabdus	s__Xenorhabdus_khoisanae	K03800	lipoate---protein ligase [EC:6.3.1.20]	ko00785	Lipoic acid metabolism	10.4449	2.36484	6.08672	0.675458	2.61047	2.3862	6.37981	17.4627	0.886044	1.65443	5.25451	3.7024	0	10.5536	8.58903	0	0	10.1426	10.235	1.33149	8.51675	7.49878	12.1138	0.981016	7.59423	0	7.27825	1.54975	0
M2_k97_12526_gene_2	618	d__Bacteria	k__unclassified_d__Bacteria	p__Proteobacteria	c__Gammaproteobacteria	o__Enterobacteriales	f__Enterobacteriaceae	g__Xenorhabdus	s__Xenorhabdus_griffiniae	-	-	-	-	72.1915	0	21.285	10.004	35.4409	23.5608	20.9976	16.5086	5.83241	38.1162	30.2644	53.0943	17.9258	65.1277	73.0276	20.3468	52.9044	71.98	41.5463	84.3591	39.7104	70.4118	78.6317	19.3727	50.9505	12.85	39.5251	57.637	61.5879
L8_k97_141788_gene_11	336	d__Bacteria	k__unclassified_d__Bacteria	p__Proteobacteria	c__Gammaproteobacteria	o__Enterobacteriales	f__Enterobacteriaceae	g__Xenorhabdus	s__Xenorhabdus_bovienii	-	-	-	-	4.21526	0	0	0	0	0	0	21.3673	0	0	0	0	0	0	0	0	5.12138	0	0	0	0	0	0	0	0	0	0	0	0
L8_k97_141788_gene_12	1158	d__Bacteria	k__unclassified_d__Bacteria	p__Proteobacteria	c__Gammaproteobacteria	o__Enterobacteriales	f__Enterobacteriaceae	g__Xenorhabdus	s__Xenorhabdus_bovienii	K00558	DNA (cytosine-5)-methyltransferase 1 [EC:2.1.1.37]	ko00270;ko05206	Cysteine and methionine metabolism;MicroRNAs in cancer	3.0577	0	0	0	0	0	0	10.7681	0.778158	0	0	0	0	0	2.51441	0	1.486	0	0	0	0	0	0	0	0	0	0	0	0
M14_k97_108640_gene_17	900	d__Bacteria	k__unclassified_d__Bacteria	p__Proteobacteria	c__Gammaproteobacteria	o__Enterobacteriales	f__Enterobacteriaceae	g__Xenorhabdus	s__Xenorhabdus_bovienii	-	-	-	-	85.7665	5.34454	36.1095	7.63267	11.0619	27.6381	35.1448	31.9084	15.0185	31.7816	29.688	13.1488	6.15454	36.9694	67.9393	4.65717	41.1076	53.7242	49.3466	30.844	9.62393	44.8603	58.5566	9.97693	32.3456	0	14.804	51.4856	89.2796
M14_k97_108640_gene_18	330	d__Bacteria	k__unclassified_d__Bacteria	p__Proteobacteria	c__Gammaproteobacteria	o__Enterobacteriales	f__Enterobacteriaceae	g__Xenorhabdus	s__Xenorhabdus_bovienii	-	-	-	-	45.065	7.28801	9.37908	10.4082	6.03375	53.3153	22.1191	43.5115	27.3063	22.944	13.4945	13.0402	4.57776	61.7963	63.9688	10.5845	31.287	52.7474	56.7766	34.879	21.8726	40.7821	45.6285	0	27.0047	14.4387	6.72907	51.5812	68.348
M14_k97_183158_gene_2	378	d__Bacteria	k__unclassified_d__Bacteria	p__Proteobacteria	c__Gammaproteobacteria	o__Enterobacteriales	f__Enterobacteriaceae	g__Xenorhabdus	s__Xenorhabdus_bovienii	-	-	-	-	69.3177	0	20.4702	5.45191	14.0468	32.1	27.8927	0.999637	4.76776	28.9329	37.699	55.4983	10.6572	61.0477	53.9201	11.0885	56.9042	34.1106	44.0594	55.5264	57.2853	35.6034	68.8049	7.9182	34.5774	6.30261	52.8713	70.0485	61.5336
M14_k97_79396_gene_9	486	d__Bacteria	k__unclassified_d__Bacteria	p__Proteobacteria	c__Gammaproteobacteria	o__Enterobacteriales	f__Enterobacteriaceae	g__Xenorhabdus	s__Xenorhabdus_bovienii	-	-	-	-	50.9995	8.24775	36.6189	4.24037	2.73133	14.98	23.3631	30.3223	9.27065	25.9654	29.3215	6.64082	7.25283	27.6056	44.9334	5.74959	19.4739	47.7549	18.5621	13.9314	8.91105	27.6916	35.2072	14.3701	24.4487	0	10.6613	35.0243	52.2103
M3_k97_180835_gene_2	204	d__Bacteria	k__unclassified_d__Bacteria	p__Proteobacteria	c__Gammaproteobacteria	o__Enterobacteriales	f__Enterobacteriaceae	g__Xenorhabdus	s__Xenorhabdus_bovienii	-	-	-	-	6.94279	0	0	10.1021	3.25349	2.97397	0	11.1136	0	24.7435	8.73176	0	2.4684	34.1984	14.273	0	0	22.1217	0	9.95682	0	6.59711	6.71008	0	14.5613	0	0	7.72594	0
M8_k97_166641_gene_1	351	d__Bacteria	k__unclassified_d__Bacteria	p__Proteobacteria	c__Gammaproteobacteria	o__Enterobacteriales	f__Enterobacteriaceae	g__Xenorhabdus	s__Xenorhabdus_bovienii	-	-	-	-	14.1229	0	8.81794	3.91419	7.56367	20.7416	18.4851	21.5307	5.13451	4.79361	15.2246	4.59749	4.30387	16.8182	24.8862	3.98048	7.35378	33.0611	13.8392	25.0764	16.4512	19.1711	27.2991	0	18.6186	0	12.653	20.6553	28.1132
M14_k97_190401_gene_21	345	d__Bacteria	k__unclassified_d__Bacteria	p__Proteobacteria	c__Gammaproteobacteria	o__Xanthomonadales	f__Xanthomonadaceae	g__Xanthomonas	s__Xanthomonas_oryzae	-	-	-	-	90.3166	0	74.0132	19.9113	34.6285	40.4461	84.6296	94.1919	67.9095	60.9622	67.1206	7.79574	17.5149	93.3308	105.496	22.2734	139.658	100.908	116.662	100.088	16.7373	66.3153	85.3055	11.5675	75.7696	0	15.0185	94.1086	124.624
M14_k97_190401_gene_34	438	d__Bacteria	k__unclassified_d__Bacteria	p__Proteobacteria	c__Gammaproteobacteria	o__Xanthomonadales	f__Xanthomonadaceae	g__Xanthomonas	s__Xanthomonas_hyacinthi	-	-	-	-	122.878	1.83032	86.5638	18.8203	46.9751	74.7975	111.101	76.7804	47.3184	74.9084	61.0027	12.281	28.7416	102.92	121.32	31.8984	188.579	144.246	91.8911	100.477	28.0149	47.1136	121.884	18.2227	66.4635	7.25232	25.3492	119.466	146.439
L4_k97_15878_gene_1	126	d__Bacteria	k__unclassified_d__Bacteria	p__Proteobacteria	c__Gammaproteobacteria	o__Xanthomonadales	f__Xanthomonadaceae	g__Xanthomonas	s__Xanthomonas_citri	-	-	-	-	5.62035	0	0	0	0	0	0	0	0	0	0	0	0	0	0	0	0	10.2332	0	0	0	0	0	0	0	0	0	2.50173	0
M14_k97_79396_gene_1	1059	d__Bacteria	k__unclassified_d__Bacteria	p__Proteobacteria	c__Gammaproteobacteria	o__Xanthomonadales	f__Xanthomonadaceae	g__Xanthomonas	s__Xanthomonas_albilineans	-	-	-	-	33.4355	4.54211	10.2293	0.648669	9.40102	14.3223	35.9949	22.8359	8.50904	23.0378	10.9332	8.63494	6.65698	12.1621	40.5546	0	14.6242	30.4387	28.1768	12.7868	4.08949	11.0139	32.9611	0	19.6351	0	9.78543	23.5149	45.9243
M2_k97_170038_gene_2	285	d__Bacteria	k__unclassified_d__Bacteria	p__Proteobacteria	c__Alphaproteobacteria	o__Rickettsiales	f__Anaplasmataceae	g__Wolbachia	s__Wolbachia_endosymbiont_of_Drosophila_simulans	-	-	-	-	0	0	0	0	0	0	2.84573	0	0	0	0	0	0	0	0	0	0	0	0	0	0	0	0	0	0	0	0	0	0
L13_k97_112614_gene_1	576	d__Bacteria	k__unclassified_d__Bacteria	p__Proteobacteria	c__Alphaproteobacteria	o__Rickettsiales	f__Anaplasmataceae	g__Wolbachia	s__Wolbachia_endosymbiont_of_Drosophila_ananassae	-	-	-	-	1.22945	0	0	1.19261	0	0	0	0.656012	0	0	0	0	0	0	0	2.42561	0	0	0	0	0	0	0	0	0	0	0	0	0
L4_k97_147124_gene_1	432	d__Bacteria	k__unclassified_d__Bacteria	p__Proteobacteria	c__Alphaproteobacteria	o__Rickettsiales	f__Anaplasmataceae	g__Wolbachia	s__Wolbachia_endosymbiont_of_Drosophila_ananassae	-	-	-	-	0	1.85574	5.37343	3.18028	3.07274	2.80875	0	0.874683	0	1.9474	0	2.49031	0	1.24225	3.37	0	1.99165	1.49234	4.819	0	0	1.03843	0	4.61895	1.37524	0	0	0	3.26314
L4_k97_186513_gene_1	327	d__Bacteria	k__unclassified_d__Bacteria	p__Proteobacteria	c__Alphaproteobacteria	o__Rickettsiales	f__Anaplasmataceae	g__Wolbachia	s__Wolbachia_endosymbiont_of_Drosophila_ananassae	-	-	-	-	0	0	0	0	0	0	0	0	0	2.57272	0	1.64497	0	0	0	0	2.63117	0	0	0	0	0	0	0	0	0	0	0	0
L8_k97_47790_gene_1	246	d__Bacteria	k__unclassified_d__Bacteria	p__Proteobacteria	c__Alphaproteobacteria	o__Rickettsiales	f__Anaplasmataceae	g__Wolbachia	s__Wolbachia_endosymbiont_of_Drosophila_ananassae	-	-	-	-	11.5149	13.0355	0	11.1698	0	14.7973	0	10.7522	25.6413	0	7.24097	2.18661	0	6.54454	0	11.3589	0	0	0	0	0	9.11795	0	12.167	0	0	0	8.96963	8.5956
L9_k97_193517_gene_1	363	d__Bacteria	k__unclassified_d__Bacteria	p__Proteobacteria	c__Alphaproteobacteria	o__Rickettsiales	f__Anaplasmataceae	g__Wolbachia	s__Wolbachia_endosymbiont_of_Drosophila_ananassae	-	-	-	-	21.4595	22.0849	19.1845	24.6012	16.4557	25.0699	35.7481	9.3685	12.4119	18.5406	12.2678	7.40918	26.3568	19.219	18.0476	17.32	33.1832	12.4321	19.1167	27.9778	19.8842	16.0657	24.5112	10.9939	18.0031	15.3138	16.3129	8.6837	27.1839
L9_k97_7334_gene_1	424	d__Bacteria	k__unclassified_d__Bacteria	p__Proteobacteria	c__Alphaproteobacteria	o__Rickettsiales	f__Anaplasmataceae	g__Wolbachia	s__Wolbachia_endosymbiont_of_Drosophila_ananassae	-	-	-	-	0	0	0	0	0	0	0	0	0	0	0	0	0	0	0	0	2.02923	1.5205	0	0	0	0	0	2.35305	0	0	0	0	0
M1_k97_185531_gene_3	389	d__Bacteria	k__unclassified_d__Bacteria	p__Proteobacteria	c__Alphaproteobacteria	o__Rickettsiales	f__Anaplasmataceae	g__Wolbachia	s__Wolbachia_endosymbiont_of_Drosophila_ananassae	-	-	-	-	0	0	0	0	0	0	0	0.97137	0	0	0	0	0	0	0	0	0	0	0	0	0	0	0	0	0	0	0	0	0
M14_k97_138901_gene_1	267	d__Bacteria	k__unclassified_d__Bacteria	p__Proteobacteria	c__Alphaproteobacteria	o__Rickettsiales	f__Anaplasmataceae	g__Wolbachia	s__Wolbachia_endosymbiont_of_Drosophila_ananassae	-	-	-	-	0	3.00255	0	0	0	0	0	0	0	0	0	0	0	0	0	0	0	0	0	0	0	0	0	3.73668	0	0	0	0	0
M14_k97_20470_gene_1	807	d__Bacteria	k__unclassified_d__Bacteria	p__Proteobacteria	c__Alphaproteobacteria	o__Rickettsiales	f__Anaplasmataceae	g__Wolbachia	s__Wolbachia_endosymbiont_of_Drosophila_ananassae	-	-	-	-	0	0	0	0	1.64489	0	0	0	0	1.04248	0	0	0	0.664997	0	0	0	1.59775	0	0	0	0	0.848114	0	0	1.9681	0	0	0.873406
M2_k97_85656_gene_1	435	d__Bacteria	k__unclassified_d__Bacteria	p__Proteobacteria	c__Alphaproteobacteria	o__Rickettsiales	f__Anaplasmataceae	g__Wolbachia	s__Wolbachia_endosymbiont_of_Drosophila_ananassae	-	-	-	-	0	0	1.77879	0	0	0	0	0	0	0	0	0	0	0	0	0	0	0	0	0	0	0	0	0	0	0	0	0	0
M9_k97_11783_gene_1	306	d__Bacteria	k__unclassified_d__Bacteria	p__Proteobacteria	c__Alphaproteobacteria	o__Rickettsiales	f__Anaplasmataceae	g__Wolbachia	s__Wolbachia_endosymbiont_of_Drosophila_ananassae	-	-	-	-	0	0	0	0	2.16899	0	0	0	0	0	0	0	0	0	0	0	0	0	0	0	0	0	0	0	0	0	0	0	0
L13_k97_185520_gene_1	340	d__Bacteria	k__unclassified_d__Bacteria	p__Proteobacteria	c__Alphaproteobacteria	o__Rickettsiales	f__Anaplasmataceae	g__Wolbachia	s__Wolbachia_endosymbiont_of_Cadra_cautella	-	-	-	-	0	0	0	0	0	0	0	1.11136	0	0	0	0	0	0	0	0	0	0	0	0	0	0	0	0	0	0	0	0	0
L9_k97_163068_gene_1	444	d__Bacteria	k__unclassified_d__Bacteria	p__Firmicutes	c__Bacilli	o__Lactobacillales	f__Leuconostocaceae	g__Weissella	s__Weissella_viridescens	-	-	-	-	4.78489	0	0	0	1.49485	0	0	0	22.3247	5.68431	0	14.538	0	0	0	0	0	0	1.56292	0	0	0	0	0	33.4517	0	0	0.709951	0
M11_k97_167574_gene_2	651	d__Bacteria	k__unclassified_d__Bacteria	p__Firmicutes	c__Bacilli	o__Lactobacillales	f__Leuconostocaceae	g__Weissella	s__Weissella_paramesenteroides	-	-	-	-	0	0	0	0	0	0	0	0	0	0	0	0.826277	0	0	0	0	0	0	0	0	0	0	0	0	14.6016	0	0	0	0
M14_k97_35533_gene_6	1347	d__Bacteria	k__unclassified_d__Bacteria	p__Firmicutes	c__Bacilli	o__Lactobacillales	f__Leuconostocaceae	g__Weissella	s__Weissella_paramesenteroides	-	-	-	-	36.8014	73.2048	16.6588	2.54989	6.89827	90.5307	3.01052	94.2554	4.68281	3.74734	5.28962	50.7157	106.916	11.1554	2.16161	72.0875	8.30371	27.2809	7.72757	4.02116	35.9022	35.6352	9.14603	43.7	23.817	89.0226	21.4311	52.4194	0.523266
M11_k97_79639_gene_2	678	d__Bacteria	k__unclassified_d__Bacteria	p__Firmicutes	c__Bacilli	o__Lactobacillales	f__Leuconostocaceae	g__Weissella	s__Weissella_koreensis	-	-	-	-	0	0	0	0	0	0	0	0	0	0	0	0	0	0	0	0	0	0	0	0	0	0	0	0	15.7726	0	0	0	0
L12_k97_70596_gene_1	573	d__Bacteria	k__unclassified_d__Bacteria	p__Firmicutes	c__Bacilli	o__Lactobacillales	f__Leuconostocaceae	g__Weissella	s__Weissella_hellenica	K01246	DNA-3-methyladenine glycosylase I [EC:3.2.2.20]	ko03410	Base excision repair	0	0	0	2.3977	1.15831	0	0	0	17.2987	8.8092	0	15.0201	0	0	1.27037	3.65746	0	1.12511	0	0	0	0	0	0	30.068	0	0	0.550119	1.23009
M11_k97_111456_gene_5	1071	d__Bacteria	k__unclassified_d__Bacteria	p__Firmicutes	c__Bacilli	o__Lactobacillales	f__Leuconostocaceae	g__Weissella	s__Weissella_hellenica	K19504	glucoselysine-6-phosphate deglycase	-	-	0	0	0	0	0	0	0	0	0.84137	6.28406	0	10.5472	0	0	0	0	0	0	0	0	0	0	0	0	13.3132	0	0	0	0.658113
M11_k97_156042_gene_20	1011	d__Bacteria	k__unclassified_d__Bacteria	p__Firmicutes	c__Bacilli	o__Lactobacillales	f__Leuconostocaceae	g__Weissella	s__Weissella_hellenica	K02529	LacI family transcriptional regulator	-	-	0	0	0	0	0.656491	0.60009	0	0	11.5869	2.49638	0	17.5578	0	0	1.44	2.07292	0	1.91303	0	0	0.713942	0	0	0	23.5055	0.785489	0	0.311789	0
M11_k97_29032_gene_3	1071	d__Bacteria	k__unclassified_d__Bacteria	p__Firmicutes	c__Bacilli	o__Lactobacillales	f__Leuconostocaceae	g__Weissella	s__Weissella_hellenica	K19504	glucoselysine-6-phosphate deglycase	-	-	0	0	0	0	0	0	0	0	0	0	0	0	0	0	0	0	0	0	0	0	0	0	0	0	14.4227	0	0	0	0
M11_k97_74260_gene_4	1287	d__Bacteria	k__unclassified_d__Bacteria	p__Firmicutes	c__Bacilli	o__Lactobacillales	f__Leuconostocaceae	g__Weissella	s__Weissella_hellenica	K02761	PTS system, cellobiose-specific IIC component	ko00500;ko02060	Starch and sucrose metabolism;Phosphotransferase system (PTS)	0.550244	0	0.601223	0	3.09423	1.4142	0	0	7.70177	1.30735	0	13.3745	0	0	1.13119	0	0	2.50463	0	0	0	0.69713	0	0	20.7728	0	0	0.244925	0
M14_k97_79336_gene_84	1071	d__Bacteria	k__unclassified_d__Bacteria	p__Firmicutes	c__Bacilli	o__Lactobacillales	f__Leuconostocaceae	g__Weissella	s__Weissella_hellenica	K19504	glucoselysine-6-phosphate deglycase	-	-	75.3788	139.976	18.062	7.05541	11.1548	135.387	1.51454	179.582	10.0964	3.92754	4.15798	52.2337	152.806	29.0624	1.35933	3.26132	0.803354	22.2722	13.6066	0.632179	6.73945	86.7048	11.503	63.3456	50.4793	23.7275	41.4677	105.661	6.58113
M11_k97_164685_gene_1	494	d__Bacteria	k__unclassified_d__Bacteria	p__Firmicutes	c__Bacilli	o__Lactobacillales	f__Leuconostocaceae	g__Weissella	s__Weissella_halotolerans	K03758	arginine:ornithine antiporter / lysine permease	-	-	0	0	0	0	0	0	0	0	0	0	0	0	0	0	0	0	0	0	0	0	0	0	0	0	14.4316	0	0	0	0
M11_k97_160139_gene_2	525	d__Bacteria	k__unclassified_d__Bacteria	p__Firmicutes	c__Bacilli	o__Lactobacillales	f__Leuconostocaceae	g__Weissella	s__Weissella_confusa	K00611	ornithine carbamoyltransferase [EC:2.1.3.3]	ko00220;ko01230	Arginine biosynthesis;Biosynthesis of amino acids	0	0	0	0	0	0	0	0	0	0	0	0	0	0	0	0	0	0	0	0	0	0	0	0	11.3162	0	0	0	0
M11_k97_176431_gene_1	546	d__Bacteria	k__unclassified_d__Bacteria	p__Firmicutes	c__Bacilli	o__Lactobacillales	f__Leuconostocaceae	g__Weissella	s__Weissella_confusa	K01478	arginine deiminase [EC:3.5.3.6]	ko00220	Arginine biosynthesis	0	0	0	0	0	0	0	0	0	0	0	0	0	0	0	0	0	0	0	0	0	0	0	0	15.2334	0	0	0	0
M11_k97_22763_gene_1	543	d__Bacteria	k__unclassified_d__Bacteria	p__Firmicutes	c__Bacilli	o__Lactobacillales	f__Leuconostocaceae	g__Weissella	s__Weissella_confusa	K00926	carbamate kinase [EC:2.7.2.2]	ko00220;ko00230;ko00910;ko01200	Arginine biosynthesis;Purine metabolism;Nitrogen metabolism;Carbon metabolism	0	0	0	0	0	0	0	0	0	0	0	0	0	0	0	0	0	0	0	0	0	0	0	0	12.0352	0	0	0	0
M11_k97_51945_gene_1	693	d__Bacteria	k__unclassified_d__Bacteria	p__Firmicutes	c__Bacilli	o__Lactobacillales	f__Leuconostocaceae	g__Weissella	s__Weissella_confusa	K01478	arginine deiminase [EC:3.5.3.6]	ko00220	Arginine biosynthesis	0	0	0	0	0	0	0	0	0	0	0	0	0	0	0	0	0	0	0	0	0	0	0	0	15.4312	0	0	0	0
M11_k97_71956_gene_1	447	d__Bacteria	k__unclassified_d__Bacteria	p__Firmicutes	c__Bacilli	o__Lactobacillales	f__Leuconostocaceae	g__Weissella	s__Weissella_confusa	K00611	ornithine carbamoyltransferase [EC:2.1.3.3]	ko00220;ko01230	Arginine biosynthesis;Biosynthesis of amino acids	0	0	0	0	0	0	0	0	0	0	0	0	0	0	0	0	0	0	0	0	0	0	0	0	9.30362	0	0	0	0
M14_k97_43094_gene_75	1434	d__Bacteria	k__unclassified_d__Bacteria	p__Firmicutes	c__Bacilli	o__Lactobacillales	f__Leuconostocaceae	g__Weissella	s__Weissella_confusa	K03758	arginine:ornithine antiporter / lysine permease	-	-	82.9648	151.503	25.3608	2.39519	10.6453	144.269	1.69672	228.193	11.9394	9.38665	17.3904	110.282	312.877	30.313	8.62946	11.6916	1.19999	62.9405	27.0993	2.8329	43.7909	113.559	38.6602	84.8805	73.3307	118.51	50.0692	124.637	5.89823
M14_k97_43094_gene_76	1047	d__Bacteria	k__unclassified_d__Bacteria	p__Firmicutes	c__Bacilli	o__Lactobacillales	f__Leuconostocaceae	g__Weissella	s__Weissella_confusa	K00611	ornithine carbamoyltransferase [EC:2.1.3.3]	ko00220;ko01230	Arginine biosynthesis;Biosynthesis of amino acids	94.0161	184.532	33.2568	3.28052	13.3123	193.538	2.32388	259.127	20.6558	16.0703	11.9092	122.789	319.35	26.1407	9.73342	12.0099	6.57415	67.1168	23.8603	1.94001	58.5984	116.114	30.7241	106.726	85.115	96.327	41.0043	164.684	6.73199
M14_k97_43094_gene_77	1245	d__Bacteria	k__unclassified_d__Bacteria	p__Firmicutes	c__Bacilli	o__Lactobacillales	f__Leuconostocaceae	g__Weissella	s__Weissella_confusa	K01478	arginine deiminase [EC:3.5.3.6]	ko00220	Arginine biosynthesis	99.5411	137.155	30.4538	3.31056	13.8607	156.424	0.651433	203.348	19.5421	7.43298	10.7306	92.4594	243.89	32.7595	7.60078	10.0999	4.14647	50.2289	20.623	0.543826	34.2055	103.053	32.4347	86.5469	71.5786	84.8347	39.2394	128.366	8.49203
L5_k97_184610_gene_1	723	d__Bacteria	k__unclassified_d__Bacteria	p__Firmicutes	c__Bacilli	o__Lactobacillales	f__Leuconostocaceae	g__Weissella	s__Weissella_cibaria	-	-	-	-	95.9891	162.998	35.3175	3.8005	14.688	188.804	1.12176	243.547	17.4488	10.4723	27.1011	133.919	349.632	30.4326	7.04764	19.3243	9.52024	62.4182	35.5126	8.42818	94.8417	106.722	41.6526	89.6958	84.637	191.118	42.999	149.107	8.77393
M11_k97_160139_gene_1	906	d__Bacteria	k__unclassified_d__Bacteria	p__Firmicutes	c__Bacilli	o__Lactobacillales	f__Leuconostocaceae	g__Weissella	s__Weissella_cibaria	K03758	arginine:ornithine antiporter / lysine permease	-	-	0	0	0	0	0	0	0	0	0	0	0	0	0	0	0	0	0	0	0	0	0	0	0	0	7.86891	0	0	0	0
M11_k97_22763_gene_2	717	d__Bacteria	k__unclassified_d__Bacteria	p__Firmicutes	c__Bacilli	o__Lactobacillales	f__Leuconostocaceae	g__Weissella	s__Weissella_cibaria	-	-	-	-	0	0	0	0	0	0	0	0	0	0	0	0	0	0	0	0	0	0	0	0	0	0	0	0	14.0861	0	0	0	0
M14_k97_43094_gene_74	942	d__Bacteria	k__unclassified_d__Bacteria	p__Firmicutes	c__Bacilli	o__Lactobacillales	f__Leuconostocaceae	g__Weissella	s__Weissella_cibaria	K00926	carbamate kinase [EC:2.7.2.2]	ko00220;ko00230;ko00910;ko01200	Arginine biosynthesis;Purine metabolism;Nitrogen metabolism;Carbon metabolism	124.041	189.782	27.1067	2.18771	16.9099	181.621	0.86097	259.53	21.045	5.35846	22.6914	120.486	360.826	39.3089	7.7274	9.64063	1.82673	55.4352	22.8365	2.875	71.26	131.438	38.5082	111.208	84.5114	180.407	55.7899	162.963	8.97884
L7_k97_151877_gene_2	351	d__Bacteria	k__unclassified_d__Bacteria	p__Chlamydiae	c__Chlamydiia	o__Chlamydiales	f__Waddliaceae	g__Waddlia	s__Waddlia_chondrophila	-	-	-	-	0	0	0	0	0	0	4.62128	0	0	0	0	3.06499	0	0	0	0	0	0	0	0	0	10.2246	0	0	0	0	4.21765	1.79612	0
M12_k97_57938_gene_1	343	d__Bacteria	k__unclassified_d__Bacteria	p__Chlamydiae	c__Chlamydiia	o__Chlamydiales	f__Waddliaceae	g__Waddlia	s__Waddlia_chondrophila	-	-	-	-	0	0	0	0	0	1.76878	0	0	0	0	0	0	0	0	0	0	0	0	0	0	2.10436	5.23153	0	2.90873	0	0	0	1.83801	0
M13_k97_144223_gene_1	345	d__Bacteria	k__unclassified_d__Bacteria	p__Chlamydiae	c__Chlamydiia	o__Chlamydiales	f__Waddliaceae	g__Waddlia	s__Waddlia_chondrophila	-	-	-	-	0	0	0	0	0	0	0	0	2.6119	0	0	0	0	0	0	0	0	0	0	0	0	3.9009	0	0	0	0	4.291	0	2.04301
M5_k97_212512_gene_2	270	d__Bacteria	k__unclassified_d__Bacteria	p__Chlamydiae	c__Chlamydiia	o__Chlamydiales	f__Waddliaceae	g__Waddlia	s__Waddlia_chondrophila	-	-	-	-	0	2.96919	0	0	0	0	0	0	0	0	0	3.98449	0	0	0	0	0	0	0	7.52293	0	11.6305	0	0	2.20038	0	8.22442	0	0
M7_k97_129025_gene_1	102	d__Bacteria	k__unclassified_d__Bacteria	p__Chlamydiae	c__Chlamydiia	o__Chlamydiales	f__Waddliaceae	g__Waddlia	s__Waddlia_chondrophila	-	-	-	-	0	0	0	0	0	0	0	0	0	0	0	0	0	0	0	0	0	0	0	0	7.07642	0	0	0	0	0	0	0	0
M7_k97_58802_gene_1	425	d__Bacteria	k__unclassified_d__Bacteria	p__Chlamydiae	c__Chlamydiia	o__Chlamydiales	f__Waddliaceae	g__Waddlia	s__Waddlia_chondrophila	-	-	-	-	1.66627	0	0	0	1.56168	1.42751	1.90832	0	0	0	0	12.6566	1.18483	3.78813	3.42551	0	0	0	0	4.77927	6.79336	40.1104	0	4.69503	1.39789	1.86854	36.5745	5.93352	1.65844
M7_k97_70058_gene_1	342	d__Bacteria	k__unclassified_d__Bacteria	p__Chlamydiae	c__Chlamydiia	o__Chlamydiales	f__Waddliaceae	g__Waddlia	s__Waddlia_chondrophila	-	-	-	-	0	0	0	2.0086	0	0	2.37144	1.10486	0	0	0	4.71848	1.47238	0	0	0	2.51577	0	0	0	0	13.1171	0	0	0	0	0	1.84338	0
M11_k97_31040_gene_1	561	d__Bacteria	k__unclassified_d__Bacteria	p__Firmicutes	c__Bacilli	o__Bacillales	f__Bacillaceae	g__Virgibacillus	s__Virgibacillus_pantothenticus	K03488	beta-glucoside operon transcriptional antiterminator	-	-	0	0	0	0	0	0	0	0	0	0	0	0	0	0	0	0	0	0	0	0	0	0	0	0	9.53106	0	0	0	0
L8_k97_107476_gene_3	2826	d__Bacteria	k__unclassified_d__Bacteria	p__Proteobacteria	c__Gammaproteobacteria	o__Vibrionales	f__Vibrionaceae	g__Vibrio	s__Vibrio_parahaemolyticus	-	-	-	-	0	0	1.64283	0	0	0	0	6.41805	0	0	0	0	0.890929	0	0.25758	0	0	0	0	0	0	0	0	0	0.210227	0.281008	0	0	0
M3_k97_44366_gene_4	570	d__Bacteria	k__unclassified_d__Bacteria	p__Proteobacteria	c__Gammaproteobacteria	o__Vibrionales	f__Vibrionaceae	g__Vibrio	s__Vibrio_parahaemolyticus	-	-	-	-	4.96957	0	1.3575	0	4.65763	2.12874	7.11433	10.6067	0	8.85556	7.81263	1.88739	0.883427	10.3564	10.2164	0	1.50946	10.1793	7.30459	14.254	11.3968	3.14809	20.4128	5.25102	12.5074	1.39321	6.49296	4.42412	0
M14_k97_113553_gene_154	1221	d__Bacteria	k__unclassified_d__Bacteria	p__Proteobacteria	c__Gammaproteobacteria	o__Vibrionales	f__Vibrionaceae	g__Vibrio	s__Vibrio_owensii	-	-	-	-	33.0593	1.31316	6.97094	4.50084	16.851	15.4033	16.6059	9.90304	1.47601	29.6273	24.0713	38.3275	6.18616	31.2058	34.5777	9.15413	23.2538	37.4882	24.4384	38.2616	30.1487	24.2488	49.3281	13.8909	29.6808	9.75589	20.6116	38.4664	34.6358
M14_k97_45706_gene_1	603	d__Bacteria	k__unclassified_d__Bacteria	p__Proteobacteria	c__Gammaproteobacteria	o__Vibrionales	f__Vibrionaceae	g__Vibrio	s__Vibrio_nigripulchritudo	-	-	-	-	54.0225	1.32949	12.8321	7.97443	2.20137	12.0734	14.795	33.2118	0	15.3467	10.3391	5.3523	2.50524	28.4791	43.458	1.1585	44.2324	29.9359	20.7145	28.0706	13.1671	13.3911	24.9708	3.3091	24.6311	1.31696	3.68258	25.092	52.5999
L14_k97_198590_gene_3	570	d__Bacteria	k__unclassified_d__Bacteria	p__Proteobacteria	c__Gammaproteobacteria	o__Vibrionales	f__Vibrionaceae	g__Vibrio	s__Vibrio_harveyi	-	-	-	-	6.21197	4.21938	8.14499	0	1.16441	2.12874	2.84573	19.2246	1.58089	14.7593	10.9377	6.60587	1.76685	20.7129	7.66232	2.45114	0	10.1793	2.43486	8.31482	6.33153	1.57405	21.6135	0	9.38057	0	3.89578	2.21206	0
L3_k97_185481_gene_1	341	d__Bacteria	k__unclassified_d__Bacteria	p__Proteobacteria	c__Gammaproteobacteria	o__Vibrionales	f__Vibrionaceae	g__Vibrio	s__Vibrio_harveyi	-	-	-	-	6.23018	0	0	0	1.94637	0	2.3784	6.64862	2.64254	9.86837	7.83554	4.73231	0	9.44256	4.26933	2.04861	0	9.45295	0	0	2.1167	1.31555	6.02136	0	8.71118	0	0	2.77318	0
L8_k97_62349_gene_1	350	d__Bacteria	k__unclassified_d__Bacteria	p__Proteobacteria	c__Gammaproteobacteria	o__Vibrionales	f__Vibrionaceae	g__Vibrio	s__Vibrio_coralliilyticus	-	-	-	-	0	0	0	0	0	0	0	4.31843	0	0	0	0	0	0	0	0	0	0	0	0	0	0	0	0	0	0	0	0	0
L14_k97_165408_gene_2	510	d__Bacteria	k__unclassified_d__Bacteria	p__Proteobacteria	c__Gammaproteobacteria	o__Vibrionales	f__Vibrionaceae	g__Vibrio	s__Vibrio_campbellii	-	-	-	-	12.497	4.71577	3.03441	1.34694	3.90419	5.94795	4.77079	20.0045	0	9.89739	12.2245	1.05472	0	9.47033	5.70918	1.36975	0	11.3769	9.52461	9.29303	4.24585	6.1573	5.36806	0	11.6491	0	4.35411	2.4723	0
M11_k97_111300_gene_1	303	d__Bacteria	k__unclassified_d__Bacteria	p__Firmicutes	c__Negativicutes	o__Selenomonadales	f__Veillonellaceae	g__Veillonella	s__Veillonella_sp._DORA_A_3_16_22	-	-	-	-	0	2.64581	0	0	0	0	0	0	8.92185	0	0	1.77527	0	0	2.40238	0	0	0	0	0	0	0	0	0	5.8822	0	0	0	0
M14_k97_190401_gene_33	885	d__Bacteria	k__unclassified_d__Bacteria	p__unclassified_d__Bacteria	c__unclassified_d__Bacteria	o__unclassified_d__Bacteria	f__unclassified_d__Bacteria	g__unclassified_d__Bacteria	s__uncultured_bacterium_pAKD4	K20532	type IV secretion system protein TrbG	ko02024	Quorum sensing	125.629	1.81171	83.0605	20.1813	29.2483	56.8987	93.4751	87.9545	33.6006	65.5912	61.3887	13.3717	16.5006	77.0111	109.394	26.0486	181.8	132.58	112.128	97.1605	30.9923	55.7586	90.4837	18.0374	61.7598	1.79464	18.4004	121.457	170.436
M14_k97_190401_gene_32	738	d__Bacteria	k__unclassified_d__Bacteria	p__unclassified_d__Bacteria	c__unclassified_d__Bacteria	o__unclassified_d__Bacteria	f__unclassified_d__Bacteria	g__unclassified_d__Bacteria	s__uncultured_bacterium	K20531	type IV secretion system protein TrbF	ko02024	Quorum sensing	163.127	6.51774	63.9569	15.8238	24.2822	61.6556	110.995	90.6257	53.7245	67.2567	55.5141	9.47531	24.5636	95.9866	108.498	20.8247	177.208	124.92	135.402	111.009	24.451	56.5313	95.5232	14.8708	61.1813	6.45633	31.0923	119.168	155.676
L13_k97_122791_gene_1	879	d__Bacteria	k__unclassified_d__Bacteria	p__Proteobacteria	c__unclassified_p__Proteobacteria	o__unclassified_p__Proteobacteria	f__unclassified_p__Proteobacteria	g__unclassified_p__Proteobacteria	s__unclassified_p__Proteobacteria	K07481	transposase, IS5 family	-	-	2.41694	1.82408	0	1.563	1.51015	2.76082	3.69071	0.429878	0	1.91417	0	0.611953	8.02019	2.4421	0.828124	0	0.97883	1.46687	0	3.85133	0.821155	1.02071	0.778644	1.13503	5.40708	0	5.05255	1.43444	3.20746
L2_k97_127836_gene_1	321	d__Bacteria	k__unclassified_d__Bacteria	p__Proteobacteria	c__unclassified_p__Proteobacteria	o__unclassified_p__Proteobacteria	f__unclassified_p__Proteobacteria	g__unclassified_p__Proteobacteria	s__unclassified_p__Proteobacteria	K07483	transposase	-	-	222.818	7.49235	84.3679	23.54	33.0822	62.3701	121.276	128.309	19.6503	107.453	72.139	16.7572	29.8053	122.042	174.61	26.1149	101.853	156.654	105.928	78.0416	24.7344	89.4412	174.838	18.6485	74.0315	0	39.2005	123.731	186.64
L9_k97_18098_gene_2	303	d__Bacteria	k__unclassified_d__Bacteria	p__Proteobacteria	c__unclassified_p__Proteobacteria	o__unclassified_p__Proteobacteria	f__unclassified_p__Proteobacteria	g__unclassified_p__Proteobacteria	s__unclassified_p__Proteobacteria	K07483	transposase	-	-	268.775	13.2291	127.685	27.2056	52.5713	100.114	211.458	205.767	29.7395	163.813	64.6669	53.258	51.5187	145.233	283.481	43.805	184.573	244.685	125.962	196.639	38.1146	214.678	212.331	42.8053	113.723	5.24178	73.2869	198.702	325.668
M14_k97_122463_gene_75	414	d__Bacteria	k__unclassified_d__Bacteria	p__Proteobacteria	c__unclassified_p__Proteobacteria	o__unclassified_p__Proteobacteria	f__unclassified_p__Proteobacteria	g__unclassified_p__Proteobacteria	s__unclassified_p__Proteobacteria	-	-	-	-	58.1584	3.87286	20.5592	0	6.41268	20.5161	25.4672	37.4212	4.35317	10.1604	6.45391	0	4.86525	36.2953	28.1322	1.68738	8.31297	24.9156	15.0856	13.0834	1.74347	27.0896	18.1853	0	18.6554	0	5.36375	35.0243	54.4803
M14_k97_156117_gene_2	309	d__Bacteria	k__unclassified_d__Bacteria	p__Proteobacteria	c__unclassified_p__Proteobacteria	o__unclassified_p__Proteobacteria	f__unclassified_p__Proteobacteria	g__unclassified_p__Proteobacteria	s__unclassified_p__Proteobacteria	-	-	-	-	66.462	0	10.0165	2.22311	6.44381	21.5974	5.24941	9.78286	2.9162	16.3355	40.3526	47.0015	4.88887	46.8919	42.4031	4.52152	30.6288	25.0365	49.4064	56.9698	72.4131	20.3251	35.4396	3.22878	48.0666	7.70999	55.0956	48.9659	41.0586
M14_k97_24495_gene_3	450	d__Bacteria	k__unclassified_d__Bacteria	p__Proteobacteria	c__unclassified_p__Proteobacteria	o__unclassified_p__Proteobacteria	f__unclassified_p__Proteobacteria	g__unclassified_p__Proteobacteria	s__unclassified_p__Proteobacteria	-	-	-	-	47.2109	5.34454	22.3535	6.10614	13.2742	14.8302	23.4299	45.3436	4.00492	39.2597	9.89599	1.19535	13.4281	28.6215	22.6464	0	15.2959	34.3835	9.25248	22.5688	4.81197	29.9069	25.8562	2.2171	21.1236	1.76473	19.7386	29.4204	56.3871
M14_k97_84091_gene_2	531	d__Bacteria	k__unclassified_d__Bacteria	p__Proteobacteria	c__unclassified_p__Proteobacteria	o__unclassified_p__Proteobacteria	f__unclassified_p__Proteobacteria	g__unclassified_p__Proteobacteria	s__unclassified_p__Proteobacteria	-	-	-	-	66.6821	0	10.2004	14.2304	29.9983	23.9934	30.5474	12.0973	5.091	38.0239	40.2549	58.7544	13.2764	72.7664	61.6882	10.5247	35.6471	52.2066	39.2054	53.5531	36.7014	31.2586	91.5149	16.9101	39.1593	7.47768	37.6372	47.4905	61.0595
M3_k97_86458_gene_4	321	d__Bacteria	k__unclassified_d__Bacteria	p__Proteobacteria	c__unclassified_p__Proteobacteria	o__unclassified_p__Proteobacteria	f__unclassified_p__Proteobacteria	g__unclassified_p__Proteobacteria	s__unclassified_p__Proteobacteria	-	-	-	-	4.41224	0	7.23153	2.14	4.13528	0	5.05317	14.1257	0	10.4832	2.77458	5.02716	4.70611	21.7336	2.26767	4.35249	10.7214	18.0754	2.16179	25.3108	13.4915	18.1677	17.0574	6.21616	12.9555	0	16.1414	11.7839	0
M8_k97_121763_gene_34	633	d__Bacteria	k__unclassified_d__Bacteria	p__Proteobacteria	c__unclassified_p__Proteobacteria	o__unclassified_p__Proteobacteria	f__unclassified_p__Proteobacteria	g__unclassified_p__Proteobacteria	s__unclassified_p__Proteobacteria	K10914	CRP/FNR family transcriptional regulator, cyclic AMP receptor protein	ko02020;ko02024;ko02025;ko02026;ko05111	Two-component system;Quorum sensing;Biofilm formation - Pseudomonas aeruginosa;Biofilm formation - Escherichia coli;Biofilm formation - Vibrio cholerae	0	0	0	0	0	0	0	0	0	0	0	0	0	0	0	0	0	0	0	0	0	0	0	0	0	0	0	0	0
M8_k97_138305_gene_141	237	d__Bacteria	k__unclassified_d__Bacteria	p__Proteobacteria	c__unclassified_p__Proteobacteria	o__unclassified_p__Proteobacteria	f__unclassified_p__Proteobacteria	g__unclassified_p__Proteobacteria	s__unclassified_p__Proteobacteria	K02902	large subunit ribosomal protein L28	ko03010	Ribosome	2.98803	0	0	0	0	0	0	0	0	0	0	0	0	0	0	0	0	0	0	0	0	0	0	0	0	0	0	0	0
M8_k97_145351_gene_92	219	d__Bacteria	k__unclassified_d__Bacteria	p__Proteobacteria	c__unclassified_p__Proteobacteria	o__unclassified_p__Proteobacteria	f__unclassified_p__Proteobacteria	g__unclassified_p__Proteobacteria	s__unclassified_p__Proteobacteria	K02518	translation initiation factor IF-1	-	-	0	0	0	0	0	0	0	0	0	0	0	0	0	0	0	0	0	0	0	0	0	0	0	0	0	0	0	0	0
M8_k97_183584_gene_155	264	d__Bacteria	k__unclassified_d__Bacteria	p__Proteobacteria	c__unclassified_p__Proteobacteria	o__unclassified_p__Proteobacteria	f__unclassified_p__Proteobacteria	g__unclassified_p__Proteobacteria	s__unclassified_p__Proteobacteria	K02968	small subunit ribosomal protein S20	ko03010	Ribosome	0	0	0	0	0	0	0	0	0	0	0	0	0	0	0	0	0	0	0	0	0	0	0	0	0	0	0	0	0
M8_k97_183584_gene_170	717	d__Bacteria	k__unclassified_d__Bacteria	p__Proteobacteria	c__unclassified_p__Proteobacteria	o__unclassified_p__Proteobacteria	f__unclassified_p__Proteobacteria	g__unclassified_p__Proteobacteria	s__unclassified_p__Proteobacteria	K07773	two-component system, OmpR family, aerobic respiration control protein ArcA	ko02020;ko02026	Two-component system;Biofilm formation - Escherichia coli	0	0	0	0	0	0	0	0	0	0	0	0	0	0	0	0	0	0	0	0	0	1.25133	0	0	0	0	0	0	0
M8_k97_195050_gene_285	459	d__Bacteria	k__unclassified_d__Bacteria	p__Proteobacteria	c__unclassified_p__Proteobacteria	o__unclassified_p__Proteobacteria	f__unclassified_p__Proteobacteria	g__unclassified_p__Proteobacteria	s__unclassified_p__Proteobacteria	K00769	xanthine phosphoribosyltransferase [EC:2.4.2.22]	ko00230	Purine metabolism	0	0	0	0	0	0	0	0	0	0	0	0	0	0	0	0	0	0	0	0	0	0	0	0	0	0	0	0	0
M8_k97_37567_gene_16	387	d__Bacteria	k__unclassified_d__Bacteria	p__Proteobacteria	c__unclassified_p__Proteobacteria	o__unclassified_p__Proteobacteria	f__unclassified_p__Proteobacteria	g__unclassified_p__Proteobacteria	s__unclassified_p__Proteobacteria	K02879	large subunit ribosomal protein L17	ko03010	Ribosome	0	0	0	0	0	0	0	0	0	0	0	0	0	1.3867	0	0	0	0	0	0	0	0	0	0	0	0	0	0	0
M8_k97_37567_gene_35	702	d__Bacteria	k__unclassified_d__Bacteria	p__Proteobacteria	c__unclassified_p__Proteobacteria	o__unclassified_p__Proteobacteria	f__unclassified_p__Proteobacteria	g__unclassified_p__Proteobacteria	s__unclassified_p__Proteobacteria	K02982	small subunit ribosomal protein S3	ko03010	Ribosome	0	0	0	0	0	0	0	0	0	0	0	0	0	0	0	0	0	0	0	0	0	0	0	0	0	0	0	0	0
M8_k97_37567_gene_36	333	d__Bacteria	k__unclassified_d__Bacteria	p__Proteobacteria	c__unclassified_p__Proteobacteria	o__unclassified_p__Proteobacteria	f__unclassified_p__Proteobacteria	g__unclassified_p__Proteobacteria	s__unclassified_p__Proteobacteria	K02890	large subunit ribosomal protein L22	ko03010	Ribosome	0	0	0	0	0	0	0	0	0	0	0	0	0	0	0	0	0	0	0	0	0	0	0	0	0	0	0	0	0
M8_k97_37567_gene_39	303	d__Bacteria	k__unclassified_d__Bacteria	p__Proteobacteria	c__unclassified_p__Proteobacteria	o__unclassified_p__Proteobacteria	f__unclassified_p__Proteobacteria	g__unclassified_p__Proteobacteria	s__unclassified_p__Proteobacteria	K02892	large subunit ribosomal protein L23	ko03010	Ribosome	0	0	0	0	0	0	0	0	0	0	0	0	0	0	0	0	0	0	0	0	0	0	0	0	0	0	0	0	0
M8_k97_4418_gene_2	786	d__Bacteria	k__unclassified_d__Bacteria	p__Proteobacteria	c__unclassified_p__Proteobacteria	o__unclassified_p__Proteobacteria	f__unclassified_p__Proteobacteria	g__unclassified_p__Proteobacteria	s__unclassified_p__Proteobacteria	-	-	-	-	0	0	0	0	0	0	0	9.13409	0	0	0	0	0.640653	0	4.63054	0	0	0	0	0	0	0	0	0	0.755856	0	0	0	0
M8_k97_5021_gene_71	312	d__Bacteria	k__unclassified_d__Bacteria	p__Proteobacteria	c__unclassified_p__Proteobacteria	o__unclassified_p__Proteobacteria	f__unclassified_p__Proteobacteria	g__unclassified_p__Proteobacteria	s__unclassified_p__Proteobacteria	K02888	large subunit ribosomal protein L21	ko03010	Ribosome	0	0	0	0	0	0	0	0	0	0	0	0	0	0	0	0	0	0	0	0	0	0	0	0	0	0	0	0	0
M8_k97_5021_gene_9	297	d__Bacteria	k__unclassified_d__Bacteria	p__Proteobacteria	c__unclassified_p__Proteobacteria	o__unclassified_p__Proteobacteria	f__unclassified_p__Proteobacteria	g__unclassified_p__Proteobacteria	s__unclassified_p__Proteobacteria	K03557	Fis family transcriptional regulator, factor for inversion stimulation protein	ko05111	Biofilm formation - Vibrio cholerae	0	0	0	0	0	0	0	0	0	0	0	0	0	0	0	0	0	0	0	0	0	0	0	0	0	0	0	0	0
M8_k97_75006_gene_34	420	d__Bacteria	k__unclassified_d__Bacteria	p__Proteobacteria	c__unclassified_p__Proteobacteria	o__unclassified_p__Proteobacteria	f__unclassified_p__Proteobacteria	g__unclassified_p__Proteobacteria	s__unclassified_p__Proteobacteria	-	-	-	-	0	0	0	0	1.58027	0	0	0	0	0	0	0	0	0	0	0	0	0	0	0	0	0	0	0	0	0	0	0	0
L12_k97_145896_gene_2	210	d__Bacteria	k__unclassified_d__Bacteria	p__Firmicutes	c__unclassified_p__Firmicutes	o__unclassified_p__Firmicutes	f__unclassified_p__Firmicutes	g__unclassified_p__Firmicutes	s__unclassified_p__Firmicutes	-	-	-	-	0	3.81753	0	0	0	2.889	3.86207	0	0	0	0	2.56146	0	0	0	0	0	0	0	3.22411	10.3114	14.9534	0	0	0	3.78157	0	0	0
M13_k97_183957_gene_2	348	d__Bacteria	k__unclassified_d__Bacteria	p__Firmicutes	c__unclassified_p__Firmicutes	o__unclassified_p__Firmicutes	f__unclassified_p__Firmicutes	g__unclassified_p__Firmicutes	s__unclassified_p__Firmicutes	-	-	-	-	6.10486	0	0	1.97397	1.90722	0	0	0	5.17878	0	0	34.0056	1.44699	0	0	4.0148	0	0	0	1.94559	0	24.4927	0	2.86693	3.41438	2.28198	23.3971	4.529	0
M14_k97_175462_gene_2	1086	d__Bacteria	k__unclassified_d__Bacteria	p__Proteobacteria	c__Gammaproteobacteria	o__Enterobacteriales	f__Enterobacteriaceae	g__Yersinia	s__unclassified_g__Yersinia	K08304	membrane-bound lytic murein transglycosylase A [EC:4.2.2.-]	-	-	13.0417	7.38197	7.83749	0.632542	6.11153	2.23459	9.70851	20.5285	0.829749	22.4651	11.4815	6.93433	1.39103	20.7545	13.4055	0	3.96129	15.4346	6.38983	21.8207	17.9452	8.67465	23.9487	0.918686	12.5823	2.19373	8.17898	4.6441	0
M14_k97_69055_gene_2	492	d__Bacteria	k__unclassified_d__Bacteria	p__Proteobacteria	c__Gammaproteobacteria	o__Enterobacteriales	f__Enterobacteriaceae	g__Yersinia	s__unclassified_g__Yersinia	-	-	-	-	79.1647	3.25887	33.0269	12.566	45.8663	25.8953	26.3751	16.1283	7.32607	53.0074	52.497	55.7586	15.3522	45.8118	68.0576	9.93907	48.9654	69.4484	53.5967	57.7981	61.6166	53.7959	70.9468	20.2783	41.0559	8.07042	48.143	76.2418	85.956
M8_k97_43928_gene_109	1329	d__Bacteria	k__unclassified_d__Bacteria	p__Proteobacteria	c__Gammaproteobacteria	o__Enterobacteriales	f__Enterobacteriaceae	g__Yersinia	s__unclassified_g__Yersinia	-	-	-	-	0	0	0	0	0	0	0	0	0	0	0	0	0	0	0	0	0	0	0	0	0	0.33755	0	0	0	0	0	0	0
M14_k97_124792_gene_31	282	d__Bacteria	k__unclassified_d__Bacteria	p__Proteobacteria	c__Gammaproteobacteria	o__Enterobacteriales	f__Enterobacteriaceae	g__Xenorhabdus	s__unclassified_g__Xenorhabdus	-	-	-	-	50.2244	0	27.4388	19.4877	32.9503	38.7249	23.0081	20.0991	0	59.6651	41.0578	53.4091	19.6422	45.6725	80.0197	9.90886	67.1228	66.298	44.2938	88.8346	46.072	49.3145	94.6549	10.6138	46.3484	19.7124	52.4963	61.4787	57.4869
M14_k97_30506_gene_10	468	d__Bacteria	k__unclassified_d__Bacteria	p__Proteobacteria	c__Gammaproteobacteria	o__Enterobacteriales	f__Enterobacteriaceae	g__Xenorhabdus	s__unclassified_g__Xenorhabdus	-	-	-	-	40.8556	6.85198	24.8004	2.93564	14.1819	16.8525	39.8585	37.1404	1.92544	32.3569	11.4185	13.7925	5.37984	35.5475	80.8801	1.49268	23.8998	49.5916	16.3105	37.6146	15.423	25.881	36.5613	6.39547	17.7723	0	7.9081	34.3507	55.7244
M14_k97_30506_gene_8	957	d__Bacteria	k__unclassified_d__Bacteria	p__Proteobacteria	c__Gammaproteobacteria	o__Enterobacteriales	f__Enterobacteriaceae	g__Xenorhabdus	s__unclassified_g__Xenorhabdus	-	-	-	-	21.4595	0.837703	12.9367	5.74245	15.2578	8.24136	24.5768	28.0337	4.70798	15.8234	7.44526	9.55528	4.73561	28.599	29.6645	2.18989	15.2839	48.5034	21.0284	24.762	8.29649	22.5005	26.4617	0	22.3487	0.829811	10.0549	27.6681	45.6635
M11_k97_68813_gene_229	1179	d__Bacteria	k__unclassified_d__Bacteria	p__Firmicutes	c__Bacilli	o__Bacillales	f__Bacillaceae	g__Virgibacillus	s__unclassified_g__Virgibacillus	K18459	guanidinopropionase [EC:3.5.3.17]	-	-	1.80194	4.0798	0	0	0	5.14581	0	0.640989	0	0	0	11.8622	0	0.455176	0	1.77754	2.18929	0	0.58858	0	0	1.14148	4.06361	4.2311	27.2108	0	0	1.60416	0.597828
L5_k97_36398_gene_2	399	d__Bacteria	k__unclassified_d__Bacteria	p__Proteobacteria	c__Gammaproteobacteria	o__Vibrionales	f__Vibrionaceae	g__Vibrio	s__unclassified_g__Vibrio	-	-	-	-	15.9736	4.01845	17.4535	0	9.98064	3.04106	20.3267	48.2983	9.03366	10.5423	20.0896	5.39254	3.78612	21.5199	7.29745	3.50163	2.15637	22.6207	6.95675	13.5752	30.7532	15.7405	37.7379	5.00097	17.8677	0	12.9859	3.9501	0
M11_k97_204832_gene_5	768	d__Bacteria	k__unclassified_d__Bacteria	p__Firmicutes	c__Bacilli	o__Bacillales	f__Staphylococcaceae	g__Staphylococcus	s__unclassified_g__Staphylococcus	-	-	-	-	0	1.04386	0	0	0	0	0	0	1.17332	0	0	13.3076	0	0	0	0	0	1.67888	0	0	0	0	0	0	21.66	0	0	0	0
M14_k97_116103_gene_7	876	d__Bacteria	k__unclassified_d__Bacteria	p__Proteobacteria	c__Gammaproteobacteria	o__Enterobacteriales	f__Enterobacteriaceae	g__Serratia	s__unclassified_g__Serratia	-	-	-	-	35.5699	0	18.5494	3.92089	9.09195	11.7737	30.5526	27.6064	17.4872	27.8505	14.234	8.59668	5.74833	44.1084	64.8149	3.18984	25.5367	36.7974	25.3493	15.4581	7.4157	16.3873	26.5646	2.27784	27.128	0	11.8296	34.1846	67.5873
M14_k97_31266_gene_2	477	d__Bacteria	k__unclassified_d__Bacteria	p__Proteobacteria	c__Gammaproteobacteria	o__Enterobacteriales	f__Enterobacteriaceae	g__Serratia	s__unclassified_g__Serratia	-	-	-	-	43.054	8.40337	17.8438	12.9611	8.34858	22.894	34.0056	30.1023	15.1129	54.6743	22.406	3.38306	8.44534	22.5011	39.677	13.1807	41.4864	44.6013	32.0054	45.4215	13.6188	33.8569	38.7412	2.0916	41.1014	3.32968	17.0696	32.3809	69.4495
M14_k97_70696_gene_7	501	d__Bacteria	k__unclassified_d__Bacteria	p__Proteobacteria	c__Gammaproteobacteria	o__Enterobacteriales	f__Enterobacteriaceae	g__Serratia	s__unclassified_g__Serratia	-	-	-	-	46.6455	0	16.9891	5.48456	1.32477	18.1644	29.1389	26.3976	12.5903	11.7544	17.7772	9.66299	3.01529	19.2809	62.4762	9.76053	41.2164	59.1932	34.6275	35.137	18.7292	34.0258	34.1531	0	28.46	0	7.3872	29.5714	52.054
M14_k97_70696_gene_8	645	d__Bacteria	k__unclassified_d__Bacteria	p__Proteobacteria	c__Gammaproteobacteria	o__Enterobacteriales	f__Enterobacteriaceae	g__Serratia	s__unclassified_g__Serratia	-	-	-	-	45.0151	3.72875	22.7933	4.2601	5.14506	15.0497	20.1187	34.5642	8.38239	31.3034	16.57	2.50189	4.68422	29.9527	46.2709	9.74755	32.0146	42.9794	27.9726	39.889	15.6669	33.3844	33.9561	1.54681	26.7116	1.23121	5.73797	42.0291	50.2676
M3_k97_194795_gene_4	477	d__Bacteria	k__unclassified_d__Bacteria	p__Proteobacteria	c__Gammaproteobacteria	o__Enterobacteriales	f__Enterobacteriaceae	g__Serratia	s__unclassified_g__Serratia	-	-	-	-	8.90773	6.7227	8.11084	1.44013	4.17429	6.35944	10.2017	21.3885	0	31.7464	14.9373	5.63843	1.05567	12.3756	6.10416	0	7.21503	20.2733	17.4575	28.3884	13.6188	11.2856	10.044	2.0916	9.96398	1.66484	20.1731	3.30417	0
M8_k97_93837_gene_1	282	d__Bacteria	k__unclassified_d__Bacteria	p__Proteobacteria	c__Gammaproteobacteria	o__Enterobacteriales	f__Enterobacteriaceae	g__Serratia	s__unclassified_g__Serratia	-	-	-	-	0	0	0	0	0	2.15139	2.87601	0	0	0	0	0	0	1.90302	0	0	0	0	0	0	0	1.59079	2.42705	0	0	0	0	0	0
M8_k97_93837_gene_3	465	d__Bacteria	k__unclassified_d__Bacteria	p__Proteobacteria	c__Gammaproteobacteria	o__Enterobacteriales	f__Enterobacteriaceae	g__Serratia	s__unclassified_g__Serratia	-	-	-	-	0	0	0	0	1.42734	0	0	0	0	0	0	0	0	0	0	0	0	0	1.49234	2.9121	0	1.92948	0	0	0	0	0	0	0
M14_k97_90794_gene_1	798	d__Bacteria	k__unclassified_d__Bacteria	p__Proteobacteria	c__Alphaproteobacteria	o__Rhizobiales	f__Rhizobiaceae	g__Rhizobium	s__unclassified_g__Rhizobium	K02028	polar amino acid transport system ATP-binding protein [EC:3.6.3.21]	-	-	17.7485	12.0554	9.69642	0.860828	5.82204	3.04106	7.11433	25.5697	0	5.27117	12.277	7.41475	0.631019	24.2099	12.7705	0	0	8.88672	6.95675	0	5.42703	12.9297	19.7266	2.50048	7.44489	0.995149	8.3481	6.71518	0
L1_k97_152857_gene_1	318	d__Bacteria	k__unclassified_d__Bacteria	p__Proteobacteria	c__Gammaproteobacteria	o__Pseudomonadales	f__Pseudomonadaceae	g__Pseudomonas	s__unclassified_g__Pseudomonas	K00523	CDP-4-dehydro-6-deoxyglucose reductase, E3 [EC:1.17.1.1]	ko00520	Amino sugar and nucleotide sugar metabolism	4.45386	0	0	0	0	0	0	0	0	0	2.80075	0	1.5835	5.06276	0	0	0	0	0	0	0	0	2.15229	0	0	0	0	0	0
L13_k97_151630_gene_1	172	d__Bacteria	k__unclassified_d__Bacteria	p__Proteobacteria	c__Gammaproteobacteria	o__Pseudomonadales	f__Pseudomonadaceae	g__Pseudomonas	s__unclassified_g__Pseudomonas	K05808	putative sigma-54 modulation protein	-	-	0	0	0	0	0	0	0	0	0	0	5.17814	0	0	0	0	0	0	0	0	0	0	0	0	0	0	0	0	0	0
L13_k97_154778_gene_1	329	d__Bacteria	k__unclassified_d__Bacteria	p__Proteobacteria	c__Gammaproteobacteria	o__Pseudomonadales	f__Pseudomonadaceae	g__Pseudomonas	s__unclassified_g__Pseudomonas	K02002	glycine betaine/proline transport system substrate-binding protein	ko02010	ABC transporters	0	0	0	0	0	0	0	0	0	0	0	0	3.06111	0	0	0	0	0	0	0	0	0	0	0	0	0	0	0	0
L13_k97_165552_gene_1	307	d__Bacteria	k__unclassified_d__Bacteria	p__Proteobacteria	c__Gammaproteobacteria	o__Pseudomonadales	f__Pseudomonadaceae	g__Pseudomonas	s__unclassified_g__Pseudomonas	-	-	-	-	0	0	0	0	0	0	0	0	0	0	0	0	3.28048	0	0	0	0	0	0	0	0	0	0	0	0	0	0	1.02677	0
L13_k97_170585_gene_1	328	d__Bacteria	k__unclassified_d__Bacteria	p__Proteobacteria	c__Gammaproteobacteria	o__Pseudomonadales	f__Pseudomonadaceae	g__Pseudomonas	s__unclassified_g__Pseudomonas	-	-	-	-	0	0	0	0	0	0	0	0	0	0	0	0	3.07045	0	0	0	0	0	0	0	0	0	0	0	0	2.42113	0	0.961031	0
L13_k97_176067_gene_1	405	d__Bacteria	k__unclassified_d__Bacteria	p__Proteobacteria	c__Gammaproteobacteria	o__Pseudomonadales	f__Pseudomonadaceae	g__Pseudomonas	s__unclassified_g__Pseudomonas	K01497	GTP cyclohydrolase II [EC:3.5.4.25]	ko00740;ko02024	Riboflavin metabolism;Quorum sensing	3.49711	0	0	0	0	0	0	0	0	0	0	0	6.21671	0	0	0	0	0	0	0	0	0	0	0	0	0	1.82765	0	0
L13_k97_187466_gene_2	246	d__Bacteria	k__unclassified_d__Bacteria	p__Proteobacteria	c__Gammaproteobacteria	o__Pseudomonadales	f__Pseudomonadaceae	g__Pseudomonas	s__unclassified_g__Pseudomonas	K03676	glutaredoxin 3	-	-	0	0	0	0	0	0	0	0	0	0	0	0	4.09393	0	0	0	0	0	0	0	0	0	0	0	0	0	0	0	0
L13_k97_206663_gene_1	333	d__Bacteria	k__unclassified_d__Bacteria	p__Proteobacteria	c__Gammaproteobacteria	o__Pseudomonadales	f__Pseudomonadaceae	g__Pseudomonas	s__unclassified_g__Pseudomonas	K04485	DNA repair protein RadA/Sms	-	-	0	0	0	0	0	0	0	0	0	0	0	0	9.07303	0	0	0	0	1.93601	0	0	0	0	0	0	0	2.38477	0	0	0
L13_k97_57206_gene_1	344	d__Bacteria	k__unclassified_d__Bacteria	p__Proteobacteria	c__Gammaproteobacteria	o__Pseudomonadales	f__Pseudomonadaceae	g__Pseudomonas	s__unclassified_g__Pseudomonas	-	-	-	-	0	0	0	0	1.9294	0	0	0	0	0	0	0	5.85527	0	0	0	0	0	0	0	0	0	0	0	0	0	0	0	0
L13_k97_76862_gene_1	466	d__Bacteria	k__unclassified_d__Bacteria	p__Proteobacteria	c__Gammaproteobacteria	o__Pseudomonadales	f__Pseudomonadaceae	g__Pseudomonas	s__unclassified_g__Pseudomonas	K16087	hemoglobin/transferrin/lactoferrin receptor protein	-	-	0	0	0	0	0	0	0	0	0	0	0	0	4.32235	0	0	0	0	2.76691	0	0	0	0	0	0	0	3.40828	0	0.676434	0
L13_k97_92403_gene_1	189	d__Bacteria	k__unclassified_d__Bacteria	p__Proteobacteria	c__Gammaproteobacteria	o__Pseudomonadales	f__Pseudomonadaceae	g__Pseudomonas	s__unclassified_g__Pseudomonas	K03565	regulatory protein	-	-	0	0	0	0	0	0	0	0	0	0	0	0	5.32861	0	0	0	0	0	0	0	0	0	0	0	0	0	0	0	0
L15_k97_165226_gene_1	318	d__Bacteria	k__unclassified_d__Bacteria	p__Proteobacteria	c__Gammaproteobacteria	o__Pseudomonadales	f__Pseudomonadaceae	g__Pseudomonas	s__unclassified_g__Pseudomonas	-	-	-	-	0	0	0	0	0	0	0	0	0	0	0	0	4.7505	0	9.15624	0	0	0	0	0	0	0	0	0	0	0	0	0	0
L9_k97_65466_gene_1	383	d__Bacteria	k__unclassified_d__Bacteria	p__Proteobacteria	c__Gammaproteobacteria	o__Pseudomonadales	f__Pseudomonadaceae	g__Pseudomonas	s__unclassified_g__Pseudomonas	K05781	putative phosphonate transport system ATP-binding protein	-	-	0	0	0	0	0	0	0	0	14.1166	0	0	0	0	1.40118	0	0	0	0	0	0	0	0	0	0	0	0	0	0	0
M10_k97_165822_gene_2	810	d__Bacteria	k__unclassified_d__Bacteria	p__Proteobacteria	c__Gammaproteobacteria	o__Pseudomonadales	f__Pseudomonadaceae	g__Pseudomonas	s__unclassified_g__Pseudomonas	-	-	-	-	49.8338	2.96919	18.1503	7.63267	20.4849	22.47	26.0332	11.1959	8.89982	35.3129	37.3849	43.8294	7.46005	45.7148	61.1094	12.9366	39.3019	61.2854	52.2594	71.8858	32.9709	55.3831	75.2026	29.5613	32.2722	8.82366	28.3286	59.1521	59.1717
M11_k97_120885_gene_1	279	d__Bacteria	k__unclassified_d__Bacteria	p__Proteobacteria	c__Gammaproteobacteria	o__Pseudomonadales	f__Pseudomonadaceae	g__Pseudomonas	s__unclassified_g__Pseudomonas	-	-	-	-	0	0	0	0	0	0	0	0	0	0	0	0	0	0	0	0	0	0	0	0	0	0	0	0	8.5176	0	0	2.25963	0
M11_k97_138642_gene_1	248	d__Bacteria	k__unclassified_d__Bacteria	p__Proteobacteria	c__Gammaproteobacteria	o__Pseudomonadales	f__Pseudomonadaceae	g__Pseudomonas	s__unclassified_g__Pseudomonas	-	-	-	-	0	0	0	0	0	0	0	0	0	0	0	0	0	0	0	0	0	0	0	0	0	0	0	0	2.39557	0	0	0	0
M11_k97_64821_gene_1	285	d__Bacteria	k__unclassified_d__Bacteria	p__Proteobacteria	c__Gammaproteobacteria	o__Pseudomonadales	f__Pseudomonadaceae	g__Pseudomonas	s__unclassified_g__Pseudomonas	K05349	beta-glucosidase [EC:3.2.1.21]	ko00460;ko00500;ko00940	Cyanoamino acid metabolism;Starch and sucrose metabolism;Phenylpropanoid biosynthesis	0	0	0	0	0	0	0	0	0	0	0	0	0	0	0	0	0	0	0	0	0	0	0	0	8.33828	0	0	0	0
M13_k97_16370_gene_1	321	d__Bacteria	k__unclassified_d__Bacteria	p__Proteobacteria	c__Gammaproteobacteria	o__Pseudomonadales	f__Pseudomonadaceae	g__Pseudomonas	s__unclassified_g__Pseudomonas	K00101	L-lactate dehydrogenase (cytochrome) [EC:1.1.2.3]	ko00620	Pyruvate metabolism	0	0	0	0	0	0	0	0	0	0	0	0	0	0	0	0	0	0	0	0	0	0	0	0	1.85079	0	2.30591	0	0
M13_k97_169268_gene_1	234	d__Bacteria	k__unclassified_d__Bacteria	p__Proteobacteria	c__Gammaproteobacteria	o__Pseudomonadales	f__Pseudomonadaceae	g__Pseudomonas	s__unclassified_g__Pseudomonas	K02897	large subunit ribosomal protein L25	ko03010	Ribosome	0	0	0	0	0	0	0	0	0	3.59521	0	0	0	0	0	0	0	0	0	0	0	0	0	0	0	0	9.48972	0	0
M13_k97_7115_gene_1	321	d__Bacteria	k__unclassified_d__Bacteria	p__Proteobacteria	c__Gammaproteobacteria	o__Pseudomonadales	f__Pseudomonadaceae	g__Pseudomonas	s__unclassified_g__Pseudomonas	K21147	sulfur-carrier protein adenylyltransferase/sulfurtransferase [EC:2.7.7.80 2.7.7.- 2.8.1.11 2.8.1.-]	ko04122	Sulfur relay system	0	0	0	0	0	0	2.52659	0	0	0	0	0	0	3.34363	0	0	0	0	0	0	0	0	0	0	0	0	6.91774	0	0
M14_k97_104951_gene_1	430	d__Bacteria	k__unclassified_d__Bacteria	p__Proteobacteria	c__Gammaproteobacteria	o__Pseudomonadales	f__Pseudomonadaceae	g__Pseudomonas	s__unclassified_g__Pseudomonas	-	-	-	-	0	0	0	0	0	1.41091	1.88613	0	0	0	0	0	1.17105	0	0	0	0	0	0	0	0	0	0	0	0	0	1.72139	2.93226	0
M14_k97_122463_gene_55	378	d__Bacteria	k__unclassified_d__Bacteria	p__Proteobacteria	c__Gammaproteobacteria	o__Pseudomonadales	f__Pseudomonadaceae	g__Pseudomonas	s__unclassified_g__Pseudomonas	K21498	antitoxin HigA-1	-	-	20.608	0	18.4232	0	8.77926	14.445	25.7471	22.9917	0	15.5792	9.42475	1.42303	3.99645	44.0112	40.44	0	4.55234	25.583	16.5223	16.1206	1.90951	32.0431	18.1066	0	17.2887	2.10087	9.79098	35.0243	33.5638
M14_k97_30637_gene_86	753	d__Bacteria	k__unclassified_d__Bacteria	p__Actinobacteria	c__Actinobacteria	o__Propionibacteriales	f__Propionibacteriaceae	g__Propionibacterium	s__unclassified_g__Propionibacterium	-	-	-	-	22.571	2.1293	0	0	5.28854	17.7254	28.0038	23.5851	8.37683	6.70341	8.27952	10.7153	26.0805	9.26491	18.3672	16.699	10.2836	22.2602	10.1372	7.19324	21.0883	3.57453	10.9072	9.27471	3.15592	3.16386	13.762	24.2798	6.55229
M14_k97_53572_gene_1	302	d__Bacteria	k__unclassified_d__Bacteria	p__Actinobacteria	c__Actinobacteria	o__Propionibacteriales	f__Propionibacteriaceae	g__Propionibacterium	s__unclassified_g__Propionibacterium	K00135	succinate-semialdehyde dehydrogenase / glutarate-semialdehyde dehydrogenase [EC:1.2.1.16 1.2.1.79 1.2.1.20]	ko00250;ko00310;ko00350;ko00650;ko00760	Alanine, aspartate and glutamate metabolism;Lysine degradation;Tyrosine metabolism;Butanoate metabolism;Nicotinate and nicotinamide metabolism	0	0	0	0	0	0	0	0	0	0	0	0	0	0	0	0	0	0	0	0	0	0	0	0	0	0	0	3.13131	0
M14_k97_88409_gene_18	1113	d__Bacteria	k__unclassified_d__Bacteria	p__Firmicutes	c__Negativicutes	o__Selenomonadales	f__Veillonellaceae	g__Pelosinus	s__unclassified_g__Pelosinus	-	-	-	-	29.9045	2.88116	13.2091	4.32038	11.9265	16.8979	32.0624	32.592	6.47696	12.0939	13.6037	5.79953	10.8583	30.8587	35.3169	0.62765	23.1912	42.8635	19.328	9.73317	9.07918	20.1529	29.5171	3.5856	25.0879	1.42701	12.6359	29.4544	37.9967
L9_k97_193155_gene_5	375	d__Bacteria	k__unclassified_d__Bacteria	p__Firmicutes	c__Bacilli	o__Bacillales	f__Listeriaceae	g__Listeria	s__unclassified_g__Listeria	K15051	DNA-entry nuclease	-	-	0	0	0	0	3.5398	1.61784	0	0	81.7004	17.9473	0	22.9507	0	0	3.88224	14.9029	0	1.71918	3.70099	0	0	0	0	0	88.7193	0	0	1.68116	0
M11_k97_2954_gene_1	153	d__Bacteria	k__unclassified_d__Bacteria	p__Firmicutes	c__Bacilli	o__Bacillales	f__Listeriaceae	g__Listeria	s__unclassified_g__Listeria	-	-	-	-	9.25705	15.7192	0	8.97962	0	15.8612	0	17.2878	0	5.49855	0	45.7045	62.5328	3.50753	0	13.6975	0	8.42733	4.53553	4.42525	4.71761	5.8641	0	0	31.0642	5.19039	9.67579	12.3615	0
M3_k97_107002_gene_1	204	d__Bacteria	k__unclassified_d__Bacteria	p__Firmicutes	c__Bacilli	o__Bacillales	f__Listeriaceae	g__Listeria	s__unclassified_g__Listeria	-	-	-	-	20.8284	39.2981	15.172	0	3.25349	50.5576	0	40.7499	22.086	8.24783	4.36588	55.3727	106.141	7.89195	10.7047	71.9121	4.21761	28.4422	6.80329	6.63788	17.6911	50.5778	16.7752	34.2346	90.2803	42.8207	10.8853	26.2682	6.91018
M8_k97_138305_gene_158	921	d__Bacteria	k__unclassified_d__Bacteria	p__Proteobacteria	c__Gammaproteobacteria	o__Enterobacteriales	f__Enterobacteriaceae	g__Leclercia	s__unclassified_g__Leclercia	-	-	-	-	0	0	0	0	0	0	0	0	0	0	0	0	0	0	0	0	0	0	0	0	0	0	0	0	0	0	0	0	0
L10_k97_82999_gene_1	408	d__Bacteria	k__unclassified_d__Bacteria	p__Firmicutes	c__Bacilli	o__Lactobacillales	f__Lactobacillaceae	g__Lactobacillus	s__unclassified_g__Lactobacillus	-	-	-	-	0	0	0	0	1.62675	0	0	0	103.804	6.18587	0	48.7807	0	0	1.78412	20.5463	2.1088	4.74037	0	0	0	2.19904	0	0	59.7015	0	0	0	0
L10_k97_98489_gene_1	336	d__Bacteria	k__unclassified_d__Bacteria	p__Firmicutes	c__Bacilli	o__Lactobacillales	f__Lactobacillaceae	g__Lactobacillus	s__unclassified_g__Lactobacillus	K02874	large subunit ribosomal protein L14	ko03010	Ribosome	0	0	0	0	0	0	0	0	0	7.51142	0	8.00456	0	0	0	8.31637	0	0	0	0	0	0	0	0	19.4498	0	0	0	0
L12_k97_102936_gene_1	354	d__Bacteria	k__unclassified_d__Bacteria	p__Firmicutes	c__Bacilli	o__Lactobacillales	f__Lactobacillaceae	g__Lactobacillus	s__unclassified_g__Lactobacillus	K16925	energy-coupling factor transport system substrate-specific component	-	-	0	0	0	0	0	0	0	3.20223	0	0	0	4.55853	0	0	0	0	0	0	0	0	0	0	0	0	3.35651	0	0	0.890447	1.99107
L12_k97_132366_gene_2	795	d__Bacteria	k__unclassified_d__Bacteria	p__Firmicutes	c__Bacilli	o__Lactobacillales	f__Lactobacillaceae	g__Lactobacillus	s__unclassified_g__Lactobacillus	-	-	-	-	0.890773	0	0	0	0.834858	0.763133	0	0	11.3347	5.29106	0	12.179	0	0	0.915624	0	0	0.810932	0	0	0	0	0	0	14.1987	0	0	0.793002	0
L12_k97_210594_gene_1	376	d__Bacteria	k__unclassified_d__Bacteria	p__Firmicutes	c__Bacilli	o__Lactobacillales	f__Lactobacillaceae	g__Lactobacillus	s__unclassified_g__Lactobacillus	K01256	aminopeptidase N [EC:3.4.11.2]	ko00480	Glutathione metabolism	0	0	0	0	1.76519	0	0	0	2.39656	0	0	10.0142	0	0	0	0	0	0	0	0	0	0	0	0	6.32024	0	0	0	1.87457
L15_k97_187604_gene_1	297	d__Bacteria	k__unclassified_d__Bacteria	p__Firmicutes	c__Bacilli	o__Lactobacillales	f__Lactobacillaceae	g__Lactobacillus	s__unclassified_g__Lactobacillus	K02990	small subunit ribosomal protein S6	ko03010	Ribosome	0	0	0	0	0	0	0	0	0	0	0	1.81113	0	0	9.80365	0	0	0	0	0	0	0	0	0	2.00035	0	0	1.06134	0
L2_k97_73487_gene_129	216	d__Bacteria	k__unclassified_d__Bacteria	p__Firmicutes	c__Bacilli	o__Lactobacillales	f__Lactobacillaceae	g__Lactobacillus	s__unclassified_g__Lactobacillus	K02916	large subunit ribosomal protein L35	ko03010	Ribosome	49.1781	163.306	10.7469	3.18028	15.3637	95.4976	11.2644	145.197	0	11.6844	4.12333	72.2189	282.083	17.3915	10.11	19.4049	0	80.5864	28.914	6.26911	53.4663	68.5366	6.3373	69.2843	68.7619	121.325	34.2684	89.02	16.3157
L3_k97_105217_gene_22	963	d__Bacteria	k__unclassified_d__Bacteria	p__Firmicutes	c__Bacilli	o__Lactobacillales	f__Lactobacillaceae	g__Lactobacillus	s__unclassified_g__Lactobacillus	K03040	DNA-directed RNA polymerase subunit alpha [EC:2.7.7.6]	ko00230;ko00240;ko03020	Purine metabolism;Pyrimidine metabolism;RNA polymerase	70.5958	157.339	20.8911	1.42667	9.64898	144.27	2.52659	177.749	16.8431	12.2304	12.0232	88.8132	263.542	26.749	7.55889	5.80332	1.7869	43.515	18.7356	2.10923	38.2259	102.485	27.7183	67.3417	62.3098	170.701	44.581	110.31	7.3192
L3_k97_66280_gene_1	843	d__Bacteria	k__unclassified_d__Bacteria	p__Firmicutes	c__Bacilli	o__Lactobacillales	f__Lactobacillaceae	g__Lactobacillus	s__unclassified_g__Lactobacillus	-	-	-	-	66.3641	120.775	21.1113	4.07438	12.5971	110.111	1.92416	160.02	19.2407	3.99183	7.39558	71.4656	224.001	16.5516	3.45395	20.7169	1.02063	41.2969	27.9879	4.81896	39.3862	76.6297	23.545	71.0102	57.0846	157.319	23.7074	102.455	6.68886
L6_k97_127952_gene_2	762	d__Bacteria	k__unclassified_d__Bacteria	p__Firmicutes	c__Bacilli	o__Lactobacillales	f__Lactobacillaceae	g__Lactobacillus	s__unclassified_g__Lactobacillus	-	-	-	-	0	5.26038	2.0309	1.80299	0	16.7198	0	4.95883	0	0	0	0	9.91247	0	0	0	0	11.8447	0	0	36.9423	2.94359	0.8982	0	1.55932	0	0	0.413672	0
L6_k97_139002_gene_1	315	d__Bacteria	k__unclassified_d__Bacteria	p__Firmicutes	c__Bacilli	o__Lactobacillales	f__Lactobacillaceae	g__Lactobacillus	s__unclassified_g__Lactobacillus	-	-	-	-	0	2.54502	0	0	0	7.70401	0	1.19956	0	0	0	0	3.19716	0	0	0	0	2.04664	0	0	13.7485	0	2.17279	0	3.77208	0	0	2.00139	0
L6_k97_139002_gene_2	362	d__Bacteria	k__unclassified_d__Bacteria	p__Firmicutes	c__Bacilli	o__Lactobacillales	f__Lactobacillaceae	g__Lactobacillus	s__unclassified_g__Lactobacillus	-	-	-	-	0	0	4.27499	0	0	13.4075	0	1.04382	0	0	0	0	1.39103	0	0	0	0	3.56183	0	0	0	1.23924	5.67206	0	3.28233	0	0	0	0
L9_k97_142806_gene_3	219	d__Bacteria	k__unclassified_d__Bacteria	p__Firmicutes	c__Bacilli	o__Lactobacillales	f__Lactobacillaceae	g__Lactobacillus	s__unclassified_g__Lactobacillus	K02518	translation initiation factor IF-1	-	-	3.23363	0	0	0	3.03065	0	0	0	20.5732	0	0	17.1934	0	0	0	3.18984	0	0	0	0	0	0	0	0	8.13839	0	0	0	0
L9_k97_155827_gene_1	320	d__Bacteria	k__unclassified_d__Bacteria	p__Firmicutes	c__Bacilli	o__Lactobacillales	f__Lactobacillaceae	g__Lactobacillus	s__unclassified_g__Lactobacillus	K02314	replicative DNA helicase [EC:3.6.4.12]	ko03030;ko04112	DNA replication;Cell cycle - Caulobacter	0	0	0	0	2.0741	0	0	2.36164	14.0798	0	0	0	0	0	2.27475	0	0	0	2.16855	0	0	0	0	0	1.85657	0	0	3.94023	0
L9_k97_161932_gene_1	375	d__Bacteria	k__unclassified_d__Bacteria	p__Firmicutes	c__Bacilli	o__Lactobacillales	f__Lactobacillaceae	g__Lactobacillus	s__unclassified_g__Lactobacillus	-	-	-	-	0	0	0	0	0	0	0	0	4.8059	2.24341	0	0	0	0	0	0	0	0	0	0	1.92479	3.58883	0	0	3.16855	0	0	0	0
L9_k97_181871_gene_1	471	d__Bacteria	k__unclassified_d__Bacteria	p__Firmicutes	c__Bacilli	o__Lactobacillales	f__Lactobacillaceae	g__Lactobacillus	s__unclassified_g__Lactobacillus	K19507	PTS system, fructoselysine/glucoselysine-specific IIB component [EC:2.7.1.-]	ko02060	Phosphotransferase system (PTS)	82.6943	170.208	21.3568	5.83389	22.5465	153.283	1.72194	215.005	11.4791	3.57231	3.78191	55.9605	255.519	29.6241	13.9093	1.48317	1.82673	26.0066	19.1532	1.4375	4.59742	104.769	31.969	57.1926	50.4546	28.6628	36.1455	135.858	2.99295
L9_k97_207050_gene_1	1002	d__Bacteria	k__unclassified_d__Bacteria	p__Firmicutes	c__Bacilli	o__Lactobacillales	f__Lactobacillaceae	g__Lactobacillus	s__unclassified_g__Lactobacillus	-	-	-	-	71.3818	119.212	22.3947	6.17012	7.28626	136.233	1.61883	163.665	15.2882	10.9148	8.88862	66.0304	207.05	13.3895	4.35881	18.1267	4.29337	52.1157	14.5436	3.37856	20.8903	75.2149	12.9782	80.6519	47.4333	70.5364	28.8101	107.275	5.62746
L9_k97_69744_gene_1	306	d__Bacteria	k__unclassified_d__Bacteria	p__Firmicutes	c__Bacilli	o__Lactobacillales	f__Lactobacillaceae	g__Lactobacillus	s__unclassified_g__Lactobacillus	-	-	-	-	0	0	0	0	0	0	0	0	2.94479	5.49855	0	12.305	0	0	0	6.84877	0	0	0	0	0	0	0	0	62.1284	0	0	0	0
M11_k97_100898_gene_2	210	d__Bacteria	k__unclassified_d__Bacteria	p__Firmicutes	c__Bacilli	o__Lactobacillales	f__Lactobacillaceae	g__Lactobacillus	s__unclassified_g__Lactobacillus	K02041	phosphonate transport system ATP-binding protein [EC:3.6.3.28]	ko02010	ABC transporters	0	0	0	0	9.4816	0	0	0	0	0	0	0	0	0	0	0	0	0	0	0	0	0	0	0	2.82906	0	0	1.50104	0
M11_k97_103206_gene_1	255	d__Bacteria	k__unclassified_d__Bacteria	p__Firmicutes	c__Bacilli	o__Lactobacillales	f__Lactobacillaceae	g__Lactobacillus	s__unclassified_g__Lactobacillus	K05339	holin-like protein LrgB	ko02020	Two-component system	0	0	0	0	5.20559	0	0	0	0	0	0	2.10944	0	0	0	0	0	0	0	0	0	0	0	0	2.32981	0	0	1.23615	0
M11_k97_104347_gene_2	404	d__Bacteria	k__unclassified_d__Bacteria	p__Firmicutes	c__Bacilli	o__Lactobacillales	f__Lactobacillaceae	g__Lactobacillus	s__unclassified_g__Lactobacillus	-	-	-	-	0	0	0	0	0	0	0	0	0	0	0	0	0	0	0	0	0	0	0	0	0	0	0	0	11.7644	0	0	0	0
M11_k97_108002_gene_2	183	d__Bacteria	k__unclassified_d__Bacteria	p__Firmicutes	c__Bacilli	o__Lactobacillales	f__Lactobacillaceae	g__Lactobacillus	s__unclassified_g__Lactobacillus	-	-	-	-	0	0	0	0	0	0	0	0	0	0	0	0	0	0	0	0	0	0	0	0	0	0	0	0	3.24646	0	0	0	0
M11_k97_10821_gene_1	249	d__Bacteria	k__unclassified_d__Bacteria	p__Firmicutes	c__Bacilli	o__Lactobacillales	f__Lactobacillaceae	g__Lactobacillus	s__unclassified_g__Lactobacillus	K00537	arsenate reductase [EC:1.20.4.1]	-	-	0	0	0	0	0	0	0	0	0	0	0	0	0	0	0	0	0	0	0	0	0	0	0	0	19.0876	0	0	0	0
M11_k97_109653_gene_3	407	d__Bacteria	k__unclassified_d__Bacteria	p__Firmicutes	c__Bacilli	o__Lactobacillales	f__Lactobacillaceae	g__Lactobacillus	s__unclassified_g__Lactobacillus	K02314	replicative DNA helicase [EC:3.6.4.12]	ko03030;ko04112	DNA replication;Cell cycle - Caulobacter	0	0	0	0	0	0	0	0	0	0	0	0	0	0	0	0	0	0	0	0	0	0	0	0	8.75827	0	0	0	0
M11_k97_110702_gene_1	363	d__Bacteria	k__unclassified_d__Bacteria	p__Firmicutes	c__Bacilli	o__Lactobacillales	f__Lactobacillaceae	g__Lactobacillus	s__unclassified_g__Lactobacillus	-	-	-	-	0	0	0	0	0	0	0	0	0	0	0	0	0	0	0	0	0	0	0	0	0	0	0	0	9.81988	0	0	0	0
M11_k97_111456_gene_3	822	d__Bacteria	k__unclassified_d__Bacteria	p__Firmicutes	c__Bacilli	o__Lactobacillales	f__Lactobacillaceae	g__Lactobacillus	s__unclassified_g__Lactobacillus	K19508	PTS system, fructoselysine/glucoselysine-specific IIC component	ko02060	Phosphotransferase system (PTS)	0.861514	0	0	0	0	0	0	0	2.19247	3.07036	0	10.4702	0	0	0	0	0	0	0	0	0	0	0	0	23.1281	0	0	0	0.857468
M11_k97_112821_gene_1	581	d__Bacteria	k__unclassified_d__Bacteria	p__Firmicutes	c__Bacilli	o__Lactobacillales	f__Lactobacillaceae	g__Lactobacillus	s__unclassified_g__Lactobacillus	K02886	large subunit ribosomal protein L2	ko03010	Ribosome	0	0	0	0	0	0	0	0	3.10192	0	3.06588	0.925828	0	0	0	0	0	0	0	0	0	0	0	0	7.15786	0	0	1.62763	0
M11_k97_113302_gene_25	747	d__Bacteria	k__unclassified_d__Bacteria	p__Firmicutes	c__Bacilli	o__Lactobacillales	f__Lactobacillaceae	g__Lactobacillus	s__unclassified_g__Lactobacillus	K02795	PTS system, mannose-specific IIC component	ko00051;ko00520;ko02060	Fructose and mannose metabolism;Amino sugar and nucleotide sugar metabolism;Phosphotransferase system (PTS)	0	0	0	0	0	0	0	0.505841	2.4126	0	0	11.5214	0.674101	0	0	0	0	0	0	0	0	0	0	0	38.1753	0	0	0	0.943559
M11_k97_113302_gene_30	813	d__Bacteria	k__unclassified_d__Bacteria	p__Firmicutes	c__Bacilli	o__Lactobacillales	f__Lactobacillaceae	g__Lactobacillus	s__unclassified_g__Lactobacillus	K02796	PTS system, mannose-specific IID component	ko00051;ko00520;ko02060	Fructose and mannose metabolism;Amino sugar and nucleotide sugar metabolism;Phosphotransferase system (PTS)	0	0	0	0	0	0	0	0	3.32512	7.24348	0	7.27794	0	0	0	1.71851	0	0	0	0	0	0	0	0	36.5377	0	0	0	0.86696
M11_k97_11604_gene_31	345	d__Bacteria	k__unclassified_d__Bacteria	p__Firmicutes	c__Bacilli	o__Lactobacillales	f__Lactobacillaceae	g__Lactobacillus	s__unclassified_g__Lactobacillus	-	-	-	-	0	0	0	0	0	0	0	0	2.6119	7.31547	0	7.79574	0	0	0	4.04971	0	0	0	0	0	0	0	0	34.4407	0	0	0	4.08602
M11_k97_11604_gene_33	864	d__Bacteria	k__unclassified_d__Bacteria	p__Firmicutes	c__Bacilli	o__Lactobacillales	f__Lactobacillaceae	g__Lactobacillus	s__unclassified_g__Lactobacillus	K02795	PTS system, mannose-specific IIC component	ko00051;ko00520;ko02060	Fructose and mannose metabolism;Amino sugar and nucleotide sugar metabolism;Phosphotransferase system (PTS)	0.819634	0.927872	0	0	0	0	0	0	2.0859	13.6318	0	10.5838	0	0	0	0.808536	0	0	0	0	0	0	0	0	30.2552	0	0	0	1.63157
M11_k97_11604_gene_34	504	d__Bacteria	k__unclassified_d__Bacteria	p__Firmicutes	c__Bacilli	o__Lactobacillales	f__Lactobacillaceae	g__Lactobacillus	s__unclassified_g__Lactobacillus	K02794	PTS system, mannose-specific IIB component [EC:2.7.1.191]	ko00051;ko00520;ko02060	Fructose and mannose metabolism;Amino sugar and nucleotide sugar metabolism;Phosphotransferase system (PTS)	0	0	0	0	0	0	0	0	3.57582	1.6692	0	16.0091	0	0	0	0	0	0	0	0	0	0	0	0	40.0783	0	0	0	1.39849
M11_k97_11604_gene_38	690	d__Bacteria	k__unclassified_d__Bacteria	p__Firmicutes	c__Bacilli	o__Lactobacillales	f__Lactobacillaceae	g__Lactobacillus	s__unclassified_g__Lactobacillus	-	-	-	-	0	0	0	0	0	0	0	0	5.22381	8.53471	0	12.4732	0	0	0	4.04971	0	0	0	0	0	0	0	0	42.1899	0	0	0	1.02151
M11_k97_116062_gene_5	189	d__Bacteria	k__unclassified_d__Bacteria	p__Firmicutes	c__Bacilli	o__Lactobacillales	f__Lactobacillaceae	g__Lactobacillus	s__unclassified_g__Lactobacillus	K02970	small subunit ribosomal protein S21	ko03010	Ribosome	0	0	0	0	0	0	0	0	9.53552	0	0	0	0	0	3.85143	0	0	0	0	0	0	0	0	0	0	0	0	0	0
M11_k97_117614_gene_1	354	d__Bacteria	k__unclassified_d__Bacteria	p__Firmicutes	c__Bacilli	o__Lactobacillales	f__Lactobacillaceae	g__Lactobacillus	s__unclassified_g__Lactobacillus	K02030	polar amino acid transport system substrate-binding protein	-	-	0	0	0	0	0	0	0	0	0	0	0	0	0	0	0	0	0	0	0	0	0	0	0	0	8.39128	0	0	0	0
M11_k97_118131_gene_1	471	d__Bacteria	k__unclassified_d__Bacteria	p__Firmicutes	c__Bacilli	o__Lactobacillales	f__Lactobacillaceae	g__Lactobacillus	s__unclassified_g__Lactobacillus	K07029	diacylglycerol kinase (ATP) [EC:2.7.1.107]	ko00561;ko00564	Glycerolipid metabolism;Glycerophospholipid metabolism	0	0	0	0	0	0	0	0	0	0	0	0	0	0	0	0	0	0	0	0	0	0	0	0	5.04546	0	0	0	0
M11_k97_118590_gene_2	382	d__Bacteria	k__unclassified_d__Bacteria	p__Firmicutes	c__Bacilli	o__Lactobacillales	f__Lactobacillaceae	g__Lactobacillus	s__unclassified_g__Lactobacillus	K03710	GntR family transcriptional regulator	-	-	0	0	0	0	0	0	0	0	0	0	0	0	0	0	0	0	0	0	0	0	0	0	0	0	7.77621	0	0	0	0
M11_k97_123297_gene_1	306	d__Bacteria	k__unclassified_d__Bacteria	p__Firmicutes	c__Bacilli	o__Lactobacillales	f__Lactobacillaceae	g__Lactobacillus	s__unclassified_g__Lactobacillus	K01206	alpha-L-fucosidase [EC:3.2.1.51]	ko00511	Other glycan degradation	0	2.61987	0	0	0	0	5.30088	0	5.88959	0	0	1.75786	0	0	0	0	0	0	0	0	0	0	0	0	3.88302	0	0	0	0
M11_k97_123545_gene_1	570	d__Bacteria	k__unclassified_d__Bacteria	p__Firmicutes	c__Bacilli	o__Lactobacillales	f__Lactobacillaceae	g__Lactobacillus	s__unclassified_g__Lactobacillus	K02761	PTS system, cellobiose-specific IIC component	ko00500;ko02060	Starch and sucrose metabolism;Phosphotransferase system (PTS)	0	0	0	0	0	0	0	0	0	0	0	0	0	0	0	0	0	0	0	0	0	0	0	0	15.6343	0	0	0	0
M11_k97_124_gene_2	495	d__Bacteria	k__unclassified_d__Bacteria	p__Firmicutes	c__Bacilli	o__Lactobacillales	f__Lactobacillaceae	g__Lactobacillus	s__unclassified_g__Lactobacillus	K02794	PTS system, mannose-specific IIB component [EC:2.7.1.191]	ko00051;ko00520;ko02060	Fructose and mannose metabolism;Amino sugar and nucleotide sugar metabolism;Phosphotransferase system (PTS)	0	0	0	0	0	0	0	0	0	0	0	0	0	0	0	0	0	0	0	0	0	0	0	0	13.2023	0	0	0	0
M11_k97_124_gene_3	411	d__Bacteria	k__unclassified_d__Bacteria	p__Firmicutes	c__Bacilli	o__Lactobacillales	f__Lactobacillaceae	g__Lactobacillus	s__unclassified_g__Lactobacillus	-	-	-	-	0	0	0	0	0	0	0	0	0	0	0	0	0	0	0	0	0	0	0	0	0	0	0	0	14.4551	0	0	0	0
M11_k97_124_gene_4	708	d__Bacteria	k__unclassified_d__Bacteria	p__Firmicutes	c__Bacilli	o__Lactobacillales	f__Lactobacillaceae	g__Lactobacillus	s__unclassified_g__Lactobacillus	K01619	deoxyribose-phosphate aldolase [EC:4.1.2.4]	ko00030	Pentose phosphate pathway	0	0	0	0	0	0	0	0	0	0	0	0	0	0	0	0	0	0	0	0	0	0	0	0	14.2652	0	0	0	0
M11_k97_124020_gene_2	445	d__Bacteria	k__unclassified_d__Bacteria	p__Firmicutes	c__Bacilli	o__Lactobacillales	f__Lactobacillaceae	g__Lactobacillus	s__unclassified_g__Lactobacillus	-	-	-	-	0	0	0	0	0	0	0	0	0	0	0	0	0	0	0	0	0	0	0	0	0	0	0	0	21.361	0	0	0	0
M11_k97_127708_gene_1	493	d__Bacteria	k__unclassified_d__Bacteria	p__Firmicutes	c__Bacilli	o__Lactobacillales	f__Lactobacillaceae	g__Lactobacillus	s__unclassified_g__Lactobacillus	K03488	beta-glucoside operon transcriptional antiterminator	-	-	0	0	0	0	0	0	0	0	0	0	0	0	0	0	0	0	0	0	0	0	0	0	0	0	8.43553	0	0	0	0
M11_k97_128295_gene_1	388	d__Bacteria	k__unclassified_d__Bacteria	p__Firmicutes	c__Bacilli	o__Lactobacillales	f__Lactobacillaceae	g__Lactobacillus	s__unclassified_g__Lactobacillus	K02358	elongation factor Tu	-	-	0	0	0	0	0	0	0	0.973874	0	0	0	0	0	0	1.87608	0	0	0	0	0	0	0	0	0	6.12477	0	0	4.87451	1.81659
M11_k97_132326_gene_1	177	d__Bacteria	k__unclassified_d__Bacteria	p__Firmicutes	c__Bacilli	o__Lactobacillales	f__Lactobacillaceae	g__Lactobacillus	s__unclassified_g__Lactobacillus	K02982	small subunit ribosomal protein S3	ko03010	Ribosome	0	0	0	0	0	0	0	0	0	0	0	0	0	0	0	0	0	0	0	0	0	0	0	0	3.35651	0	0	0	0
M11_k97_135371_gene_38	762	d__Bacteria	k__unclassified_d__Bacteria	p__Firmicutes	c__Bacilli	o__Lactobacillales	f__Lactobacillaceae	g__Lactobacillus	s__unclassified_g__Lactobacillus	-	-	-	-	0	0	0	0	0	0	0	0	0	13.2485	0	10.5887	0	0	0	2.75029	0	0	0	0	0	0	0	0	33.5255	0	0	0	0
M11_k97_136311_gene_1	425	d__Bacteria	k__unclassified_d__Bacteria	p__Firmicutes	c__Bacilli	o__Lactobacillales	f__Lactobacillaceae	g__Lactobacillus	s__unclassified_g__Lactobacillus	-	-	-	-	0	0	0	0	0	0	0	0	0	0	0	0	0	0	0	0	0	0	0	0	0	0	0	0	6.98944	0	0	0	0
M11_k97_141296_gene_2	672	d__Bacteria	k__unclassified_d__Bacteria	p__Firmicutes	c__Bacilli	o__Lactobacillales	f__Lactobacillaceae	g__Lactobacillus	s__unclassified_g__Lactobacillus	K02982	small subunit ribosomal protein S3	ko03010	Ribosome	0	0	0	0	0	0	0	0	0	0	0	0	0	0	0	0	0	0	0	0	0	0	0	0	7.95673	0	0	0	0
M11_k97_142348_gene_1	1189	d__Bacteria	k__unclassified_d__Bacteria	p__Firmicutes	c__Bacilli	o__Lactobacillales	f__Lactobacillaceae	g__Lactobacillus	s__unclassified_g__Lactobacillus	K02355	elongation factor G	-	-	0	0	0	0	0	0	0	0	0	0	0	0	0	0	0	0	0	0	0	0	0	0	0	0	2.99799	0	0	0	0
M11_k97_145061_gene_2	161	d__Bacteria	k__unclassified_d__Bacteria	p__Firmicutes	c__Bacilli	o__Lactobacillales	f__Lactobacillaceae	g__Lactobacillus	s__unclassified_g__Lactobacillus	-	-	-	-	4.39854	0	0	0	0	0	0	0	0	0	0	0	0	0	0	0	0	0	0	0	0	0	0	0	0	0	0	0	0
M11_k97_145299_gene_21	1344	d__Bacteria	k__unclassified_d__Bacteria	p__Firmicutes	c__Bacilli	o__Lactobacillales	f__Lactobacillaceae	g__Lactobacillus	s__unclassified_g__Lactobacillus	K10974	cytosine permease	-	-	1.58072	0	0	0	0	0	0	0	2.0114	8.76332	0	8.00456	0	0	0	2.07909	0	0	0	0	0	0	0	0	26.9645	0	0	0	1.5733
M11_k97_147350_gene_1	393	d__Bacteria	k__unclassified_d__Bacteria	p__Firmicutes	c__Bacilli	o__Lactobacillales	f__Lactobacillaceae	g__Lactobacillus	s__unclassified_g__Lactobacillus	-	-	-	-	0	0	0	0	0	0	0	0	0	0	0	0	0	0	0	0	0	0	0	0	0	0	0	0	22.6757	0	0	0	0
M11_k97_148562_gene_2	747	d__Bacteria	k__unclassified_d__Bacteria	p__Firmicutes	c__Bacilli	o__Lactobacillales	f__Lactobacillaceae	g__Lactobacillus	s__unclassified_g__Lactobacillus	K02795	PTS system, mannose-specific IIC component	ko00051;ko00520;ko02060	Fructose and mannose metabolism;Amino sugar and nucleotide sugar metabolism;Phosphotransferase system (PTS)	0	0	0	0	0	0	0	0	0	0	0	0	0	0	0	0	0	0	0	0	0	0	0	0	11.9298	0	0	0	0
M11_k97_148995_gene_3	483	d__Bacteria	k__unclassified_d__Bacteria	p__Firmicutes	c__Bacilli	o__Lactobacillales	f__Lactobacillaceae	g__Lactobacillus	s__unclassified_g__Lactobacillus	K02777	PTS system, sugar-specific IIA component [EC:2.7.1.-]	ko00010;ko00500;ko00520;ko02026;ko02060;ko05111	Glycolysis / Gluconeogenesis;Starch and sucrose metabolism;Amino sugar and nucleotide sugar metabolism;Biofilm formation - Escherichia coli;Phosphotransferase system (PTS);Biofilm formation - Vibrio cholerae	0	0	0	0	0	0	0	0	0	0	0	0	0	0	0	0	0	0	0	0	0	0	0	0	11.0702	0	0	0	0
M11_k97_149876_gene_1	348	d__Bacteria	k__unclassified_d__Bacteria	p__Firmicutes	c__Bacilli	o__Lactobacillales	f__Lactobacillaceae	g__Lactobacillus	s__unclassified_g__Lactobacillus	K02950	small subunit ribosomal protein S12	ko03010	Ribosome	0	0	0	0	0	0	0	0	0	0	0	0	0	0	0	0	0	0	0	0	0	0	0	0	5.12157	0	0	0	0
M11_k97_156042_gene_12	1344	d__Bacteria	k__unclassified_d__Bacteria	p__Firmicutes	c__Bacilli	o__Lactobacillales	f__Lactobacillaceae	g__Lactobacillus	s__unclassified_g__Lactobacillus	K02775	PTS system, galactitol-specific IIC component	ko00052;ko02060	Galactose metabolism;Phosphotransferase system (PTS)	0	2.38596	0	0	4.4445	0	0	0	8.0456	1.2519	0	16.0091	0	0	1.08322	2.07909	0.640173	2.3984	0.516321	0	0	1.00135	0	0	15.4714	0	0	0.234537	1.5733
M11_k97_156042_gene_13	456	d__Bacteria	k__unclassified_d__Bacteria	p__Firmicutes	c__Bacilli	o__Lactobacillales	f__Lactobacillaceae	g__Lactobacillus	s__unclassified_g__Lactobacillus	K02773	PTS system, galactitol-specific IIA component [EC:2.7.1.200]	ko00052;ko02060	Galactose metabolism;Phosphotransferase system (PTS)	0	0	0	0	0	0	0	0	11.8567	1.84491	0	21.2331	0	0	1.59632	1.53196	1.88682	1.4138	0	0	0	0	0	0	19.5428	0	0	0	0
M11_k97_156042_gene_8	657	d__Bacteria	k__unclassified_d__Bacteria	p__Firmicutes	c__Bacilli	o__Lactobacillales	f__Lactobacillaceae	g__Lactobacillus	s__unclassified_g__Lactobacillus	K01783	ribulose-phosphate 3-epimerase [EC:5.1.3.1]	ko00030;ko00040;ko00710;ko01200;ko01230	Pentose phosphate pathway;Pentose and glucuronate interconversions;Carbon fixation in photosynthetic organisms;Carbon metabolism;Biosynthesis of amino acids	0	1.22022	0	0	1.01022	0.923426	0	0.575134	19.2017	5.12194	0	13.0997	0	0	4.43179	0	0	0.981265	0	0	0	4.09683	0	0	20.7981	0	0	0.479784	0
M11_k97_158507_gene_1	333	d__Bacteria	k__unclassified_d__Bacteria	p__Firmicutes	c__Bacilli	o__Lactobacillales	f__Lactobacillaceae	g__Lactobacillus	s__unclassified_g__Lactobacillus	K02794	PTS system, mannose-specific IIB component [EC:2.7.1.191]	ko00051;ko00520;ko02060	Fructose and mannose metabolism;Amino sugar and nucleotide sugar metabolism;Phosphotransferase system (PTS)	0	0	0	0	0	0	0	0	0	2.52636	0	0	0	0	0	0	0	0	0	0	0	0	0	0	7.13637	0	0	0	0
M11_k97_158744_gene_2	243	d__Bacteria	k__unclassified_d__Bacteria	p__Firmicutes	c__Bacilli	o__Lactobacillales	f__Lactobacillaceae	g__Lactobacillus	s__unclassified_g__Lactobacillus	-	-	-	-	0	0	0	0	0	0	0	0	0	0	0	0	0	0	0	0	0	0	0	0	0	0	0	0	4.88973	0	0	0	0
M11_k97_160585_gene_1	524	d__Bacteria	k__unclassified_d__Bacteria	p__Firmicutes	c__Bacilli	o__Lactobacillales	f__Lactobacillaceae	g__Lactobacillus	s__unclassified_g__Lactobacillus	K05339	holin-like protein LrgB	ko02020	Two-component system	0	0	0	0	0	0	0	0	0	0	0	0	0	0	0	0	0	0	0	0	0	0	0	0	10.2041	0	0	0	0
M11_k97_164722_gene_3	456	d__Bacteria	k__unclassified_d__Bacteria	p__Firmicutes	c__Bacilli	o__Lactobacillales	f__Lactobacillaceae	g__Lactobacillus	s__unclassified_g__Lactobacillus	-	-	-	-	0	0	0	0	0	0	0	0	0	0	0	0	0	0	0	0	0	0	0	0	0	0	0	0	10.4229	0	0	0	0
M11_k97_165332_gene_1	306	d__Bacteria	k__unclassified_d__Bacteria	p__Firmicutes	c__Bacilli	o__Lactobacillales	f__Lactobacillaceae	g__Lactobacillus	s__unclassified_g__Lactobacillus	K00759	adenine phosphoribosyltransferase [EC:2.4.2.7]	ko00230	Purine metabolism	0	0	0	0	0	0	0	0	0	0	0	0	0	0	0	0	0	0	0	0	0	0	0	0	1.94151	0	0	0	0
M11_k97_16578_gene_14	1923	d__Bacteria	k__unclassified_d__Bacteria	p__Firmicutes	c__Bacilli	o__Lactobacillales	f__Lactobacillaceae	g__Lactobacillus	s__unclassified_g__Lactobacillus	-	-	-	-	0	0	0	0	0	0	0	0	0	0	0.463151	0	7.85575	0	0	0	0	0	0	0	0	0	0	0.518821	17.6099	0	0	0	0
M11_k97_16578_gene_15	516	d__Bacteria	k__unclassified_d__Bacteria	p__Firmicutes	c__Bacilli	o__Lactobacillales	f__Lactobacillaceae	g__Lactobacillus	s__unclassified_g__Lactobacillus	-	-	-	-	0	0	0	0	0	0	0	0	1.74633	0	0	0	7.80703	0	0	0	0	0	0	0	0	0	0	0	23.0272	0	0	0	0
M11_k97_170259_gene_1	801	d__Bacteria	k__unclassified_d__Bacteria	p__Firmicutes	c__Bacilli	o__Lactobacillales	f__Lactobacillaceae	g__Lactobacillus	s__unclassified_g__Lactobacillus	K02057	simple sugar transport system permease protein	-	-	0	0	0	0	0	0	0	0	0	0	0	0	0	0	0	0	0	0	0	0	0	0	0	0	9.64211	0	0	0	0
M11_k97_171301_gene_2	276	d__Bacteria	k__unclassified_d__Bacteria	p__Firmicutes	c__Bacilli	o__Lactobacillales	f__Lactobacillaceae	g__Lactobacillus	s__unclassified_g__Lactobacillus	-	-	-	-	0	0	0	0	0	0	0	0	0	0	0	3.89787	0	0	2.63739	0	0	0	0	0	0	0	0	0	10.7627	0	0	0	0
M11_k97_173158_gene_2	858	d__Bacteria	k__unclassified_d__Bacteria	p__Firmicutes	c__Bacilli	o__Lactobacillales	f__Lactobacillaceae	g__Lactobacillus	s__unclassified_g__Lactobacillus	K15772	arabinogalactan oligomer / maltooligosaccharide transport system permease protein	ko02010	ABC transporters	0	0	0	0	0	0	0	0	0	0	0	0	0	0	0	0	0	0	0	0	0	0	0	0	14.541	0	0	0	0
M11_k97_179036_gene_2	231	d__Bacteria	k__unclassified_d__Bacteria	p__Firmicutes	c__Bacilli	o__Lactobacillales	f__Lactobacillaceae	g__Lactobacillus	s__unclassified_g__Lactobacillus	-	-	-	-	0	0	0	0	0	0	0	0	0	0	0	0	0	0	0	0	0	0	0	0	0	0	0	0	10.2875	0	0	0	0
M11_k97_181627_gene_1	258	d__Bacteria	k__unclassified_d__Bacteria	p__Firmicutes	c__Bacilli	o__Lactobacillales	f__Lactobacillaceae	g__Lactobacillus	s__unclassified_g__Lactobacillus	K02822	PTS system, ascorbate-specific IIB component [EC:2.7.1.194]	ko00053;ko02060	Ascorbate and aldarate metabolism;Phosphotransferase system (PTS)	0	0	0	0	0	0	0	0	0	0	0	0	0	0	0	0	0	0	0	0	0	0	0	0	9.21089	0	0	0	0
M11_k97_181844_gene_2	231	d__Bacteria	k__unclassified_d__Bacteria	p__Firmicutes	c__Bacilli	o__Lactobacillales	f__Lactobacillaceae	g__Lactobacillus	s__unclassified_g__Lactobacillus	-	-	-	-	0	0	0	0	0	0	0	0	0	0	0	0	0	6.96951	3.15117	0	0	0	0	0	0	0	0	0	7.71562	0	0	0	0
M11_k97_183486_gene_2	273	d__Bacteria	k__unclassified_d__Bacteria	p__Firmicutes	c__Bacilli	o__Lactobacillales	f__Lactobacillaceae	g__Lactobacillus	s__unclassified_g__Lactobacillus	-	-	-	-	0	0	0	0	0	0	0	0	0	0	0	0	0	0	0	0	0	0	0	0	0	0	0	0	2.1762	0	0	0	0
M11_k97_184115_gene_1	763	d__Bacteria	k__unclassified_d__Bacteria	p__Firmicutes	c__Bacilli	o__Lactobacillales	f__Lactobacillaceae	g__Lactobacillus	s__unclassified_g__Lactobacillus	-	-	-	-	0	0	0	0	0	0	0	0	0	0	0	0	0	0	0	0	0	0	0	0	0	0	0	0	9.34368	0	0	0	0
M11_k97_185293_gene_1	372	d__Bacteria	k__unclassified_d__Bacteria	p__Firmicutes	c__Bacilli	o__Lactobacillales	f__Lactobacillaceae	g__Lactobacillus	s__unclassified_g__Lactobacillus	-	-	-	-	0	0	0	0	0	0	0	0	0	0	0	0	0	0	0	0	0	0	0	0	0	0	0	0	3.1941	0	0	0	0
M11_k97_185564_gene_1	501	d__Bacteria	k__unclassified_d__Bacteria	p__Firmicutes	c__Bacilli	o__Lactobacillales	f__Lactobacillaceae	g__Lactobacillus	s__unclassified_g__Lactobacillus	K02030	polar amino acid transport system substrate-binding protein	-	-	0	0	0	0	0	0	0	0	0	0	0	0	0	0	0	0	0	0	0	0	0	0	0	0	17.7875	0	0	0	0
M11_k97_185683_gene_2	454	d__Bacteria	k__unclassified_d__Bacteria	p__Firmicutes	c__Bacilli	o__Lactobacillales	f__Lactobacillaceae	g__Lactobacillus	s__unclassified_g__Lactobacillus	K01493	dCMP deaminase [EC:3.5.4.12]	ko00240	Pyrimidine metabolism	0	0	0	0	0	0	0	1.66459	0	0	0	2.36963	0	0	0	0	0	0	0	0	0	0	0	0	5.23438	0	0	2.77725	1.55251
M11_k97_186095_gene_1	502	d__Bacteria	k__unclassified_d__Bacteria	p__Firmicutes	c__Bacilli	o__Lactobacillales	f__Lactobacillaceae	g__Lactobacillus	s__unclassified_g__Lactobacillus	K03040	DNA-directed RNA polymerase subunit alpha [EC:2.7.7.6]	ko00230;ko00240;ko03020	Purine metabolism;Pyrimidine metabolism;RNA polymerase	0	0	0	0	0	0	0	0	5.3851	0	0	0	0	0	0	0	0	0	0	0	0	0	0	0	3.55041	0	0	1.25585	0
M11_k97_187668_gene_1	264	d__Bacteria	k__unclassified_d__Bacteria	p__Firmicutes	c__Bacilli	o__Lactobacillales	f__Lactobacillaceae	g__Lactobacillus	s__unclassified_g__Lactobacillus	K05338	holin-like protein	ko02020	Two-component system	0	0	0	0	0	0	0	0	0	0	0	0	0	0	0	0	0	0	0	0	0	0	0	0	9.00155	0	0	0	0
M11_k97_188748_gene_1	349	d__Bacteria	k__unclassified_d__Bacteria	p__Firmicutes	c__Bacilli	o__Lactobacillales	f__Lactobacillaceae	g__Lactobacillus	s__unclassified_g__Lactobacillus	K03569	rod shape-determining protein MreB and related proteins	-	-	0	0	0	0	0	0	0	0	0	0	0	0	0	0	0	0	0	0	0	0	0	0	0	0	8.5115	0	0	0	0
M11_k97_189441_gene_2	278	d__Bacteria	k__unclassified_d__Bacteria	p__Firmicutes	c__Bacilli	o__Lactobacillales	f__Lactobacillaceae	g__Lactobacillus	s__unclassified_g__Lactobacillus	K19507	PTS system, fructoselysine/glucoselysine-specific IIB component [EC:2.7.1.-]	ko02060	Phosphotransferase system (PTS)	0	0	0	0	0	0	0	0	0	0	0	0	0	0	0	0	0	0	0	0	0	0	0	0	8.54824	0	0	0	0
M11_k97_189847_gene_1	723	d__Bacteria	k__unclassified_d__Bacteria	p__Firmicutes	c__Bacilli	o__Lactobacillales	f__Lactobacillaceae	g__Lactobacillus	s__unclassified_g__Lactobacillus	K03553	recombination protein RecA	ko03440	Homologous recombination	0	0	0	0	0.917998	0	0	0	0	0	0	2.97597	0	0	1.00681	0	0	0	0	0.936464	0	0	0	0	9.86062	0	0	2.17993	0
M11_k97_195041_gene_10	441	d__Bacteria	k__unclassified_d__Bacteria	p__Firmicutes	c__Bacilli	o__Lactobacillales	f__Lactobacillaceae	g__Lactobacillus	s__unclassified_g__Lactobacillus	K02793	PTS system, mannose-specific IIA component [EC:2.7.1.191]	ko00051;ko00520;ko02060	Fructose and mannose metabolism;Amino sugar and nucleotide sugar metabolism;Phosphotransferase system (PTS)	0	0	0	0	0	0	0	0	8.17331	5.72298	0	3.65923	0	0	1.65061	1.58407	0	2.92377	0	0	0	1.01724	0	0	16.1661	1.80075	0	0	0
M11_k97_195041_gene_12	801	d__Bacteria	k__unclassified_d__Bacteria	p__Firmicutes	c__Bacilli	o__Lactobacillales	f__Lactobacillaceae	g__Lactobacillus	s__unclassified_g__Lactobacillus	-	-	-	-	0.8841	3.00255	0	0	0	0	0	0	7.87484	3.15086	0	13.4309	0	0	2.72629	1.74426	0	0.804858	0	0	0.901117	1.12011	0.854467	0	11.8672	0	0	0	0
M11_k97_195041_gene_9	477	d__Bacteria	k__unclassified_d__Bacteria	p__Firmicutes	c__Bacilli	o__Lactobacillales	f__Lactobacillaceae	g__Lactobacillus	s__unclassified_g__Lactobacillus	K02794	PTS system, mannose-specific IIB component [EC:2.7.1.191]	ko00051;ko00520;ko02060	Fructose and mannose metabolism;Amino sugar and nucleotide sugar metabolism;Phosphotransferase system (PTS)	1.48462	0	0	0	8.34858	0	0	0	7.55645	3.52737	0	5.63843	0	0	3.05208	0	0	1.35155	0	0	0	1.88094	0	0	23.6645	0	0	0	0
M11_k97_197404_gene_3	477	d__Bacteria	k__unclassified_d__Bacteria	p__Firmicutes	c__Bacilli	o__Lactobacillales	f__Lactobacillaceae	g__Lactobacillus	s__unclassified_g__Lactobacillus	K02794	PTS system, mannose-specific IIB component [EC:2.7.1.191]	ko00051;ko00520;ko02060	Fructose and mannose metabolism;Amino sugar and nucleotide sugar metabolism;Phosphotransferase system (PTS)	0	0	0	0	0	0	0	0	0	0	0	0	0	0	0	0	0	0	0	0	0	0	0	0	13.7005	0	0	0	0
M11_k97_197404_gene_4	450	d__Bacteria	k__unclassified_d__Bacteria	p__Firmicutes	c__Bacilli	o__Lactobacillales	f__Lactobacillaceae	g__Lactobacillus	s__unclassified_g__Lactobacillus	K02793	PTS system, mannose-specific IIA component [EC:2.7.1.191]	ko00051;ko00520;ko02060	Fructose and mannose metabolism;Amino sugar and nucleotide sugar metabolism;Phosphotransferase system (PTS)	0	0	0	0	0	0	0	0	0	0	0	0	0	0	0	0	0	0	0	0	0	0	0	0	9.2416	0	0	0	0
M11_k97_197404_gene_6	332	d__Bacteria	k__unclassified_d__Bacteria	p__Firmicutes	c__Bacilli	o__Lactobacillales	f__Lactobacillaceae	g__Lactobacillus	s__unclassified_g__Lactobacillus	-	-	-	-	0	0	0	0	0	0	0	0	0	0	0	0	0	0	0	0	0	0	0	0	0	0	0	0	7.15786	0	0	0	0
M11_k97_199174_gene_2	472	d__Bacteria	k__unclassified_d__Bacteria	p__Firmicutes	c__Bacilli	o__Lactobacillales	f__Lactobacillaceae	g__Lactobacillus	s__unclassified_g__Lactobacillus	K01956	carbamoyl-phosphate synthase small subunit [EC:6.3.5.5]	ko00240;ko00250	Pyrimidine metabolism;Alanine, aspartate and glutamate metabolism	0	0	0	0	0	0	0	0	0	0	0	0	0	0	0	0	0	0	0	0	0	0	0	0	10.0695	0	0	0	0
M11_k97_199268_gene_3	369	d__Bacteria	k__unclassified_d__Bacteria	p__Firmicutes	c__Bacilli	o__Lactobacillales	f__Lactobacillaceae	g__Lactobacillus	s__unclassified_g__Lactobacillus	K01995	branched-chain amino acid transport system ATP-binding protein	ko02010;ko02024	ABC transporters;Quorum sensing	0	0	0	0	0	0	0	0	0	0	0	0	0	0	0	0	0	0	0	0	0	0	0	0	9.6602	0	0	0	0
M11_k97_202252_gene_4	261	d__Bacteria	k__unclassified_d__Bacteria	p__Firmicutes	c__Bacilli	o__Lactobacillales	f__Lactobacillaceae	g__Lactobacillus	s__unclassified_g__Lactobacillus	-	-	-	-	0	0	0	0	0	0	0	0	3.45252	0	0	8.24377	0	0	0	0	0	0	0	0	0	1.71879	0	0	2.27626	0	0	0	0
M11_k97_205553_gene_1	371	d__Bacteria	k__unclassified_d__Bacteria	p__Firmicutes	c__Bacilli	o__Lactobacillales	f__Lactobacillaceae	g__Lactobacillus	s__unclassified_g__Lactobacillus	-	-	-	-	0	0	0	0	3.57796	0	0	0	0	0	0	1.44988	0	0	5.88615	0	0	0	0	0	0	0	0	0	6.40542	0	0	0.849645	0
M11_k97_23902_gene_2	234	d__Bacteria	k__unclassified_d__Bacteria	p__Firmicutes	c__Bacilli	o__Lactobacillales	f__Lactobacillaceae	g__Lactobacillus	s__unclassified_g__Lactobacillus	K03075	preprotein translocase subunit SecG	ko02024;ko03060;ko03070	Quorum sensing;Protein export;Bacterial secretion system	0	0	0	0	0	0	0	0	0	0	0	0	0	0	0	0	0	0	0	0	0	0	0	0	2.5389	0	0	0	0
M11_k97_2438_gene_2	294	d__Bacteria	k__unclassified_d__Bacteria	p__Firmicutes	c__Bacilli	o__Lactobacillales	f__Lactobacillaceae	g__Lactobacillus	s__unclassified_g__Lactobacillus	-	-	-	-	0	0	0	0	0	0	0	0	0	0	0	0	0	0	0	0	0	0	0	0	0	0	0	0	10.1038	0	0	0	0
M11_k97_25160_gene_2	279	d__Bacteria	k__unclassified_d__Bacteria	p__Firmicutes	c__Bacilli	o__Lactobacillales	f__Lactobacillaceae	g__Lactobacillus	s__unclassified_g__Lactobacillus	K02795	PTS system, mannose-specific IIC component	ko00051;ko00520;ko02060	Fructose and mannose metabolism;Amino sugar and nucleotide sugar metabolism;Phosphotransferase system (PTS)	0	0	0	0	0	0	0	0	6.45955	0	0	5.78394	0	0	0	0	0	0	0	0	0	0	0	0	4.2588	0	0	3.38944	0
M11_k97_27442_gene_1	732	d__Bacteria	k__unclassified_d__Bacteria	p__Firmicutes	c__Bacilli	o__Lactobacillales	f__Lactobacillaceae	g__Lactobacillus	s__unclassified_g__Lactobacillus	-	-	-	-	0.967437	0	0	0	0	0	0	0	0	0	0	0	0	0	0	0	0	0	0	0	0	0	0	0	8.11616	0	0	0	0
M11_k97_27729_gene_1	231	d__Bacteria	k__unclassified_d__Bacteria	p__Firmicutes	c__Bacilli	o__Lactobacillales	f__Lactobacillaceae	g__Lactobacillus	s__unclassified_g__Lactobacillus	K02110	F-type H+-transporting ATPase subunit c	ko00190;ko00195	Oxidative phosphorylation;Photosynthesis	0	0	0	0	0	0	0	0	0	0	0	0	0	0	0	0	0	0	0	0	0	0	0	0	15.4312	0	0	0	0
M11_k97_28407_gene_1	316	d__Bacteria	k__unclassified_d__Bacteria	p__Firmicutes	c__Bacilli	o__Lactobacillales	f__Lactobacillaceae	g__Lactobacillus	s__unclassified_g__Lactobacillus	K02355	elongation factor G	-	-	0	0	0	0	0	0	0	0	0	0	0	0	0	0	0	0	0	0	0	0	0	0	0	0	1.88007	0	0	0	0
M11_k97_3286_gene_2	219	d__Bacteria	k__unclassified_d__Bacteria	p__Firmicutes	c__Bacilli	o__Lactobacillales	f__Lactobacillaceae	g__Lactobacillus	s__unclassified_g__Lactobacillus	-	-	-	-	0	0	0	0	0	0	0	0	0	0	0	0	0	0	0	0	0	0	0	0	0	0	0	0	13.564	0	0	0	0
M11_k97_33079_gene_18	396	d__Bacteria	k__unclassified_d__Bacteria	p__Firmicutes	c__Bacilli	o__Lactobacillales	f__Lactobacillaceae	g__Lactobacillus	s__unclassified_g__Lactobacillus	K02996	small subunit ribosomal protein S9	ko03010	Ribosome	0	0	0	0	0	0	0	0	0	12.7466	0	9.50844	0	0	0	0	0	0	0	0	0	0	0	0	27.0047	0	0	0	0
M11_k97_33599_gene_32	1545	d__Bacteria	k__unclassified_d__Bacteria	p__Firmicutes	c__Bacilli	o__Lactobacillales	f__Lactobacillaceae	g__Lactobacillus	s__unclassified_g__Lactobacillus	K18231	macrolide transport system ATP-binding/permease protein	ko02010	ABC transporters	0	0	0	0	0	0	0	0	1.16648	2.17807	0	8.00767	0	0	0	0.452152	0	0	0	0	0	0	0	0	14.6122	0	0	0.204025	0
M11_k97_35227_gene_1	335	d__Bacteria	k__unclassified_d__Bacteria	p__Firmicutes	c__Bacilli	o__Lactobacillales	f__Lactobacillaceae	g__Lactobacillus	s__unclassified_g__Lactobacillus	K18682	ribonucrease Y [EC:3.1.-.-]	ko03018	RNA degradation	0	0	0	0	0	0	0	0	2.68987	0	0	0	0	0	0	0	0	0	0	0	0	0	0	0	1.77344	0	0	0.94095	0
M11_k97_36931_gene_2	477	d__Bacteria	k__unclassified_d__Bacteria	p__Firmicutes	c__Bacilli	o__Lactobacillales	f__Lactobacillaceae	g__Lactobacillus	s__unclassified_g__Lactobacillus	K02794	PTS system, mannose-specific IIB component [EC:2.7.1.191]	ko00051;ko00520;ko02060	Fructose and mannose metabolism;Amino sugar and nucleotide sugar metabolism;Phosphotransferase system (PTS)	0	0	0	0	0	0	0	0	7.55645	5.29106	0	14.6599	0	0	0	0	0	0	0	0	0	0	0	0	36.1194	0	0	0.660835	0
M11_k97_36931_gene_3	450	d__Bacteria	k__unclassified_d__Bacteria	p__Firmicutes	c__Bacilli	o__Lactobacillales	f__Lactobacillaceae	g__Lactobacillus	s__unclassified_g__Lactobacillus	K02793	PTS system, mannose-specific IIA component [EC:2.7.1.191]	ko00051;ko00520;ko02060	Fructose and mannose metabolism;Amino sugar and nucleotide sugar metabolism;Phosphotransferase system (PTS)	6.29479	0	0	0	0	0	0	0	10.0123	5.60852	0	14.3442	0	0	0	1.55239	0	0	0	0	0	0	0	0	35.6462	0	0	0	1.56631
M11_k97_36931_gene_5	801	d__Bacteria	k__unclassified_d__Bacteria	p__Firmicutes	c__Bacilli	o__Lactobacillales	f__Lactobacillaceae	g__Lactobacillus	s__unclassified_g__Lactobacillus	-	-	-	-	0	0	0	0	0	0	0	0	0	5.25143	0	6.71543	0	0	0	0	0	0	0	0	0	0	0	0	24.4761	0	0	0	0.879949
M11_k97_37789_gene_7	819	d__Bacteria	k__unclassified_d__Bacteria	p__Firmicutes	c__Bacilli	o__Lactobacillales	f__Lactobacillaceae	g__Lactobacillus	s__unclassified_g__Lactobacillus	K02796	PTS system, mannose-specific IID component	ko00051;ko00520;ko02060	Fructose and mannose metabolism;Amino sugar and nucleotide sugar metabolism;Phosphotransferase system (PTS)	0.864669	0	0	0	0	0	0	0	1.10025	7.19041	0	6.56784	0	0	0	0	0	0	0	0	0	0	0	0	23.2128	0	0	0	4.30305
M11_k97_40220_gene_1	386	d__Bacteria	k__unclassified_d__Bacteria	p__Firmicutes	c__Bacilli	o__Lactobacillales	f__Lactobacillaceae	g__Lactobacillus	s__unclassified_g__Lactobacillus	K02025	multiple sugar transport system permease protein	-	-	0	0	0	0	0	0	0	0	2.33447	0	0	1.39354	0	0	0	0	0	0	0	0	0	0	0	0	6.1565	0	0	0.816628	0
M11_k97_40737_gene_1	306	d__Bacteria	k__unclassified_d__Bacteria	p__Firmicutes	c__Bacilli	o__Lactobacillales	f__Lactobacillaceae	g__Lactobacillus	s__unclassified_g__Lactobacillus	K03703	excinuclease ABC subunit C	ko03420	Nucleotide excision repair	0	0	0	0	0	0	0	0	0	0	0	0	0	0	0	0	0	0	0	0	0	0	0	0	1.94151	0	0	1.03013	0
M11_k97_41516_gene_1	288	d__Bacteria	k__unclassified_d__Bacteria	p__Firmicutes	c__Bacilli	o__Lactobacillales	f__Lactobacillaceae	g__Lactobacillus	s__unclassified_g__Lactobacillus	K03488	beta-glucoside operon transcriptional antiterminator	-	-	0	0	0	0	0	0	0	0	0	0	0	0	0	0	0	0	0	0	0	0	0	0	0	0	4.12571	0	0	0	0
M11_k97_41647_gene_14	1299	d__Bacteria	k__unclassified_d__Bacteria	p__Firmicutes	c__Bacilli	o__Lactobacillales	f__Lactobacillaceae	g__Lactobacillus	s__unclassified_g__Lactobacillus	K02761	PTS system, cellobiose-specific IIC component	ko00500;ko02060	Starch and sucrose metabolism;Phosphotransferase system (PTS)	1.09032	0	0	0	0	0	0	0	1.38739	4.53345	0	10.7664	0	0	0	5.37779	0	0	0	0	0	0	0	0	23.7824	0	0	0	0
M11_k97_42215_gene_5	726	d__Bacteria	k__unclassified_d__Bacteria	p__Firmicutes	c__Bacilli	o__Lactobacillales	f__Lactobacillaceae	g__Lactobacillus	s__unclassified_g__Lactobacillus	K05339	holin-like protein LrgB	ko02020	Two-component system	1.95087	0	0	0	0	0	0	0	0	6.95271	0	11.1138	0	0	0	13.4711	0	0.888004	0	0	0	0	0	0	26.1863	0	0	0	0
M11_k97_44010_gene_1	351	d__Bacteria	k__unclassified_d__Bacteria	p__Firmicutes	c__Bacilli	o__Lactobacillales	f__Lactobacillaceae	g__Lactobacillus	s__unclassified_g__Lactobacillus	K02835	peptide chain release factor 1	-	-	0	0	0	0	0	0	0	0	0	0	0	0	0	0	0	0	0	0	0	0	0	0	0	0	8.463	0	0	0	0
M11_k97_45174_gene_1	486	d__Bacteria	k__unclassified_d__Bacteria	p__Firmicutes	c__Bacilli	o__Lactobacillales	f__Lactobacillaceae	g__Lactobacillus	s__unclassified_g__Lactobacillus	K02025	multiple sugar transport system permease protein	-	-	0	0	0	0	0	0	0	0	0	0	0	0	0	0	0	0	0	0	0	0	0	0	0	0	9.77947	0	0	0	0
M11_k97_45204_gene_1	480	d__Bacteria	k__unclassified_d__Bacteria	p__Firmicutes	c__Bacilli	o__Lactobacillales	f__Lactobacillaceae	g__Lactobacillus	s__unclassified_g__Lactobacillus	K04077	chaperonin GroEL	ko03018;ko04212;ko04940;ko05134;ko05152	RNA degradation;Longevity regulating pathway - worm;Type I diabetes mellitus;Legionellosis;Tuberculosis	1.47534	0	0	0	0	0	0	0	0	0	0	0	0	0	0	0	0	0	0	0	0	0	0	0	9.90171	0	0	0	0
M11_k97_45401_gene_1	574	d__Bacteria	k__unclassified_d__Bacteria	p__Firmicutes	c__Bacilli	o__Lactobacillales	f__Lactobacillaceae	g__Lactobacillus	s__unclassified_g__Lactobacillus	K06878	tRNA-binding protein	-	-	0	0	0	0	0	0	0	0	0	0	0	0	0	0	0	0	0	0	0	0	0	0	0	0	7.24515	0	0	0	0
M11_k97_4975_gene_1	265	d__Bacteria	k__unclassified_d__Bacteria	p__Firmicutes	c__Bacilli	o__Lactobacillales	f__Lactobacillaceae	g__Lactobacillus	s__unclassified_g__Lactobacillus	K02042	phosphonate transport system permease protein	ko02010	ABC transporters	0	0	0	0	0	0	0	1.4259	3.4004	0	0	0	0	0	0	0	0	0	0	0	0	0	0	0	6.72569	0	0	0	0
M11_k97_51233_gene_2	621	d__Bacteria	k__unclassified_d__Bacteria	p__Firmicutes	c__Bacilli	o__Lactobacillales	f__Lactobacillaceae	g__Lactobacillus	s__unclassified_g__Lactobacillus	K03710	GntR family transcriptional regulator	-	-	0	0	0	0	0	0	0	0	0	0	0	0	0	0	0	0	0	0	0	0	0	0	0	0	8.61018	0	0	0	0
M11_k97_51274_gene_1	201	d__Bacteria	k__unclassified_d__Bacteria	p__Firmicutes	c__Bacilli	o__Lactobacillales	f__Lactobacillaceae	g__Lactobacillus	s__unclassified_g__Lactobacillus	K02916	large subunit ribosomal protein L35	ko03010	Ribosome	0	0	0	0	0	0	0	0	0	0	0	0	0	0	7.24299	0	0	0	0	0	0	0	0	0	5.91147	0	0	0	0
M11_k97_51948_gene_1	451	d__Bacteria	k__unclassified_d__Bacteria	p__Firmicutes	c__Bacilli	o__Lactobacillales	f__Lactobacillaceae	g__Lactobacillus	s__unclassified_g__Lactobacillus	K02755	PTS system, beta-glucoside-specific IIA component [EC:2.7.1.-]	ko02060	Phosphotransferase system (PTS)	0	0	0	0	0	0	0	0	0	0	0	0	0	0	0	0	0	0	0	0	0	0	0	0	13.173	0	0	0	0
M11_k97_5274_gene_13	846	d__Bacteria	k__unclassified_d__Bacteria	p__Firmicutes	c__Bacilli	o__Lactobacillales	f__Lactobacillaceae	g__Lactobacillus	s__unclassified_g__Lactobacillus	K02795	PTS system, mannose-specific IIC component	ko00051;ko00520;ko02060	Fructose and mannose metabolism;Amino sugar and nucleotide sugar metabolism;Phosphotransferase system (PTS)	0	0	0	0	0.78453	0	0	0	3.19542	11.933	0	11.4448	0	0	0	4.95443	0	0	0	0	0	0	0	0	29.4945	0	0	0	0
M11_k97_5274_gene_14	495	d__Bacteria	k__unclassified_d__Bacteria	p__Firmicutes	c__Bacilli	o__Lactobacillales	f__Lactobacillaceae	g__Lactobacillus	s__unclassified_g__Lactobacillus	K02794	PTS system, mannose-specific IIB component [EC:2.7.1.191]	ko00051;ko00520;ko02060	Fructose and mannose metabolism;Amino sugar and nucleotide sugar metabolism;Phosphotransferase system (PTS)	0	0	0	0	0	0	0	0	0	18.6951	0	10.8668	0	0	0	1.41126	0	0	0	0	0	0	0	0	38.4066	0	0	0	0
M11_k97_5605_gene_2	330	d__Bacteria	k__unclassified_d__Bacteria	p__Firmicutes	c__Bacilli	o__Lactobacillales	f__Lactobacillaceae	g__Lactobacillus	s__unclassified_g__Lactobacillus	-	-	-	-	0	0	0	0	0	0	0	0	0	0	0	0	0	0	0	0	0	0	0	0	0	0	0	0	12.6022	0	0	0	0
M11_k97_57762_gene_1	316	d__Bacteria	k__unclassified_d__Bacteria	p__Firmicutes	c__Bacilli	o__Lactobacillales	f__Lactobacillaceae	g__Lactobacillus	s__unclassified_g__Lactobacillus	K02796	PTS system, mannose-specific IID component	ko00051;ko00520;ko02060	Fructose and mannose metabolism;Amino sugar and nucleotide sugar metabolism;Phosphotransferase system (PTS)	0	0	0	0	0	0	0	0	0	0	0	0	0	0	0	0	0	0	0	0	0	0	0	0	3.76014	0	0	0	0
M11_k97_59191_gene_1	327	d__Bacteria	k__unclassified_d__Bacteria	p__Firmicutes	c__Bacilli	o__Lactobacillales	f__Lactobacillaceae	g__Lactobacillus	s__unclassified_g__Lactobacillus	-	-	-	-	0	0	0	0	0	0	0	0	0	0	0	0	0	0	0	0	0	0	0	0	0	0	0	0	5.45048	0	0	0	0
M11_k97_60364_gene_1	186	d__Bacteria	k__unclassified_d__Bacteria	p__Firmicutes	c__Bacilli	o__Lactobacillales	f__Lactobacillaceae	g__Lactobacillus	s__unclassified_g__Lactobacillus	K01462	peptide deformylase [EC:3.5.1.88]	-	-	0	0	0	0	0	0	0	0	0	0	0	0	0	0	0	0	0	0	0	0	0	0	0	0	0	0	0	6.77889	0
M11_k97_62745_gene_1	736	d__Bacteria	k__unclassified_d__Bacteria	p__Firmicutes	c__Bacilli	o__Lactobacillales	f__Lactobacillaceae	g__Lactobacillus	s__unclassified_g__Lactobacillus	K02761	PTS system, cellobiose-specific IIC component	ko00500;ko02060	Starch and sucrose metabolism;Phosphotransferase system (PTS)	0	0	0	0	0	0	0	0	0	0	0	0	0	0	0	0	0	0	0	0	0	0	0	0	12.1081	0	0	0	0
M11_k97_64968_gene_1	306	d__Bacteria	k__unclassified_d__Bacteria	p__Firmicutes	c__Bacilli	o__Lactobacillales	f__Lactobacillaceae	g__Lactobacillus	s__unclassified_g__Lactobacillus	-	-	-	-	0	0	0	0	0	0	0	0	0	0	0	0	0	0	0	0	0	0	0	0	0	0	0	0	1.94151	0	0	0	0
M11_k97_66730_gene_1	372	d__Bacteria	k__unclassified_d__Bacteria	p__Firmicutes	c__Bacilli	o__Lactobacillales	f__Lactobacillaceae	g__Lactobacillus	s__unclassified_g__Lactobacillus	-	-	-	-	0	0	0	0	0	0	0	0	0	0	0	0	0	0	0	0	0	0	0	0	0	0	0	0	7.98525	0	0	0	0
M11_k97_7017_gene_1	447	d__Bacteria	k__unclassified_d__Bacteria	p__Firmicutes	c__Bacilli	o__Lactobacillales	f__Lactobacillaceae	g__Lactobacillus	s__unclassified_g__Lactobacillus	-	-	-	-	0	0	0	0	0	0	0	0	0	0	0	0	0	0	0	0	0	0	0	0	0	0	0	0	9.30362	0	0	0	0
M11_k97_70905_gene_1	513	d__Bacteria	k__unclassified_d__Bacteria	p__Firmicutes	c__Bacilli	o__Lactobacillales	f__Lactobacillaceae	g__Lactobacillus	s__unclassified_g__Lactobacillus	K05846	osmoprotectant transport system permease protein	ko02010	ABC transporters	0	0	0	0	0	0	0	0	0	0	0	0	0	0	0	0	0	0	0	0	0	0	0	0	9.26476	0	0	0	0
M11_k97_7862_gene_1	486	d__Bacteria	k__unclassified_d__Bacteria	p__Firmicutes	c__Bacilli	o__Lactobacillales	f__Lactobacillaceae	g__Lactobacillus	s__unclassified_g__Lactobacillus	K02794	PTS system, mannose-specific IIB component [EC:2.7.1.191]	ko00051;ko00520;ko02060	Fructose and mannose metabolism;Amino sugar and nucleotide sugar metabolism;Phosphotransferase system (PTS)	0	0	0	0	0	0	0	0	0	0	0	0	0	0	0	0	0	0	0	0	0	0	0	0	8.55703	0	0	0	0
M11_k97_82226_gene_3	306	d__Bacteria	k__unclassified_d__Bacteria	p__Firmicutes	c__Bacilli	o__Lactobacillales	f__Lactobacillaceae	g__Lactobacillus	s__unclassified_g__Lactobacillus	K09951	CRISPR-associated protein Cas2	-	-	0	0	0	0	0	0	0	0	0	2.74928	0	3.51573	0	0	0	0	0	0	0	0	0	0	0	0	23.2981	0	0	0	0
M11_k97_82736_gene_7	819	d__Bacteria	k__unclassified_d__Bacteria	p__Firmicutes	c__Bacilli	o__Lactobacillales	f__Lactobacillaceae	g__Lactobacillus	s__unclassified_g__Lactobacillus	-	-	-	-	0	0	0	0	0	0	0	0	4.40101	5.13601	0	9.19498	0	0	0	7.67665	0	0	0	0	0	0	0	0	36.27	0	0	0	3.44244
M11_k97_86975_gene_1	364	d__Bacteria	k__unclassified_d__Bacteria	p__Firmicutes	c__Bacilli	o__Lactobacillales	f__Lactobacillaceae	g__Lactobacillus	s__unclassified_g__Lactobacillus	K10353	deoxyadenosine kinase [EC:2.7.1.76]	ko00230	Purine metabolism	0	0	0	0	0	0	0	0	0	0	0	0	0	0	0	0	0	0	0	0	0	0	0	0	9.7929	0	0	0	0
M11_k97_89324_gene_2	315	d__Bacteria	k__unclassified_d__Bacteria	p__Firmicutes	c__Bacilli	o__Lactobacillales	f__Lactobacillaceae	g__Lactobacillus	s__unclassified_g__Lactobacillus	K20113	PTS system, galactose-specific IIB component [EC:2.7.1.204]	ko02060	Phosphotransferase system (PTS)	0	0	0	0	0	0	0	0	0	0	0	0	0	0	0	0	0	0	0	0	0	0	0	0	9.4302	0	0	0	0
M11_k97_91986_gene_5	528	d__Bacteria	k__unclassified_d__Bacteria	p__Firmicutes	c__Bacilli	o__Lactobacillales	f__Lactobacillaceae	g__Lactobacillus	s__unclassified_g__Lactobacillus	-	-	-	-	0	0	0	0	1.25703	0	0	0	6.82657	4.77999	0	16.3002	0	0	5.51455	1.32306	0	1.22101	0	0	0	3.39851	0	0	28.1299	0	0	0	0
M11_k97_93356_gene_2	1649	d__Bacteria	k__unclassified_d__Bacteria	p__Firmicutes	c__Bacilli	o__Lactobacillales	f__Lactobacillaceae	g__Lactobacillus	s__unclassified_g__Lactobacillus	-	-	-	-	0	0	0	0	0	0	0	0	0	0	0	0	0	0	0	0	0	0	0	0	0	0	0	0	8.64673	0	0	0	0
M11_k97_96360_gene_1	516	d__Bacteria	k__unclassified_d__Bacteria	p__Firmicutes	c__Bacilli	o__Lactobacillales	f__Lactobacillaceae	g__Lactobacillus	s__unclassified_g__Lactobacillus	-	-	-	-	1.37241	0	0	0	0	0	0	0	0	0	0	1.04245	0	0	4.2321	0	0	0	0	0	0	0	0	0	10.3623	0	0	5.49799	2.73193
M11_k97_98340_gene_2	249	d__Bacteria	k__unclassified_d__Bacteria	p__Firmicutes	c__Bacilli	o__Lactobacillales	f__Lactobacillaceae	g__Lactobacillus	s__unclassified_g__Lactobacillus	K02078	acyl carrier protein	ko00061	Fatty acid biosynthesis	0	0	0	0	0	0	0	0	0	0	0	0	0	0	0	0	0	0	0	0	0	0	0	0	4.77191	0	0	0	0
M14_k97_102128_gene_1	396	d__Bacteria	k__unclassified_d__Bacteria	p__Firmicutes	c__Bacilli	o__Lactobacillales	f__Lactobacillaceae	g__Lactobacillus	s__unclassified_g__Lactobacillus	-	-	-	-	0	0	0	0	0	0	0	2.8626	0	0	0	1.35835	0	0	0	0	0	0	0	0	0	0	0	0	3.00052	0	0	4.77603	0
M14_k97_104994_gene_1	1083	d__Bacteria	k__unclassified_d__Bacteria	p__Firmicutes	c__Bacilli	o__Lactobacillales	f__Lactobacillaceae	g__Lactobacillus	s__unclassified_g__Lactobacillus	K03110	fused signal recognition particle receptor	ko02024;ko03060;ko03070	Quorum sensing;Protein export;Bacterial secretion system	0	0	0	0	0	0	0	0	0.832047	0	0	0	0	0.495524	0.672134	0.645037	0	0	0	0	0	0	0	0	6.03428	0	0	5.53015	0.650821
M14_k97_117609_gene_1	249	d__Bacteria	k__unclassified_d__Bacteria	p__Firmicutes	c__Bacilli	o__Lactobacillales	f__Lactobacillaceae	g__Lactobacillus	s__unclassified_g__Lactobacillus	K02761	PTS system, cellobiose-specific IIC component	ko00500;ko02060	Starch and sucrose metabolism;Phosphotransferase system (PTS)	0	0	0	0	0	0	0	1.51752	0	0	0	0	0	0	0	0	0	0	0	0	0	0	0	0	2.38595	0	0	1.26594	0
M14_k97_118234_gene_1	423	d__Bacteria	k__unclassified_d__Bacteria	p__Firmicutes	c__Bacilli	o__Lactobacillales	f__Lactobacillaceae	g__Lactobacillus	s__unclassified_g__Lactobacillus	K05846	osmoprotectant transport system permease protein	ko02010	ABC transporters	0	0	0	0	0	0	0	0	0	0	0	0	0	0	0	0	0	0	0	0	0	0	0	0	1.4045	0	0	5.21638	0
M14_k97_120368_gene_1	456	d__Bacteria	k__unclassified_d__Bacteria	p__Firmicutes	c__Bacilli	o__Lactobacillales	f__Lactobacillaceae	g__Lactobacillus	s__unclassified_g__Lactobacillus	K00760	hypoxanthine phosphoribosyltransferase [EC:2.4.2.8]	ko00230;ko00983	Purine metabolism;Drug metabolism - other enzymes	0	0	0	0	0	0	0	0	0	0	0	1.17962	0	0	0	0	0	0	0	0	0	0	0	0	1.30286	0	0	4.14761	0
M14_k97_12039_gene_1	610	d__Bacteria	k__unclassified_d__Bacteria	p__Firmicutes	c__Bacilli	o__Lactobacillales	f__Lactobacillaceae	g__Lactobacillus	s__unclassified_g__Lactobacillus	K02982	small subunit ribosomal protein S3	ko03010	Ribosome	0	0	0	0	0	0	0	0	0	0	0	0	0	0	1.19331	0	0	0	0	0	0	0.735415	0	0	5.84363	0	0	3.10051	0
M14_k97_120536_gene_1	1059	d__Bacteria	k__unclassified_d__Bacteria	p__Firmicutes	c__Bacilli	o__Lactobacillales	f__Lactobacillaceae	g__Lactobacillus	s__unclassified_g__Lactobacillus	K03076	preprotein translocase subunit SecY	ko02024;ko03060;ko03070	Quorum sensing;Protein export;Bacterial secretion system	0	0	0	0	0.626735	0	0	0	0	0	0	1.52381	0	0	0.687366	0	0	0.608773	0.655275	0	0	0	0	0	2.24401	0	0	5.35782	0
M14_k97_120892_gene_2	213	d__Bacteria	k__unclassified_d__Bacteria	p__Firmicutes	c__Bacilli	o__Lactobacillales	f__Lactobacillaceae	g__Lactobacillus	s__unclassified_g__Lactobacillus	-	-	-	-	0	0	0	0	0	0	0	0	4.23055	0	0	0	0	0	0	0	0	0	0	0	0	0	0	0	0	0	0	1.4799	0
M14_k97_120910_gene_1	441	d__Bacteria	k__unclassified_d__Bacteria	p__Firmicutes	c__Bacilli	o__Lactobacillales	f__Lactobacillaceae	g__Lactobacillus	s__unclassified_g__Lactobacillus	K02906	large subunit ribosomal protein L3	ko03010	Ribosome	0	0	0	0	0	0	0	0	0	0	0	4.87897	0	0	3.30123	0	0	0	0	0	0	0	0	0	5.38869	0	0	5.00346	0
M14_k97_122378_gene_2	231	d__Bacteria	k__unclassified_d__Bacteria	p__Firmicutes	c__Bacilli	o__Lactobacillales	f__Lactobacillaceae	g__Lactobacillus	s__unclassified_g__Lactobacillus	-	-	-	-	0	0	0	0	0	0	0	0	0	0	0	2.3286	0	0	0	0	0	0	0	0	0	0	0	0	0	3.43779	0	2.72916	0
M14_k97_123529_gene_1	574	d__Bacteria	k__unclassified_d__Bacteria	p__Firmicutes	c__Bacilli	o__Lactobacillales	f__Lactobacillaceae	g__Lactobacillus	s__unclassified_g__Lactobacillus	-	-	-	-	0	0	0	0	0	0	0	0	1.56987	0	0	0	0	0.934934	1.26815	0	0	0	0	0	0	0	0	0	5.17511	0	0	6.58993	0
M14_k97_123540_gene_1	408	d__Bacteria	k__unclassified_d__Bacteria	p__Firmicutes	c__Bacilli	o__Lactobacillales	f__Lactobacillaceae	g__Lactobacillus	s__unclassified_g__Lactobacillus	-	-	-	-	0	0	0	0	0	0	0	0	0	0	0	1.3184	0	0	0	0	0	0	0	0	0	0	0	0	1.45613	0	0	2.31778	1.72755
M14_k97_124346_gene_2	240	d__Bacteria	k__unclassified_d__Bacteria	p__Firmicutes	c__Bacilli	o__Lactobacillales	f__Lactobacillaceae	g__Lactobacillus	s__unclassified_g__Lactobacillus	K14188	D-alanine--poly(phosphoribitol) ligase subunit 2 [EC:6.1.1.13]	ko00473;ko01503;ko02020;ko05150	D-Alanine metabolism;Cationic antimicrobial peptide (CAMP) resistance;Two-component system;Staphylococcus aureus infection	0	0	0	0	0	0	0	0	0	0	0	0	0	0	6.06601	0	0	0	0	0	0	0	0	0	2.47543	0	0	5.25364	0
M14_k97_125105_gene_13	936	d__Bacteria	k__unclassified_d__Bacteria	p__Firmicutes	c__Bacilli	o__Lactobacillales	f__Lactobacillaceae	g__Lactobacillus	s__unclassified_g__Lactobacillus	-	-	-	-	74.1454	131.901	26.4538	3.66955	14.891	133.524	1.73298	182.069	18.2917	4.49401	14.2731	86.2029	244.245	21.2138	4.66616	8.95609	3.67689	42.7039	28.914	0	24.6768	84.832	13.1621	93.8002	55.8558	37.3309	30.0508	116.523	5.27123
M14_k97_125105_gene_25	549	d__Bacteria	k__unclassified_d__Bacteria	p__Firmicutes	c__Bacilli	o__Lactobacillales	f__Lactobacillaceae	g__Lactobacillus	s__unclassified_g__Lactobacillus	K02601	transcriptional antiterminator NusG	-	-	89.0042	150.407	26.7791	7.50755	10.8805	153.607	0	210.612	9.84817	13.7915	11.3561	95.0399	283.421	35.1903	3.97771	2.5449	3.1344	63.4122	22.752	2.46653	69.6815	110.312	34.9071	141.749	71.4222	112.827	62.0202	134.929	17.974
M14_k97_133095_gene_2	321	d__Bacteria	k__unclassified_d__Bacteria	p__Firmicutes	c__Bacilli	o__Lactobacillales	f__Lactobacillaceae	g__Lactobacillus	s__unclassified_g__Lactobacillus	K03101	signal peptidase II [EC:3.4.23.36]	ko03060	Protein export	0	0	0	0	0	0	0	0	0	0	0	0	0	0	2.26767	0	0	0	0	0	0	0	0	0	3.70157	0	0	1.96398	0
M14_k97_136090_gene_1	465	d__Bacteria	k__unclassified_d__Bacteria	p__Firmicutes	c__Bacilli	o__Lactobacillales	f__Lactobacillaceae	g__Lactobacillus	s__unclassified_g__Lactobacillus	-	-	-	-	0	0	0	0	0	0	0	0	0	0	0	1.15679	0	0	1.56542	0	0	0	0	0	1.55225	0	0	0	3.83292	0	0	3.38944	1.51578
M14_k97_141104_gene_1	1314	d__Bacteria	k__unclassified_d__Bacteria	p__Firmicutes	c__Bacilli	o__Lactobacillales	f__Lactobacillaceae	g__Lactobacillus	s__unclassified_g__Lactobacillus	K02761	PTS system, cellobiose-specific IIC component	ko00500;ko02060	Starch and sucrose metabolism;Phosphotransferase system (PTS)	92.6973	176.931	40.632	2.09114	17.1737	167.14	2.4689	211.649	24.0021	5.12194	13.5562	110.119	308.11	21.2374	8.3096	143.011	11.1314	70.1604	19.5401	8.24431	60.4242	114.029	34.3777	76.6872	85.9052	258.062	33.2357	148.493	5.90048
M14_k97_143185_gene_17	711	d__Bacteria	k__unclassified_d__Bacteria	p__Firmicutes	c__Bacilli	o__Lactobacillales	f__Lactobacillaceae	g__Lactobacillus	s__unclassified_g__Lactobacillus	K01996	branched-chain amino acid transport system ATP-binding protein	ko02010;ko02024	ABC transporters;Quorum sensing	110.557	219.87	35.9136	0.966161	22.4038	191.137	1.14069	262.006	27.8824	13.0156	13.7792	119.535	368.989	36.2297	9.21419	6.87767	3.63035	77.0727	38.064	0	42.6377	131.868	51.0192	134.71	83.5587	96.055	38.5194	157.387	7.93068
M14_k97_143185_gene_35	486	d__Bacteria	k__unclassified_d__Bacteria	p__Firmicutes	c__Bacilli	o__Lactobacillales	f__Lactobacillaceae	g__Lactobacillus	s__unclassified_g__Lactobacillus	-	-	-	-	116.57	161.656	33.4347	5.65383	9.55964	167.277	0	216.144	16.6872	5.19308	9.16296	78.583	158.526	32.0225	8.98668	11.4992	0	34.4896	17.1342	1.39314	8.91105	84.9208	22.5326	57.4803	44.0076	17.9741	36.553	132.314	2.90057
M14_k97_143185_gene_38	981	d__Bacteria	k__unclassified_d__Bacteria	p__Firmicutes	c__Bacilli	o__Lactobacillales	f__Lactobacillaceae	g__Lactobacillus	s__unclassified_g__Lactobacillus	K00948	ribose-phosphate pyrophosphokinase [EC:2.7.6.1]	ko00030;ko00230;ko01200;ko01230	Pentose phosphate pathway;Purine metabolism;Carbon metabolism;Biosynthesis of amino acids	96.01	173.248	31.5504	3.50123	15.561	169.453	2.48023	238.042	12.8598	4.28786	18.1578	92.6668	246.387	35.558	7.42019	3.56052	0	44.6881	23.3434	1.38035	16.187	108.378	34.8842	77.2933	70.2507	35.6184	49.0447	138.49	15.8068
M14_k97_143185_gene_6	477	d__Bacteria	k__unclassified_d__Bacteria	p__Firmicutes	c__Bacilli	o__Lactobacillales	f__Lactobacillaceae	g__Lactobacillus	s__unclassified_g__Lactobacillus	K02794	PTS system, mannose-specific IIB component [EC:2.7.1.191]	ko00051;ko00520;ko02060	Fructose and mannose metabolism;Amino sugar and nucleotide sugar metabolism;Phosphotransferase system (PTS)	93.5311	173.109	29.199	4.32038	19.48	194.599	5.10084	236.065	18.8911	0	1.86717	55.2566	122.457	50.6276	7.6302	2.92903	1.80376	16.2186	24.7315	0	3.02639	105.332	11.4789	31.374	22.419	18.3133	54.3122	183.712	11.8212
M14_k97_143185_gene_62	954	d__Bacteria	k__unclassified_d__Bacteria	p__Firmicutes	c__Bacilli	o__Lactobacillales	f__Lactobacillaceae	g__Lactobacillus	s__unclassified_g__Lactobacillus	K15342	CRISP-associated protein Cas1	-	-	104.666	188.236	13.7884	7.20063	18.7843	158.35	0	222.599	25.503	9.70028	16.8045	107.694	353.121	30.9391	14.4974	136.932	6.31315	54.0621	28.3685	9.93594	36.3167	129.785	43.0458	95.1678	80.3346	237.24	58.9675	157.279	10.3435
M14_k97_143185_gene_7	447	d__Bacteria	k__unclassified_d__Bacteria	p__Firmicutes	c__Bacilli	o__Lactobacillales	f__Lactobacillaceae	g__Lactobacillus	s__unclassified_g__Lactobacillus	K02793	PTS system, mannose-specific IIA component [EC:2.7.1.191]	ko00051;ko00520;ko02060	Fructose and mannose metabolism;Amino sugar and nucleotide sugar metabolism;Phosphotransferase system (PTS)	77.6287	197.282	22.5035	1.53678	13.3633	176.443	0	200.343	16.1272	7.52822	3.98496	54.1516	170.104	55.226	16.2846	6.25123	3.84963	23.0762	37.2583	1.51468	0	100.359	29.092	75.8872	49.1763	19.5423	51.3336	180.528	15.7682
M14_k97_143185_gene_9	801	d__Bacteria	k__unclassified_d__Bacteria	p__Firmicutes	c__Bacilli	o__Lactobacillales	f__Lactobacillaceae	g__Lactobacillus	s__unclassified_g__Lactobacillus	-	-	-	-	110.513	175.149	26.0823	2.57281	10.7719	152.998	3.03758	184.45	21.3746	4.20114	7.78336	100.732	211.228	32.1589	6.36135	1.74426	2.14829	27.3652	12.9951	0	4.50559	99.1296	27.3429	69.7513	50.4357	18.837	49.901	152.69	2.63985
M14_k97_145192_gene_1	225	d__Bacteria	k__unclassified_d__Bacteria	p__Firmicutes	c__Bacilli	o__Lactobacillales	f__Lactobacillaceae	g__Lactobacillus	s__unclassified_g__Lactobacillus	-	-	-	-	0	0	0	0	0	0	0	1.67939	0	0	0	0	0	0	0	0	0	0	0	0	0	0	0	0	0	0	0	2.80194	0
M14_k97_150675_gene_1	492	d__Bacteria	k__unclassified_d__Bacteria	p__Firmicutes	c__Bacilli	o__Lactobacillales	f__Lactobacillaceae	g__Lactobacillus	s__unclassified_g__Lactobacillus	K02794	PTS system, mannose-specific IIB component [EC:2.7.1.191]	ko00051;ko00520;ko02060	Fructose and mannose metabolism;Amino sugar and nucleotide sugar metabolism;Phosphotransferase system (PTS)	0	0	0	0	0	0	0	0	0	0	0	1.09331	0	0	0	0	0	0	1.41044	0	0	0	0	0	1.20753	0	0	3.84413	0
M14_k97_153266_gene_19	276	d__Bacteria	k__unclassified_d__Bacteria	p__Firmicutes	c__Bacilli	o__Lactobacillales	f__Lactobacillaceae	g__Lactobacillus	s__unclassified_g__Lactobacillus	-	-	-	-	43.6188	171.374	16.8212	2.48892	19.238	153.871	2.93853	201.253	26.119	3.04811	29.0426	114.987	268.197	38.8878	13.187	2.53107	0	58.3959	12.5713	0	70.6104	68.2657	37.1972	86.7559	73.1865	43.1592	50.9557	119.92	5.10753
M14_k97_153266_gene_38	915	d__Bacteria	k__unclassified_d__Bacteria	p__Firmicutes	c__Bacilli	o__Lactobacillales	f__Lactobacillaceae	g__Lactobacillus	s__unclassified_g__Lactobacillus	K01259	proline iminopeptidase [EC:3.4.11.5]	ko00330	Arginine and proline metabolism	77.395	162.965	20.2957	3.75377	18.8596	151.838	1.77275	206.07	5.9089	2.75829	3.89351	43.5028	129.878	19.3547	1.59108	3.81735	1.88064	14.0916	21.2352	0	5.52193	87.2693	17.9522	94.8626	38.9575	20.8296	38.0211	142.279	3.08126
M14_k97_153266_gene_50	1305	d__Bacteria	k__unclassified_d__Bacteria	p__Firmicutes	c__Bacilli	o__Lactobacillales	f__Lactobacillaceae	g__Lactobacillus	s__unclassified_g__Lactobacillus	K02027	multiple sugar transport system substrate-binding protein	-	-	75.429	132.692	21.3455	3.15835	8.64606	123.198	3.10741	156.357	9.66705	3.22329	6.14234	62.2405	192.932	26.3186	8.9247	41.7539	3.95583	42.4854	20.7383	6.22587	25.9957	77.6892	28.8456	86.3903	52.8091	87.628	34.0321	120.049	12.4224
M14_k97_162658_gene_120	624	d__Bacteria	k__unclassified_d__Bacteria	p__Firmicutes	c__Bacilli	o__Lactobacillales	f__Lactobacillaceae	g__Lactobacillus	s__unclassified_g__Lactobacillus	K05846	osmoprotectant transport system permease protein	ko02010	ABC transporters	112.353	174.725	28.5205	4.40347	12.7637	158.479	2.59947	222.842	25.9935	10.7856	8.56384	83.6168	223.532	24.9406	3.49962	10.0756	1.37883	52.6911	25.5778	3.25511	72.8735	104.962	28.5178	94.3332	51.4127	167.989	40.3313	144.475	2.2591
M14_k97_162658_gene_139	399	d__Bacteria	k__unclassified_d__Bacteria	p__Firmicutes	c__Bacilli	o__Lactobacillales	f__Lactobacillaceae	g__Lactobacillus	s__unclassified_g__Lactobacillus	K16509	regulatory protein spx	-	-	81.643	112.517	5.81785	1.72166	21.6247	126.204	0	167.623	22.5841	4.21693	8.92871	102.458	188.044	29.5898	5.47309	7.00326	4.31274	51.7045	31.3054	0	32.5622	88.8212	32.5918	50.0097	43.1804	49.7575	27.827	118.503	3.53303
M14_k97_162658_gene_19	1089	d__Bacteria	k__unclassified_d__Bacteria	p__Firmicutes	c__Bacilli	o__Lactobacillales	f__Lactobacillaceae	g__Lactobacillus	s__unclassified_g__Lactobacillus	K02835	peptide chain release factor 1	-	-	65.6791	145.024	12.7897	3.154	12.7989	117.55	0	149.896	10.757	6.95271	11.4499	78.5373	215.478	22.1757	2.00529	73.7705	7.90075	46.1762	22.3028	18.0302	41.7567	91.0389	31.4246	65.9632	49.0994	159.701	28.5476	89.7316	5.17788
M14_k97_162658_gene_43	390	d__Bacteria	k__unclassified_d__Bacteria	p__Firmicutes	c__Bacilli	o__Lactobacillales	f__Lactobacillaceae	g__Lactobacillus	s__unclassified_g__Lactobacillus	-	-	-	-	50.8426	152.114	15.8723	7.04554	3.40365	130.672	0	138.55	9.24212	0	9.13476	55.1699	130.407	28.8967	3.73293	5.37365	0	14.8775	17.7932	0	11.1045	80.5185	7.01977	66.5129	33.5135	26.471	37.9589	94.5655	9.0364
M14_k97_162658_gene_48	1002	d__Bacteria	k__unclassified_d__Bacteria	p__Firmicutes	c__Bacilli	o__Lactobacillales	f__Lactobacillaceae	g__Lactobacillus	s__unclassified_g__Lactobacillus	K00571	site-specific DNA-methyltransferase (adenine-specific) [EC:2.1.1.72]	-	-	63.6076	128.013	18.5335	4.79899	6.62387	113.83	0.809415	121.429	4.49654	3.3584	4.44431	47.7781	100.51	26.7791	4.35881	3.4859	2.57602	17.3719	15.2361	2.02714	16.5681	61.336	12.9782	55.7593	24.3096	26.9465	23.6391	103.185	7.73775
M14_k97_162658_gene_6	987	d__Bacteria	k__unclassified_d__Bacteria	p__Firmicutes	c__Bacilli	o__Lactobacillales	f__Lactobacillaceae	g__Lactobacillus	s__unclassified_g__Lactobacillus	K03569	rod shape-determining protein MreB and related proteins	-	-	63.1393	147.828	21.1671	2.78395	10.0868	119.863	1.64343	155.05	17.3465	9.37595	14.4379	71.3938	229.584	20.6614	4.42505	46.7132	3.4869	50.9482	30.2323	4.11589	41.6842	89.5389	25.6574	67.7259	57.7851	108.619	29.9979	86.8687	5.71298
M14_k97_162658_gene_60	813	d__Bacteria	k__unclassified_d__Bacteria	p__Firmicutes	c__Bacilli	o__Lactobacillales	f__Lactobacillaceae	g__Lactobacillus	s__unclassified_g__Lactobacillus	-	-	-	-	81.0077	150.87	19.035	6.75956	6.53099	126.114	2.99275	149.658	6.65024	3.10435	12.0505	82.0423	229.169	27.7237	6.26746	42.1035	6.34976	43.6138	19.6316	4.16398	42.6152	65.6627	26.9394	73.6305	60.6525	84.0038	38.239	97.3183	8.6696
M14_k97_162658_gene_65	735	d__Bacteria	k__unclassified_d__Bacteria	p__Firmicutes	c__Bacilli	o__Lactobacillales	f__Lactobacillaceae	g__Lactobacillus	s__unclassified_g__Lactobacillus	K01992	ABC-2 type transport system permease protein	-	-	64.5537	161.427	24.2133	1.86923	6.32107	132.069	0	193.815	11.034	14.8798	9.69403	81.2348	257.6	18.9836	3.96147	141.616	24.5826	49.9964	21.715	16.5812	51.0658	93.9931	29.7982	96.3758	74.3639	185.837	46.3253	126.945	11.5076
M14_k97_162658_gene_9	1440	d__Bacteria	k__unclassified_d__Bacteria	p__Firmicutes	c__Bacilli	o__Lactobacillales	f__Lactobacillaceae	g__Lactobacillus	s__unclassified_g__Lactobacillus	K02112	F-type H+-transporting ATPase subunit beta [EC:3.6.3.14]	ko00190;ko00195	Oxidative phosphorylation;Photosynthesis	46.2274	108.561	28.4792	1.90817	7.83549	95.2168	0	139.599	8.76076	5.25799	19.1735	75.4563	196.875	14.5343	4.044	60.155	4.77996	44.3225	21.6855	1.88073	41.6035	71.9634	33.2708	54.7346	46.6205	129.046	22.1031	76.8345	3.4263
M14_k97_16984_gene_18	1383	d__Bacteria	k__unclassified_d__Bacteria	p__Firmicutes	c__Bacilli	o__Lactobacillales	f__Lactobacillaceae	g__Lactobacillus	s__unclassified_g__Lactobacillus	K02314	replicative DNA helicase [EC:3.6.4.12]	ko03030;ko04112	DNA replication;Cell cycle - Caulobacter	79.8797	177.379	34.6884	3.97363	17.7566	164.504	4.10502	228.139	20.1984	9.1245	22.5397	91.4013	348.082	22.506	8.94769	123.753	12.4424	68.9908	25.0881	6.3643	71.501	104.123	39.5909	106.767	77.3235	241.167	51.3803	133.335	7.13503
M14_k97_16984_gene_8	1152	d__Bacteria	k__unclassified_d__Bacteria	p__Firmicutes	c__Bacilli	o__Lactobacillales	f__Lactobacillaceae	g__Lactobacillus	s__unclassified_g__Lactobacillus	-	-	-	-	85.4469	163.537	16.792	3.57782	9.21823	141.667	1.40805	162.035	14.0798	3.65138	4.63875	71.4407	163.48	28.8823	6.31876	18.7985	0.746868	15.1099	13.2523	2.93864	6.26558	82.1661	16.0413	64.0879	31.9743	31.71	40.4796	140.918	9.17759
M14_k97_170878_gene_1	426	d__Bacteria	k__unclassified_d__Bacteria	p__Firmicutes	c__Bacilli	o__Lactobacillales	f__Lactobacillaceae	g__Lactobacillus	s__unclassified_g__Lactobacillus	K00942	guanylate kinase [EC:2.7.4.8]	ko00230	Purine metabolism	0	0	0	0	0	0	0	0.887002	0	0	0	1.26269	0	0	0	0	0	0	0	0	0	0	0	0	0	0	0	3.69974	0
M14_k97_179772_gene_1	1063	d__Bacteria	k__unclassified_d__Bacteria	p__Firmicutes	c__Bacilli	o__Lactobacillales	f__Lactobacillaceae	g__Lactobacillus	s__unclassified_g__Lactobacillus	K02761	PTS system, cellobiose-specific IIC component	ko00500;ko02060	Starch and sucrose metabolism;Phosphotransferase system (PTS)	0	0	0	0	0	0	0	0.355468	0	0	0	0.506027	0	0	0.68478	0	0	0	0	0	0	0	0	0	5.03003	0	0	5.04112	0
M14_k97_18155_gene_2	711	d__Bacteria	k__unclassified_d__Bacteria	p__Firmicutes	c__Bacilli	o__Lactobacillales	f__Lactobacillaceae	g__Lactobacillus	s__unclassified_g__Lactobacillus	K01996	branched-chain amino acid transport system ATP-binding protein	ko02010;ko02024	ABC transporters;Quorum sensing	0	0	0	0	0	0	0	0	0	0	0	0.756549	0	0	1.0238	0	0	0	0	0	0	0	0	0	7.52029	0	0	3.9901	0.991335
M14_k97_185305_gene_1	369	d__Bacteria	k__unclassified_d__Bacteria	p__Firmicutes	c__Bacilli	o__Lactobacillales	f__Lactobacillaceae	g__Lactobacillus	s__unclassified_g__Lactobacillus	K01358	ATP-dependent Clp protease, protease subunit [EC:3.4.21.92]	ko04112;ko04212	Cell cycle - Caulobacter;Longevity regulating pathway - worm	0	0	0	0	0	0	0	0	0	0	0	0	0	0	0	0	0	0	0	0	0	0	0	0	3.22007	0	0	2.56275	0
M14_k97_186474_gene_1	322	d__Bacteria	k__unclassified_d__Bacteria	p__Firmicutes	c__Bacilli	o__Lactobacillales	f__Lactobacillaceae	g__Lactobacillus	s__unclassified_g__Lactobacillus	K02796	PTS system, mannose-specific IID component	ko00051;ko00520;ko02060	Fructose and mannose metabolism;Amino sugar and nucleotide sugar metabolism;Phosphotransferase system (PTS)	0	0	0	0	0	0	0	0	0	0	0	0	0	0	2.26062	0	0	0	0	0	0	0	0	0	5.53512	0	0	3.91575	0
M14_k97_187857_gene_2	234	d__Bacteria	k__unclassified_d__Bacteria	p__Firmicutes	c__Bacilli	o__Lactobacillales	f__Lactobacillaceae	g__Lactobacillus	s__unclassified_g__Lactobacillus	K05846	osmoprotectant transport system permease protein	ko02010	ABC transporters	0	0	0	0	0	0	0	1.6148	0	0	0	4.59749	0	0	0	0	0	0	0	0	0	0	0	0	0	0	0	1.34709	0
M14_k97_192788_gene_2	180	d__Bacteria	k__unclassified_d__Bacteria	p__Firmicutes	c__Bacilli	o__Lactobacillales	f__Lactobacillaceae	g__Lactobacillus	s__unclassified_g__Lactobacillus	-	-	-	-	0	0	0	0	0	0	0	0	0	0	0	0	0	0	0	0	0	0	0	0	0	0	0	0	0	0	0	1.75121	0
M14_k97_195906_gene_1	821	d__Bacteria	k__unclassified_d__Bacteria	p__Firmicutes	c__Bacilli	o__Lactobacillales	f__Lactobacillaceae	g__Lactobacillus	s__unclassified_g__Lactobacillus	K03551	holliday junction DNA helicase RuvB [EC:3.6.4.12]	ko03440	Homologous recombination	0	0	0	0	2.42526	0	0	0.460247	0	0	0	1.96555	0	0	1.77325	1.70177	0	0	0	0	0	0	0	0	2.1709	0	0	6.52705	0.858513
M14_k97_19703_gene_105	831	d__Bacteria	k__unclassified_d__Bacteria	p__Firmicutes	c__Bacilli	o__Lactobacillales	f__Lactobacillaceae	g__Lactobacillus	s__unclassified_g__Lactobacillus	K09685	purine operon repressor	-	-	86.0705	169.791	14.8982	4.13322	14.3764	155.506	1.95195	179.155	11.928	8.09895	16.0765	91.9166	267.835	29.7064	5.25575	5.04386	8.28295	49.6513	25.8869	3.25903	43.4293	79.3558	41.181	102.05	65.0582	94.6074	44.5366	123.28	5.08909
M14_k97_19703_gene_128	339	d__Bacteria	k__unclassified_d__Bacteria	p__Firmicutes	c__Bacilli	o__Lactobacillales	f__Lactobacillaceae	g__Lactobacillus	s__unclassified_g__Lactobacillus	-	-	-	-	64.7584	189.187	20.5427	2.02637	17.6207	127.065	4.78486	196.177	10.6325	7.44494	13.1363	99.9649	285.198	18.9965	4.29452	10.3035	0	49.4453	18.4231	1.99724	42.5838	86.0154	32.3034	73.5762	40.3078	18.7405	41.486	126.459	8.31668
M14_k97_19703_gene_20	396	d__Bacteria	k__unclassified_d__Bacteria	p__Firmicutes	c__Bacilli	o__Lactobacillales	f__Lactobacillaceae	g__Lactobacillus	s__unclassified_g__Lactobacillus	K02996	small subunit ribosomal protein S9	ko03010	Ribosome	98.3561	232.812	39.0795	5.2041	5.02812	150.141	0	190.84	6.82657	2.12444	11.2454	110.026	261.949	13.5518	5.51455	1.76408	2.17271	34.1882	26.2855	8.54878	21.8726	105.354	29.382	88.18	43.5075	64.1721	46.7297	127.361	3.55979
M14_k97_19703_gene_208	801	d__Bacteria	k__unclassified_d__Bacteria	p__Firmicutes	c__Bacilli	o__Lactobacillales	f__Lactobacillaceae	g__Lactobacillus	s__unclassified_g__Lactobacillus	K01104	protein-tyrosine phosphatase [EC:3.1.3.48]	-	-	95.4828	209.178	39.6064	3.43041	12.4291	188.597	1.01253	219.83	19.1246	11.5531	12.231	110.805	321.243	37.5188	8.17888	7.84915	0	57.9497	25.1238	0.845273	36.0447	106.41	36.7421	102.136	78.6203	12.8885	43.4323	161.348	7.91954
M14_k97_19703_gene_21	444	d__Bacteria	k__unclassified_d__Bacteria	p__Firmicutes	c__Bacilli	o__Lactobacillales	f__Lactobacillaceae	g__Lactobacillus	s__unclassified_g__Lactobacillus	K02871	large subunit ribosomal protein L13	ko03010	Ribosome	20.7345	50.5565	8.71367	0	0	45.0919	0	61.2751	8.11808	3.78954	4.01189	46.037	90.7303	6.04338	0	0	0	7.26003	10.9404	3.04984	3.25133	45.4666	7.70752	22.4706	14.7188	25.0401	15.004	47.5667	9.52485
M14_k97_19703_gene_29	384	d__Bacteria	k__unclassified_d__Bacteria	p__Firmicutes	c__Bacilli	o__Lactobacillales	f__Lactobacillaceae	g__Lactobacillus	s__unclassified_g__Lactobacillus	K02948	small subunit ribosomal protein S11	ko03010	Ribosome	81.1438	173.28	36.2707	7.15563	19.0126	161.152	0	226.324	14.0798	21.9083	11.5969	113.465	276.692	19.5654	13.2694	9.09603	6.72181	40.2932	25.2998	14.1055	43.2325	112.151	32.0826	114.319	74.2628	210.941	59.7556	137.908	1.83552
M14_k97_19703_gene_30	351	d__Bacteria	k__unclassified_d__Bacteria	p__Firmicutes	c__Bacilli	o__Lactobacillales	f__Lactobacillaceae	g__Lactobacillus	s__unclassified_g__Lactobacillus	K02952	small subunit ribosomal protein S13	ko03010	Ribosome	96.843	164.448	41.8852	1.9571	26.4729	153.833	4.62128	254.062	23.1053	14.3808	7.6123	98.0798	278.317	22.9339	14.5169	11.9414	0	66.1221	29.6554	1.92896	47.2971	123.973	33.1489	110.855	125.252	212.673	63.2648	146.383	10.0404
M14_k97_19703_gene_33	1296	d__Bacteria	k__unclassified_d__Bacteria	p__Firmicutes	c__Bacilli	o__Lactobacillales	f__Lactobacillaceae	g__Lactobacillus	s__unclassified_g__Lactobacillus	K03076	preprotein translocase subunit SecY	ko02024;ko03060;ko03070	Quorum sensing;Protein export;Bacterial secretion system	69.3957	135.469	30.4494	3.18028	11.2667	126.862	1.2516	172.313	13.906	8.43875	13.7444	86.3306	220.693	26.0873	5.055	9.1634	3.9833	32.334	28.914	3.13455	54.5802	86.8823	21.1243	65.4351	71.0539	177.086	38.8375	93.8845	7.07014
M14_k97_19703_gene_35	186	d__Bacteria	k__unclassified_d__Bacteria	p__Firmicutes	c__Bacilli	o__Lactobacillales	f__Lactobacillaceae	g__Lactobacillus	s__unclassified_g__Lactobacillus	K02907	large subunit ribosomal protein L30	ko03010	Ribosome	57.11	73.272	12.4802	7.38646	7.13669	48.9267	0	123.923	19.3786	0	14.3651	52.0554	138.071	8.65568	0	3.75578	0	34.6608	0	3.64013	27.1643	45.8251	11.0392	42.9115	47.9115	179.319	23.8774	57.6205	3.78946
M14_k97_19703_gene_43	369	d__Bacteria	k__unclassified_d__Bacteria	p__Firmicutes	c__Bacilli	o__Lactobacillales	f__Lactobacillaceae	g__Lactobacillus	s__unclassified_g__Lactobacillus	K02874	large subunit ribosomal protein L14	ko03010	Ribosome	55.6552	128.182	20.9695	0	7.19471	105.226	0	145.411	9.7681	4.55978	19.3093	93.2954	225.166	27.6325	3.94537	37.8631	16.3218	40.184	16.9253	0	25.4291	79.0223	33.3867	70.2982	62.7913	103.301	40.1191	85.425	1.91013
M14_k97_19703_gene_44	267	d__Bacteria	k__unclassified_d__Bacteria	p__Firmicutes	c__Bacilli	o__Lactobacillales	f__Lactobacillaceae	g__Lactobacillus	s__unclassified_g__Lactobacillus	K02961	small subunit ribosomal protein S17	ko03010	Ribosome	66.3075	156.133	37.6744	2.57281	4.97163	111.34	0	161.335	6.74987	3.15086	13.3429	102.746	243.29	38.1887	8.17888	39.2458	0	67.608	23.3911	7.60746	62.1771	100.81	23.0706	89.6803	104.58	190.353	36.0396	134.588	0
M14_k97_19703_gene_48	354	d__Bacteria	k__unclassified_d__Bacteria	p__Firmicutes	c__Bacilli	o__Lactobacillales	f__Lactobacillaceae	g__Lactobacillus	s__unclassified_g__Lactobacillus	K02890	large subunit ribosomal protein L22	ko03010	Ribosome	96.0223	203.817	32.787	7.76204	20.6238	154.243	9.16423	194.269	17.8185	9.50597	30.1912	132.197	330.012	33.3513	10.2814	53.2811	2.43049	92.8792	31.3643	17.2135	61.1691	127.991	44.4685	62.0035	67.1302	224.33	48.092	126.443	17.9196
M14_k97_19703_gene_50	837	d__Bacteria	k__unclassified_d__Bacteria	p__Firmicutes	c__Bacilli	o__Lactobacillales	f__Lactobacillaceae	g__Lactobacillus	s__unclassified_g__Lactobacillus	K02886	large subunit ribosomal protein L2	ko03010	Ribosome	97.2985	190.603	18.4892	3.28287	20.6171	140.619	0	214.438	16.1489	13.0665	12.769	115.036	289.378	27.5699	5.21807	55.0847	10.2795	53.9168	39.7956	6.47134	61.2275	112.017	37.6149	82.2471	70.98	248.58	65.4416	135.201	10.9473
M14_k97_19703_gene_53	630	d__Bacteria	k__unclassified_d__Bacteria	p__Firmicutes	c__Bacilli	o__Lactobacillales	f__Lactobacillaceae	g__Lactobacillus	s__unclassified_g__Lactobacillus	K02906	large subunit ribosomal protein L3	ko03010	Ribosome	96.67	180.696	31.9335	6.54229	16.8562	187.785	3.86207	218.921	22.8853	17.3597	14.1371	130.634	354.086	31.5177	5.77715	64.3132	9.55991	67.539	47.3639	13.9712	61.8681	129.597	39.1102	109.271	82.0427	287.399	54.0462	161.112	16.7819
M14_k97_19703_gene_56	471	d__Bacteria	k__unclassified_d__Bacteria	p__Firmicutes	c__Bacilli	o__Lactobacillales	f__Lactobacillaceae	g__Lactobacillus	s__unclassified_g__Lactobacillus	K02992	small subunit ribosomal protein S7	ko03010	Ribosome	90.212	231.483	32.8566	8.75084	18.319	157.147	3.44388	223.83	17.2186	7.14462	11.3457	110.779	316.458	22.7878	6.18192	91.9568	5.4802	76.6511	33.8865	4.31251	62.8314	100.96	23.2502	112.267	80.7273	230.989	34.574	156.605	5.98589
M14_k97_200416_gene_3	384	d__Bacteria	k__unclassified_d__Bacteria	p__Firmicutes	c__Bacilli	o__Lactobacillales	f__Lactobacillaceae	g__Lactobacillus	s__unclassified_g__Lactobacillus	-	-	-	-	792.996	1490.63	328.451	44.7227	114.076	1186.52	12.6724	1714.16	664.097	109.541	81.1781	855.887	2677.75	268.326	43.5994	493.005	120.993	354.244	267.455	82.8698	244.358	703.279	383.208	976.908	612.668	2216.94	424.072	1049.91	49.559
M14_k97_202322_gene_1	677	d__Bacteria	k__unclassified_d__Bacteria	p__Firmicutes	c__Bacilli	o__Lactobacillales	f__Lactobacillaceae	g__Lactobacillus	s__unclassified_g__Lactobacillus	K01624	fructose-bisphosphate aldolase, class II [EC:4.1.2.13]	ko00010;ko00030;ko00051;ko00680;ko00710;ko01200;ko01230	Glycolysis / Gluconeogenesis;Pentose phosphate pathway;Fructose and mannose metabolism;Methane metabolism;Carbon fixation in photosynthetic organisms;Carbon metabolism;Biosynthesis of amino acids	0	0	0	0	0.980373	0	0	1.11629	0	0	0	3.17818	0	0	1.07522	0	0	0	0	0	0	0	0	0	4.38776	0	0	6.98416	0
M14_k97_203765_gene_13	1005	d__Bacteria	k__unclassified_d__Bacteria	p__Firmicutes	c__Bacilli	o__Lactobacillales	f__Lactobacillaceae	g__Lactobacillus	s__unclassified_g__Lactobacillus	K03569	rod shape-determining protein MreB and related proteins	-	-	83.1476	113.272	16.9383	1.36705	8.58533	99.606	1.614	145.505	12.5527	5.02256	7.08967	92.5948	205.931	20.2913	2.1729	8.34119	0	50.0357	19.3335	2.69478	27.2917	69.6339	25.1978	94.3093	54.3855	71.9062	38.2988	107.582	2.80533
M14_k97_203765_gene_4	612	d__Bacteria	k__unclassified_d__Bacteria	p__Firmicutes	c__Bacilli	o__Lactobacillales	f__Lactobacillaceae	g__Lactobacillus	s__unclassified_g__Lactobacillus	K02986	small subunit ribosomal protein S4	ko03010	Ribosome	78.6849	154.573	26.5511	6.73471	13.014	133.829	1.32522	208.072	16.1964	9.62247	14.5529	86.1353	239.435	29.814	15.4624	83.3267	16.8704	43.1901	23.8115	5.53157	35.3821	100.423	35.7871	61.9483	47.567	166.092	42.3316	120.01	6.91018
M14_k97_203765_gene_6	480	d__Bacteria	k__unclassified_d__Bacteria	p__Firmicutes	c__Bacilli	o__Lactobacillales	f__Lactobacillaceae	g__Lactobacillus	s__unclassified_g__Lactobacillus	-	-	-	-	73.7671	170.357	19.3444	7.15563	15.2101	133.978	0	143.273	24.405	7.01065	12.9885	75.0827	190.931	29.0687	4.5495	29.1073	0	21.4897	18.7941	5.6422	34.586	82.2439	27.0919	74.827	53.2217	105.884	29.2995	107.7	2.93683
M14_k97_23087_gene_1	487	d__Bacteria	k__unclassified_d__Bacteria	p__Firmicutes	c__Bacilli	o__Lactobacillales	f__Lactobacillaceae	g__Lactobacillus	s__unclassified_g__Lactobacillus	K02355	elongation factor G	-	-	0	0	0	0	0	0	1.66537	0	0	0	0	1.10453	0	0	0	0	0	0	0	0	0	0	0	0	1.21992	0	0	5.17812	0
M14_k97_23298_gene_2	483	d__Bacteria	k__unclassified_d__Bacteria	p__Firmicutes	c__Bacilli	o__Lactobacillales	f__Lactobacillaceae	g__Lactobacillus	s__unclassified_g__Lactobacillus	K02025	multiple sugar transport system permease protein	-	-	0	0	0	0	0	0	0	0	0	0	0	2.22736	0	0	1.50708	0	0	0	0	0	0	0	0	0	2.46005	0	0	5.87363	0
M14_k97_25610_gene_2	240	d__Bacteria	k__unclassified_d__Bacteria	p__Firmicutes	c__Bacilli	o__Lactobacillales	f__Lactobacillaceae	g__Lactobacillus	s__unclassified_g__Lactobacillus	K03744	LemA protein	-	-	0	0	0	0	0	0	0	1.57443	0	0	0	0	0	0	0	0	0	0	0	0	0	0	0	0	0	0	0	1.31341	0
M14_k97_26212_gene_1	423	d__Bacteria	k__unclassified_d__Bacteria	p__Firmicutes	c__Bacilli	o__Lactobacillales	f__Lactobacillaceae	g__Lactobacillus	s__unclassified_g__Lactobacillus	K03624	transcription elongation factor GreA	-	-	0	0	0	0	0	0	0	0.893293	0	0	0	1.27165	0	0	1.72085	0	0	0	0	0	0	0	0	0	7.02249	0	0	4.47118	1.66629
M14_k97_26428_gene_1	332	d__Bacteria	k__unclassified_d__Bacteria	p__Firmicutes	c__Bacilli	o__Lactobacillales	f__Lactobacillaceae	g__Lactobacillus	s__unclassified_g__Lactobacillus	K18682	ribonucrease Y [EC:3.1.-.-]	ko03018	RNA degradation	0	0	0	0	0	0	0	0	0	0	0	0	0	0	6.5776	0	0	0	0	0	0	0	0	0	3.57893	0	0	2.84836	4.24602
M14_k97_27500_gene_3	231	d__Bacteria	k__unclassified_d__Bacteria	p__Firmicutes	c__Bacilli	o__Lactobacillales	f__Lactobacillaceae	g__Lactobacillus	s__unclassified_g__Lactobacillus	-	-	-	-	52.116	166.583	36.8464	8.92131	0	89.2965	0	193.021	27.3063	3.6419	11.5667	93.1439	270.306	39.4939	3.15117	151.207	3.72464	64.19	45.0608	2.93101	56.2438	73.7962	50.3692	56.1472	82.2999	230.332	6.40864	118.719	0
M14_k97_28070_gene_2	294	d__Bacteria	k__unclassified_d__Bacteria	p__Firmicutes	c__Bacilli	o__Lactobacillales	f__Lactobacillaceae	g__Lactobacillus	s__unclassified_g__Lactobacillus	-	-	-	-	0	0	0	0	4.51505	0	0	1.28525	0	0	0	0	0	0	2.47592	0	0	0	0	0	0	0	0	0	0	0	0	2.14434	0
M14_k97_35533_gene_105	507	d__Bacteria	k__unclassified_d__Bacteria	p__Firmicutes	c__Bacilli	o__Lactobacillales	f__Lactobacillaceae	g__Lactobacillus	s__unclassified_g__Lactobacillus	K03101	signal peptidase II [EC:3.4.23.36]	ko03060	Protein export	65.6484	94.8736	7.63091	2.70982	11.7819	138.809	1.59967	146.822	7.10933	0	5.27005	38.1945	75.4833	25.4037	4.30722	1.37786	0	10.1726	4.10613	0	8.54195	46.0106	4.04987	17.7105	21.0924	6.26532	32.119	101.964	9.7315
M14_k97_35533_gene_133	861	d__Bacteria	k__unclassified_d__Bacteria	p__Firmicutes	c__Bacilli	o__Lactobacillales	f__Lactobacillaceae	g__Lactobacillus	s__unclassified_g__Lactobacillus	-	-	-	-	71.5567	124.768	25.1634	0.79784	10.0212	143.746	0	168.085	1.04658	0.977095	6.20655	40.6085	113.46	20.5686	4.22718	1.62271	0.999294	17.9705	16.1193	0	14.2515	62.5231	5.56446	31.2866	28.9806	23.9807	28.37	82.3741	9.82354
M14_k97_35533_gene_140	1206	d__Bacteria	k__unclassified_d__Bacteria	p__Firmicutes	c__Bacilli	o__Lactobacillales	f__Lactobacillaceae	g__Lactobacillus	s__unclassified_g__Lactobacillus	K02945	small subunit ribosomal protein S1	ko03010	Ribosome	71.0513	102.371	22.4561	2.27841	8.80547	111.679	2.69	126.268	6.72468	2.79031	3.69253	55.3071	151.15	16.0195	1.81075	4.05475	0.713426	18.1754	14.3851	1.12283	2.99252	62.12	20.4307	54.6001	30.5426	10.5357	33.757	84.4241	1.75333
M14_k97_35533_gene_155	192	d__Bacteria	k__unclassified_d__Bacteria	p__Firmicutes	c__Bacilli	o__Lactobacillales	f__Lactobacillaceae	g__Lactobacillus	s__unclassified_g__Lactobacillus	K02911	large subunit ribosomal protein L32	ko03010	Ribosome	44.2603	20.8771	0	3.57782	3.45683	37.9182	0	70.8493	4.69327	0	9.27749	25.2144	78.6802	13.9753	0	0	0	16.7888	3.61425	0	11.278	30.3742	14.2589	36.3742	18.5657	0	19.276	21.3429	0
M14_k97_35533_gene_169	252	d__Bacteria	k__unclassified_d__Bacteria	p__Firmicutes	c__Bacilli	o__Lactobacillales	f__Lactobacillaceae	g__Lactobacillus	s__unclassified_g__Lactobacillus	K02968	small subunit ribosomal protein S20	ko03010	Ribosome	61.8239	117.707	18.4232	2.72595	10.5351	96.3001	0	98.9641	0	6.67681	7.06857	29.8837	145.871	19.1662	2.88857	0	0	23.0247	30.2909	0	14.3213	64.0862	13.5799	83.1411	44.7934	34.6644	14.6865	92.5641	2.79698
M14_k97_35533_gene_80	192	d__Bacteria	k__unclassified_d__Bacteria	p__Firmicutes	c__Bacilli	o__Lactobacillales	f__Lactobacillaceae	g__Lactobacillus	s__unclassified_g__Lactobacillus	-	-	-	-	44.2603	41.7543	12.0902	0	3.45683	34.7583	0	62.9772	4.69327	8.76332	13.9162	50.4287	76.0575	0	0	7.27682	0	10.0733	7.2285	0	15.0374	28.0377	3.56473	31.1779	3.09428	20.6804	15.4208	36.1188	3.67104
M14_k97_35533_gene_98	651	d__Bacteria	k__unclassified_d__Bacteria	p__Firmicutes	c__Bacilli	o__Lactobacillales	f__Lactobacillaceae	g__Lactobacillus	s__unclassified_g__Lactobacillus	K03700	recombination protein U	-	-	53.3027	129.303	15.4517	4.22083	8.15622	139.791	0	166.004	16.6103	7.75372	8.20866	66.1022	211.168	17.3114	7.8271	7.51156	0	36.6414	24.5169	0	9.97873	82.6919	14.7189	58.2371	41.9796	12.1986	47.7547	106.041	11.9097
M14_k97_356_gene_2	177	d__Bacteria	k__unclassified_d__Bacteria	p__Firmicutes	c__Bacilli	o__Lactobacillales	f__Lactobacillaceae	g__Lactobacillus	s__unclassified_g__Lactobacillus	-	-	-	-	0	0	0	0	0	0	0	0	0	0	0	0	0	0	0	0	0	0	0	0	0	0	0	0	3.35651	0	0	3.56179	0
M14_k97_38918_gene_1	793	d__Bacteria	k__unclassified_d__Bacteria	p__Firmicutes	c__Bacilli	o__Lactobacillales	f__Lactobacillaceae	g__Lactobacillus	s__unclassified_g__Lactobacillus	K03040	DNA-directed RNA polymerase subunit alpha [EC:2.7.7.6]	ko00230;ko00240;ko03020	Purine metabolism;Pyrimidine metabolism;RNA polymerase	0	0	0	0	0	0	0	0	1.13633	0	0	0	0	0	0	0	0	0	0	0	0	0	0	0	4.4951	0	0	1.1925	0
M14_k97_41007_gene_1	567	d__Bacteria	k__unclassified_d__Bacteria	p__Firmicutes	c__Bacilli	o__Lactobacillales	f__Lactobacillaceae	g__Lactobacillus	s__unclassified_g__Lactobacillus	-	-	-	-	0	0	0	0	1.17057	0	0	1.99927	0	0	0	0.948688	0	0	0	0	0	0	0	0	0	0	0	0	3.1434	0	1.30546	3.89158	0
M14_k97_41120_gene_1	330	d__Bacteria	k__unclassified_d__Bacteria	p__Firmicutes	c__Bacilli	o__Lactobacillales	f__Lactobacillaceae	g__Lactobacillus	s__unclassified_g__Lactobacillus	K03100	signal peptidase I [EC:3.4.21.89]	ko02024;ko03060	Quorum sensing;Protein export	8.58381	21.864	2.34477	0	0	16.5461	0	17.1756	0	0	2.69891	11.4101	15.2592	1.62622	6.61746	0	0	3.90722	4.20567	0	0	6.79702	0	9.06994	14.4025	0	11.2151	14.3281	0
M14_k97_41209_gene_2	846	d__Bacteria	k__unclassified_d__Bacteria	p__Firmicutes	c__Bacilli	o__Lactobacillales	f__Lactobacillaceae	g__Lactobacillus	s__unclassified_g__Lactobacillus	K02030	polar amino acid transport system substrate-binding protein	-	-	0	0	0	0	0.78453	0	0	0	0	0	0	1.27165	0	0	0.860426	0	0	0	0	0	0	0	0	0	0.702249	0	0	6.70677	0
M14_k97_43094_gene_117	297	d__Bacteria	k__unclassified_d__Bacteria	p__Firmicutes	c__Bacilli	o__Lactobacillales	f__Lactobacillaceae	g__Lactobacillus	s__unclassified_g__Lactobacillus	K02990	small subunit ribosomal protein S6	ko03010	Ribosome	166.907	191.648	36.4742	0	17.8778	210.401	2.73075	279.898	30.3403	2.83259	14.9939	124.968	393.348	43.3658	9.80365	136.422	20.2786	45.5842	23.3648	18.2374	63.1874	138.961	43.785	127.651	80.0138	275.405	74.7675	158.14	4.74639
M14_k97_43094_gene_59	243	d__Bacteria	k__unclassified_d__Bacteria	p__Firmicutes	c__Bacilli	o__Lactobacillales	f__Lactobacillaceae	g__Lactobacillus	s__unclassified_g__Lactobacillus	-	-	-	-	75.7706	125.366	54.1323	5.65383	8.19398	134.82	0	181.934	11.1248	13.8482	25.6563	101.826	267.318	30.9182	8.98668	140.865	7.08142	68.9793	17.1342	2.78627	50.4959	77.5364	16.8995	90.3261	63.5665	111.113	21.3226	154.366	8.70171
M14_k97_43094_gene_93	180	d__Bacteria	k__unclassified_d__Bacteria	p__Firmicutes	c__Bacilli	o__Lactobacillales	f__Lactobacillaceae	g__Lactobacillus	s__unclassified_g__Lactobacillus	-	-	-	-	39.3425	57.8992	4.29874	0	22.1237	53.9281	0	77.6718	15.0185	0	9.89599	32.872	89.5206	35.7768	8.08801	0	0	21.4897	7.7104	0	0	27.4146	15.2095	5.54274	13.2023	35.2946	4.11221	59.5412	0
M14_k97_43094_gene_94	501	d__Bacteria	k__unclassified_d__Bacteria	p__Firmicutes	c__Bacilli	o__Lactobacillales	f__Lactobacillaceae	g__Lactobacillus	s__unclassified_g__Lactobacillus	-	-	-	-	98.9451	132.814	41.7004	6.85569	22.5212	201.019	3.23766	263.222	23.382	1.6792	19.555	97.7035	212.075	22.4944	14.5294	20.9154	1.71735	39.8911	31.8573	4.05427	2.88142	124.463	34.1531	77.6648	66.4067	76.0842	48.7556	142.823	4.22059
M14_k97_43094_gene_99	852	d__Bacteria	k__unclassified_d__Bacteria	p__Firmicutes	c__Bacilli	o__Lactobacillales	f__Lactobacillaceae	g__Lactobacillus	s__unclassified_g__Lactobacillus	K02030	polar amino acid transport system substrate-binding protein	-	-	88.1049	161.842	30.8783	3.22507	18.6961	171.611	1.90384	228.403	17.9798	5.9245	12.5442	94.7018	261.824	37.7924	3.41747	12.2989	4.0394	39.3473	21.1765	0	16.9435	84.7713	25.7062	114.758	55.087	44.7397	43.4388	157.609	5.79093
M14_k97_44924_gene_22	258	d__Bacteria	k__unclassified_d__Bacteria	p__Firmicutes	c__Bacilli	o__Lactobacillales	f__Lactobacillaceae	g__Lactobacillus	s__unclassified_g__Lactobacillus	-	-	-	-	65.8757	87.0042	11.9965	0	15.4352	98.7636	0	178.679	24.4486	22.8254	10.3563	58.3774	236.163	10.4002	8.46419	21.6612	6.6697	32.4844	13.4484	2.62428	36.3695	95.6325	18.5698	77.3406	59.8708	169.291	25.8209	107.516	0
M14_k97_44924_gene_50	1002	d__Bacteria	k__unclassified_d__Bacteria	p__Firmicutes	c__Bacilli	o__Lactobacillales	f__Lactobacillaceae	g__Lactobacillus	s__unclassified_g__Lactobacillus	K01784	UDP-glucose 4-epimerase [EC:5.1.3.2]	ko00052;ko00520	Galactose metabolism;Amino sugar and nucleotide sugar metabolism	81.2763	170.417	25.4836	3.42785	11.2606	112.619	0.809415	199.868	22.4827	10.0752	13.3329	98.2404	265.848	29.457	6.53821	39.0421	5.15205	46.3251	25.6244	8.78426	48.2637	100.287	38.2515	86.6261	49.805	183.87	37.6747	123.004	11.2549
M14_k97_48718_gene_2	399	d__Bacteria	k__unclassified_d__Bacteria	p__Firmicutes	c__Bacilli	o__Lactobacillales	f__Lactobacillaceae	g__Lactobacillus	s__unclassified_g__Lactobacillus	K16509	regulatory protein spx	-	-	0	0	0	0	0	0	0	0.947025	0	0	0	0	0	0	0	0	0	0	0	0	0	0	0	0	0	0	0	6.32017	1.76651
M14_k97_5167_gene_2	705	d__Bacteria	k__unclassified_d__Bacteria	p__Firmicutes	c__Bacilli	o__Lactobacillales	f__Lactobacillaceae	g__Lactobacillus	s__unclassified_g__Lactobacillus	K07507	putative Mg2+ transporter-C (MgtC) family protein	-	-	0	0	0	0	0	0	0	0.535976	0	0	0	1.52598	0	0.761209	0	0	0	0	0	0	0	0	0	0	8.42699	0	0	5.81254	0
M14_k97_59983_gene_1	335	d__Bacteria	k__unclassified_d__Bacteria	p__Firmicutes	c__Bacilli	o__Lactobacillales	f__Lactobacillaceae	g__Lactobacillus	s__unclassified_g__Lactobacillus	K07816	putative GTP pyrophosphokinase [EC:2.7.6.5]	ko00230	Purine metabolism	0	0	0	0	0	0	0	0	0	0	0	0	0	0	0	0	0	0	0	0	0	0	0	0	3.54688	0	0	1.8819	0
M14_k97_62187_gene_108	150	d__Bacteria	k__unclassified_d__Bacteria	p__Firmicutes	c__Bacilli	o__Lactobacillales	f__Lactobacillaceae	g__Lactobacillus	s__unclassified_g__Lactobacillus	K02913	large subunit ribosomal protein L33	ko03010	Ribosome	0	0	0	0	0	8.08921	0	0	0	0	0	0	0	0	0	0	0	0	0	0	0	0	0	0	0	0	0	2.10146	0
M14_k97_62187_gene_147	978	d__Bacteria	k__unclassified_d__Bacteria	p__Firmicutes	c__Bacilli	o__Lactobacillales	f__Lactobacillaceae	g__Lactobacillus	s__unclassified_g__Lactobacillus	K03698	3'-5' exoribonuclease [EC:3.1.-.-]	-	-	75.3058	149.188	21.3619	1.40479	8.82235	125.929	0.829278	161.5	13.8207	2.58061	5.46404	62.1507	125.631	20.8515	0	10.7143	0	19.1166	15.61	0.692294	21.4029	75.6846	20.2949	69.3693	31.5883	56.0275	32.5445	114.097	8.64833
M14_k97_62187_gene_23	615	d__Bacteria	k__unclassified_d__Bacteria	p__Firmicutes	c__Bacilli	o__Lactobacillales	f__Lactobacillaceae	g__Lactobacillus	s__unclassified_g__Lactobacillus	K00942	guanylate kinase [EC:2.7.4.8]	ko00230	Purine metabolism	73.6951	131.658	8.80718	1.11698	5.39603	119.365	1.31875	165.277	13.1869	9.57553	5.79278	83.9659	226.804	22.6877	4.73444	10.223	2.79802	32.4966	21.4387	2.20183	38.7305	70.0259	21.1449	79.491	60.8593	91.68	43.3287	121.987	5.7304
M14_k97_62187_gene_32	399	d__Bacteria	k__unclassified_d__Bacteria	p__Firmicutes	c__Bacilli	o__Lactobacillales	f__Lactobacillaceae	g__Lactobacillus	s__unclassified_g__Lactobacillus	K03625	N utilization substance protein B	-	-	78.0933	134.618	11.6357	3.44331	8.3172	153.573	0	162.888	20.3257	2.10847	13.3931	94.3695	266.29	17.4849	3.64873	28.013	2.15637	69.478	20.8703	5.0907	32.5622	100.064	49.7454	60.0116	65.5151	97.5246	33.3924	97.9626	7.06605
M14_k97_62187_gene_37	315	d__Bacteria	k__unclassified_d__Bacteria	p__Firmicutes	c__Bacilli	o__Lactobacillales	f__Lactobacillaceae	g__Lactobacillus	s__unclassified_g__Lactobacillus	K02888	large subunit ribosomal protein L21	ko03010	Ribosome	78.6849	129.796	27.0207	10.9038	12.6421	154.08	7.72413	165.54	14.3033	2.67073	11.3097	78.5514	242.984	23.8512	13.8652	26.6124	0	59.3525	22.0297	2.14941	38.954	71.2069	8.69115	60.1783	88.6439	166.389	11.7492	102.071	8.95033
M14_k97_62187_gene_44	585	d__Bacteria	k__unclassified_d__Bacteria	p__Firmicutes	c__Bacilli	o__Lactobacillales	f__Lactobacillaceae	g__Lactobacillus	s__unclassified_g__Lactobacillus	K05879	dihydroxyacetone kinase, C-terminal domain [EC:2.7.1.-]	ko00561	Glycerolipid metabolism	75.0533	130.188	18.5177	4.69703	10.211	137.931	1.38638	167.939	16.9439	5.75233	15.2246	85.5133	260.815	7.33883	4.97724	72.8428	4.41227	60.612	27.283	6.94424	67.8611	78.218	38.6088	97.2111	77.1826	162.898	55.673	128.243	8.43397
M14_k97_62187_gene_8	246	d__Bacteria	k__unclassified_d__Bacteria	p__Firmicutes	c__Bacilli	o__Lactobacillales	f__Lactobacillaceae	g__Lactobacillus	s__unclassified_g__Lactobacillus	K02078	acyl carrier protein	ko00061	Fatty acid biosynthesis	51.8169	97.766	15.7271	0	2.69802	115.912	0	96.7698	18.3152	0	0	32.7992	110.536	13.0891	2.95903	5.67947	6.99506	13.1035	14.1044	0	5.86825	36.4718	11.1289	52.7236	33.8107	9.6845	12.0357	76.8825	0
M14_k97_63715_gene_2	330	d__Bacteria	k__unclassified_d__Bacteria	p__Firmicutes	c__Bacilli	o__Lactobacillales	f__Lactobacillaceae	g__Lactobacillus	s__unclassified_g__Lactobacillus	K01619	deoxyribose-phosphate aldolase [EC:4.1.2.4]	ko00030	Pentose phosphate pathway	0	0	0	0	0	0	0	0	0	0	0	0	0	0	0	0	0	0	0	0	0	0	0	0	0	0	0	5.73124	2.13588
M14_k97_65221_gene_1	354	d__Bacteria	k__unclassified_d__Bacteria	p__Firmicutes	c__Bacilli	o__Lactobacillales	f__Lactobacillaceae	g__Lactobacillus	s__unclassified_g__Lactobacillus	K02890	large subunit ribosomal protein L22	ko03010	Ribosome	0	0	0	0	5.62468	0	0	0	0	0	0	3.03902	0	1.51597	4.11255	0	0	0	0	0	0	0	0	0	8.39128	0	2.09095	4.45224	1.99107
M14_k97_66946_gene_2	347	d__Bacteria	k__unclassified_d__Bacteria	p__Firmicutes	c__Bacilli	o__Lactobacillales	f__Lactobacillaceae	g__Lactobacillus	s__unclassified_g__Lactobacillus	K01619	deoxyribose-phosphate aldolase [EC:4.1.2.4]	ko00030	Pentose phosphate pathway	0	0	0	0	0	0	0	0	0	0	0	0	0	0	2.09775	0	0	0	0	0	0	0	0	0	1.71211	0	0	3.63364	0
M14_k97_72941_gene_2	645	d__Bacteria	k__unclassified_d__Bacteria	p__Firmicutes	c__Bacilli	o__Lactobacillales	f__Lactobacillaceae	g__Lactobacillus	s__unclassified_g__Lactobacillus	K10353	deoxyadenosine kinase [EC:2.7.1.76]	ko00230	Purine metabolism	0	0	0	0	0	0	0	0	4.1912	0	0	0.833963	0	1.66404	3.38568	0	0	0	0	0	0	0	0	0	3.68436	0	0	5.37582	2.18555
M14_k97_73790_gene_1	600	d__Bacteria	k__unclassified_d__Bacteria	p__Firmicutes	c__Bacilli	o__Lactobacillales	f__Lactobacillaceae	g__Lactobacillus	s__unclassified_g__Lactobacillus	-	-	-	-	0	0	0	0	1.10619	0	0	0	0	0	0	0	0	1.78884	1.2132	0	0	0	0	0	0	0	0	0	0.990171	0	0	3.15218	0
M14_k97_75975_gene_1	309	d__Bacteria	k__unclassified_d__Bacteria	p__Firmicutes	c__Bacilli	o__Lactobacillales	f__Lactobacillaceae	g__Lactobacillus	s__unclassified_g__Lactobacillus	K02601	transcriptional antiterminator NusG	-	-	4.58359	0	0	0	0	0	0	0	2.9162	0	0	0	0	0	2.35573	0	0	0	4.4915	0	0	0	0	0	5.76799	0	0	7.14087	0
M14_k97_7718_gene_1	786	d__Bacteria	k__unclassified_d__Bacteria	p__Firmicutes	c__Bacilli	o__Lactobacillales	f__Lactobacillaceae	g__Lactobacillus	s__unclassified_g__Lactobacillus	K00963	UTP--glucose-1-phosphate uridylyltransferase [EC:2.7.7.9]	ko00040;ko00052;ko00500;ko00520	Pentose and glucuronate interconversions;Galactose metabolism;Starch and sucrose metabolism;Amino sugar and nucleotide sugar metabolism	0	0	0	0	0	0	0	0	0	0	0	0.684359	0	1.36553	0	0	0	0	0	0	0	0	0	0	2.26757	0	0	4.41145	0
M14_k97_79336_gene_10	498	d__Bacteria	k__unclassified_d__Bacteria	p__Firmicutes	c__Bacilli	o__Lactobacillales	f__Lactobacillaceae	g__Lactobacillus	s__unclassified_g__Lactobacillus	-	-	-	-	79.6329	132.004	18.6452	1.3794	2.66551	104.77	3.25716	154.787	7.23781	1.68931	1.78843	77.7696	201.219	23.7075	8.77013	4.20828	0	12.9456	9.75412	2.71913	1.44939	56.751	20.6153	70.119	48.9121	52.623	52.0219	109.504	7.0767
M14_k97_79336_gene_21	543	d__Bacteria	k__unclassified_d__Bacteria	p__Firmicutes	c__Bacilli	o__Lactobacillales	f__Lactobacillaceae	g__Lactobacillus	s__unclassified_g__Lactobacillus	-	-	-	-	106.942	177.167	22.8	8.85559	6.11153	159.773	2.98723	273.481	24.8925	13.9438	16.4022	115.902	332.92	19.7662	9.38388	12.8651	1.58452	60.5511	31.9492	7.48137	65.1344	113.184	44.116	112.08	61.2702	266.172	44.9844	150.933	19.4707
M14_k97_79336_gene_23	528	d__Bacteria	k__unclassified_d__Bacteria	p__Firmicutes	c__Bacilli	o__Lactobacillales	f__Lactobacillaceae	g__Lactobacillus	s__unclassified_g__Lactobacillus	-	-	-	-	92.5442	214.085	26.3787	2.60205	8.79922	139.033	1.53605	221.136	15.3598	14.34	21.9286	90.6698	344.286	23.3769	5.51455	14.5536	6.51812	80.5864	31.5425	7.69391	34.1759	106.203	55.7394	107.706	77.6384	261.702	53.2718	159.997	12.0143
M14_k97_79336_gene_24	1041	d__Bacteria	k__unclassified_d__Bacteria	p__Firmicutes	c__Bacilli	o__Lactobacillales	f__Lactobacillaceae	g__Lactobacillus	s__unclassified_g__Lactobacillus	-	-	-	-	76.1906	154.792	27.5021	3.29943	5.73815	141.037	3.11636	214.885	18.178	6.46516	12.8334	98.6937	287.33	16.4965	9.09027	8.7238	4.13253	56.9756	25.331	16.9103	27.7347	89.6345	34.1885	80.5055	70.1966	260.895	39.8185	120.819	3.38539
M14_k97_79336_gene_51	1170	d__Bacteria	k__unclassified_d__Bacteria	p__Firmicutes	c__Bacilli	o__Lactobacillales	f__Lactobacillaceae	g__Lactobacillus	s__unclassified_g__Lactobacillus	-	-	-	-	71.4217	132.243	19.179	6.45842	13.0473	137.931	1.38638	138.873	21.565	9.34754	12.1797	72.1806	249.194	16.5124	8.71016	118.22	16.9137	55.1018	16.607	6.94424	45.652	92.4046	31.589	69.0711	53.3169	204.98	22.7753	106.959	6.02426
M14_k97_79336_gene_86	831	d__Bacteria	k__unclassified_d__Bacteria	p__Firmicutes	c__Bacilli	o__Lactobacillales	f__Lactobacillaceae	g__Lactobacillus	s__unclassified_g__Lactobacillus	K19508	PTS system, fructoselysine/glucoselysine-specific IIC component	ko02060	Phosphotransferase system (PTS)	79.253	164.002	34.452	0.826643	11.1817	162.076	1.95195	204.619	11.928	4.04948	11.7894	67.3192	165.427	29.7064	2.62787	0.840644	3.10611	30.2563	15.8662	0.814758	6.94869	104.188	22.2377	82.841	70.7776	13.3788	43.6458	126.694	5.93727
M14_k97_79336_gene_94	570	d__Bacteria	k__unclassified_d__Bacteria	p__Firmicutes	c__Bacilli	o__Lactobacillales	f__Lactobacillaceae	g__Lactobacillus	s__unclassified_g__Lactobacillus	K00760	hypoxanthine phosphoribosyltransferase [EC:2.4.2.8]	ko00230;ko00983	Purine metabolism;Drug metabolism - other enzymes	93.1795	106.891	33.9375	9.64127	18.6305	149.012	0	202.19	25.2942	5.90371	3.12505	115.131	249.126	23.5374	2.55411	4.90228	1.50946	36.1932	30.4358	0	8.86415	110.183	26.4165	71.7639	66.7063	19.5049	46.7493	132.17	16.0753
M14_k97_79336_gene_98	459	d__Bacteria	k__unclassified_d__Bacteria	p__Firmicutes	c__Bacilli	o__Lactobacillales	f__Lactobacillaceae	g__Lactobacillus	s__unclassified_g__Lactobacillus	K03664	SsrA-binding protein	-	-	72.5135	214.83	40.4588	7.48301	18.798	165.221	3.53392	222.272	19.632	0	15.5231	92.5808	309.373	31.5678	12.6871	16.7414	7.49797	22.4729	24.1895	4.42525	7.86269	91.8708	20.8758	71.7296	58.2454	50.1737	51.6042	138.037	7.67798
M14_k97_83571_gene_1	612	d__Bacteria	k__unclassified_d__Bacteria	p__Firmicutes	c__Bacilli	o__Lactobacillales	f__Lactobacillaceae	g__Lactobacillus	s__unclassified_g__Lactobacillus	K03569	rod shape-determining protein MreB and related proteins	-	-	0	0	0	0	1.0845	0	0	1.23485	0	0	0	0	0	0	0	0	0	0	0	0	0	0	0	0	2.91227	0	0	3.09038	0
M14_k97_84376_gene_1	372	d__Bacteria	k__unclassified_d__Bacteria	p__Firmicutes	c__Bacilli	o__Lactobacillales	f__Lactobacillaceae	g__Lactobacillus	s__unclassified_g__Lactobacillus	K07056	16S rRNA (cytidine1402-2'-O)-methyltransferase [EC:2.1.1.198]	-	-	0	0	0	0	0	0	0	0	0	0	0	4.33795	0	0	1.95678	0	0	0	0	0	0	0	0	0	1.59705	0	0	5.93153	0
M14_k97_85059_gene_2	510	d__Bacteria	k__unclassified_d__Bacteria	p__Firmicutes	c__Bacilli	o__Lactobacillales	f__Lactobacillaceae	g__Lactobacillus	s__unclassified_g__Lactobacillus	K00927	phosphoglycerate kinase [EC:2.7.2.3]	ko00010;ko00710;ko01200;ko01230	Glycolysis / Gluconeogenesis;Carbon fixation in photosynthetic organisms;Carbon metabolism;Biosynthesis of amino acids	0	0	0	0	0	0	0	0	1.76688	0	0	4.21887	0	0	4.28189	1.36975	0	0	0	0	0	0	0	0	4.65963	0	0	5.56268	2.76407
M14_k97_86825_gene_1	527	d__Bacteria	k__unclassified_d__Bacteria	p__Firmicutes	c__Bacilli	o__Lactobacillales	f__Lactobacillaceae	g__Lactobacillus	s__unclassified_g__Lactobacillus	K02796	PTS system, mannose-specific IID component	ko00051;ko00520;ko02060	Fructose and mannose metabolism;Amino sugar and nucleotide sugar metabolism;Phosphotransferase system (PTS)	0	0	0	0	0	0	0	0	0	0	0	0	0	0	2.76251	0	0	0	0	0	0	0	0	0	0	0	0	5.38323	1.33746
M14_k97_92059_gene_2	249	d__Bacteria	k__unclassified_d__Bacteria	p__Firmicutes	c__Bacilli	o__Lactobacillales	f__Lactobacillaceae	g__Lactobacillus	s__unclassified_g__Lactobacillus	K02078	acyl carrier protein	ko00061	Fatty acid biosynthesis	0	0	0	0	2.66551	0	0	0	0	0	0	0	0	0	0	0	0	0	0	0	0	0	0	0	0	0	2.97268	3.79781	0
M14_k97_94292_gene_1	180	d__Bacteria	k__unclassified_d__Bacteria	p__Firmicutes	c__Bacilli	o__Lactobacillales	f__Lactobacillaceae	g__Lactobacillus	s__unclassified_g__Lactobacillus	-	-	-	-	0	0	0	0	0	0	0	0	0	0	0	0	0	0	0	0	0	0	0	0	0	0	0	0	13.2023	0	0	5.25364	0
M14_k97_950_gene_1	330	d__Bacteria	k__unclassified_d__Bacteria	p__Firmicutes	c__Bacilli	o__Lactobacillales	f__Lactobacillaceae	g__Lactobacillus	s__unclassified_g__Lactobacillus	K00980	glycerol-3-phosphate cytidylyltransferase [EC:2.7.7.39]	ko00564	Glycerophospholipid metabolism	0	0	0	0	0	0	0	0	0	0	0	1.63002	0	0	2.20582	0	0	0	0	0	0	0	0	0	7.20124	0	0	1.91041	0
M14_k97_97853_gene_2	210	d__Bacteria	k__unclassified_d__Bacteria	p__Firmicutes	c__Bacilli	o__Lactobacillales	f__Lactobacillaceae	g__Lactobacillus	s__unclassified_g__Lactobacillus	K01934	5-formyltetrahydrofolate cyclo-ligase [EC:6.3.3.2]	ko00670	One carbon pool by folate	0	0	0	0	0	0	0	0	0	0	0	0	0	0	0	0	0	0	0	0	0	0	0	0	0	0	0	1.50104	3.35638
M14_k97_98851_gene_2	258	d__Bacteria	k__unclassified_d__Bacteria	p__Firmicutes	c__Bacilli	o__Lactobacillales	f__Lactobacillaceae	g__Lactobacillus	s__unclassified_g__Lactobacillus	-	-	-	-	0	0	0	0	0	0	0	0	3.49266	0	0	0	0	0	0	0	0	0	0	0	0	0	0	0	0	0	0	8.55243	2.73193
M14_k97_75112_gene_1	501	d__Bacteria	k__unclassified_d__Bacteria	p__Firmicutes	c__Bacilli	o__Lactobacillales	f__Lactobacillaceae	g__Lactobacillus	s__unclassified_g__Lactobacillus	K02777	PTS system, sugar-specific IIA component [EC:2.7.1.-]	ko00010;ko00500;ko00520;ko02026;ko02060;ko05111	Glycolysis / Gluconeogenesis;Starch and sucrose metabolism;Amino sugar and nucleotide sugar metabolism;Biofilm formation - Escherichia coli;Phosphotransferase system (PTS);Biofilm formation - Vibrio cholerae	104.599	153.616	26.2558	5.48456	13.2477	174.378	3.23766	205.147	19.7848	6.71679	14.2218	118.103	228.157	27.8502	20.3411	2.78872	0	38.6042	26.3169	1.35142	15.8478	102.077	30.0547	91.6046	64.035	25.3614	48.7556	156.036	5.62746
M3_k97_124911_gene_2	684	d__Bacteria	k__unclassified_d__Bacteria	p__Firmicutes	c__Bacilli	o__Lactobacillales	f__Lactobacillaceae	g__Lactobacillus	s__unclassified_g__Lactobacillus	-	-	-	-	1.03533	3.51615	5.65624	1.0043	0	3.5479	0	2.20972	0	0	0	0	11.779	0	1.06421	0	0	12.2529	0	0	15.8288	0	3.00188	0	0.868571	0	0	0.921691	0
M3_k97_143507_gene_3	276	d__Bacteria	k__unclassified_d__Bacteria	p__Firmicutes	c__Bacilli	o__Lactobacillales	f__Lactobacillaceae	g__Lactobacillus	s__unclassified_g__Lactobacillus	-	-	-	-	0	40.665	8.41059	0	0	90.1244	0	17.7979	9.79464	0	0	0	62.0319	0	5.27479	10.1243	3.11736	105.113	2.51426	0	245.829	14.6284	52.076	0	21.5255	5.75456	0	1.1421	0
M3_k97_143507_gene_4	384	d__Bacteria	k__unclassified_d__Bacteria	p__Firmicutes	c__Bacilli	o__Lactobacillales	f__Lactobacillaceae	g__Lactobacillus	s__unclassified_g__Lactobacillus	-	-	-	-	0	10.4386	20.1504	0	0	104.275	0	37.3927	4.69327	0	0	1.4008	72.1235	4.1926	5.68688	5.45762	4.48121	147.742	10.8428	0	310.146	23.3648	23.1707	0	13.9243	0	0	0	0
M3_k97_23292_gene_1	348	d__Bacteria	k__unclassified_d__Bacteria	p__Firmicutes	c__Bacilli	o__Lactobacillales	f__Lactobacillaceae	g__Lactobacillus	s__unclassified_g__Lactobacillus	-	-	-	-	0	0	4.44698	0	0	1.74336	0	1.08581	0	0	0	0	5.78797	0	0	0	0	9.2628	0	0	6.22237	0	1.96675	0	0	0	0	0	0
M3_k97_57059_gene_3	261	d__Bacteria	k__unclassified_d__Bacteria	p__Firmicutes	c__Bacilli	o__Lactobacillales	f__Lactobacillaceae	g__Lactobacillus	s__unclassified_g__Lactobacillus	-	-	-	-	651.185	1118.05	243.101	34.2154	124.605	932.119	6.21482	1443.41	517.878	77.3589	58.011	647.136	1975.63	176.828	47.4125	380.067	82.413	274.179	210.042	49.2882	157.633	567.2	348.77	653.661	500.776	1764.73	334.649	786.234	43.2085
M3_k97_93646_gene_1	845	d__Bacteria	k__unclassified_d__Bacteria	p__Firmicutes	c__Bacilli	o__Lactobacillales	f__Lactobacillaceae	g__Lactobacillus	s__unclassified_g__Lactobacillus	K02761	PTS system, cellobiose-specific IIC component	ko00500;ko02060	Starch and sucrose metabolism;Phosphotransferase system (PTS)	0	0	0.915709	0	0	1.43595	0	0	0	0	0	0	0	0	0	0	0	5.34063	0	0	1.70839	0.530891	1.61995	0	1.40616	0	0	0	0
M5_k97_204863_gene_1	465	d__Bacteria	k__unclassified_d__Bacteria	p__Firmicutes	c__Bacilli	o__Lactobacillales	f__Lactobacillaceae	g__Lactobacillus	s__unclassified_g__Lactobacillus	K01992	ABC-2 type transport system permease protein	-	-	68.532	139.648	19.9684	4.43187	9.99137	138.299	0	208.84	5.81359	12.6644	9.57677	94.8566	223.08	30.0064	12.5234	43.567	1.85031	47.1387	35.8161	7.28025	49.6719	64.6375	22.0783	85.8231	49.828	114.423	49.3465	119.986	12.1263
M6_k97_217041_gene_1	825	d__Bacteria	k__unclassified_d__Bacteria	p__Firmicutes	c__Bacilli	o__Lactobacillales	f__Lactobacillaceae	g__Lactobacillus	s__unclassified_g__Lactobacillus	-	-	-	-	0	0	0.937908	0	0	0.735383	0	0.458016	0	0	0	0	1.22074	0	0	0	0	0.781443	0	0	3.49961	0	0	0	0.720124	0	0	0	0
M6_k97_36563_gene_1	927	d__Bacteria	k__unclassified_d__Bacteria	p__Firmicutes	c__Bacilli	o__Lactobacillales	f__Lactobacillaceae	g__Lactobacillus	s__unclassified_g__Lactobacillus	K02761	PTS system, cellobiose-specific IIC component	ko00500;ko02060	Starch and sucrose metabolism;Phosphotransferase system (PTS)	0	0	0	0	0	1.30893	0	0	0	0	0	0	0.543207	0	0	0	0	0.695459	0	0	9.34362	0.96786	0	0	0	0	0	0.340041	0
M7_k97_137746_gene_1	584	d__Bacteria	k__unclassified_d__Bacteria	p__Firmicutes	c__Bacilli	o__Lactobacillales	f__Lactobacillaceae	g__Lactobacillus	s__unclassified_g__Lactobacillus	K02761	PTS system, cellobiose-specific IIC component	ko00500;ko02060	Starch and sucrose metabolism;Phosphotransferase system (PTS)	0	4.11823	2.64991	0	0	10.3885	0	2.5881	0	0	0	0	5.17349	0	0	0	0	3.31177	0	0	6.17975	5.37709	3.5159	0	7.12109	0	0	0.539757	0
M11_k97_185_gene_2	1064	d__Bacteria	k__unclassified_d__Bacteria	p__Firmicutes	c__Clostridia	o__Clostridiales	f__Lachnospiraceae	g__Lachnoclostridium	s__unclassified_g__Lachnoclostridium	-	-	-	-	0	0	0	0	0	0	0	0	0	0	0	0	0	0	0	0	0	0	0	0	0	0	0	0	10.609	0	0	0	0
M11_k97_60809_gene_3	747	d__Bacteria	k__unclassified_d__Bacteria	p__Firmicutes	c__Clostridia	o__Clostridiales	f__Lachnospiraceae	g__Lachnoclostridium	s__unclassified_g__Lachnoclostridium	K19508	PTS system, fructoselysine/glucoselysine-specific IIC component	ko02060	Phosphotransferase system (PTS)	0	0	0	0	0	0	0	0	2.4126	4.50484	0	6.4808	0	0	0	2.80552	0	0	0	0	0	0	0	0	14.3157	0	0	0	0
M8_k97_10238_gene_19	429	d__Bacteria	k__unclassified_d__Bacteria	p__Proteobacteria	c__Gammaproteobacteria	o__Enterobacteriales	f__Enterobacteriaceae	g__Kosakonia	s__unclassified_g__Kosakonia	K08978	bacterial/archaeal transporter family protein	-	-	0	0	0	0	0	0	0	0	0	0	0	0	0	0	0	0	0	0	0	0	0	0	0	0	0	0	0	0	0
M8_k97_104433_gene_21	564	d__Bacteria	k__unclassified_d__Bacteria	p__Proteobacteria	c__Gammaproteobacteria	o__Enterobacteriales	f__Enterobacteriaceae	g__Kosakonia	s__unclassified_g__Kosakonia	K13694	murein DD-endopeptidase / murein LD-carboxypeptidase [EC:3.4.-.- 3.4.17.13]	-	-	0	0	0	0	0	0	0	0.66997	0	0	0	0	0	0	0	0	0	0	0	0	0	0	0	0	0	0	0	0	0
M8_k97_104433_gene_24	1101	d__Bacteria	k__unclassified_d__Bacteria	p__Proteobacteria	c__Gammaproteobacteria	o__Enterobacteriales	f__Enterobacteriaceae	g__Kosakonia	s__unclassified_g__Kosakonia	K13894	microcin C transport system permease protein	ko02010	ABC transporters	0	0	0	0	0	0	0	0	0	0	0	0	0	0	0	0	0	0	0	0	0	0	0	0	0	0	0	0.286302	0
M8_k97_121763_gene_67	474	d__Bacteria	k__unclassified_d__Bacteria	p__Proteobacteria	c__Gammaproteobacteria	o__Enterobacteriales	f__Enterobacteriaceae	g__Kosakonia	s__unclassified_g__Kosakonia	K04760	transcription elongation factor GreB	-	-	0	0	0	0	0	0	1.71104	0	0	0	0	0	0	0	0	0	0	0	0	0	0	0	0	0	0	0	0	0	0
M8_k97_121763_gene_83	330	d__Bacteria	k__unclassified_d__Bacteria	p__Proteobacteria	c__Gammaproteobacteria	o__Enterobacteriales	f__Enterobacteriaceae	g__Kosakonia	s__unclassified_g__Kosakonia	K02439	thiosulfate sulfurtransferase [EC:2.8.1.1]	ko00920	Sulfur metabolism	0	0	0	0	0	0	0	0	0	0	0	0	0	0	0	2.11689	0	0	0	0	0	0	0	0	0	0	0	0	0
M8_k97_12223_gene_22	1524	d__Bacteria	k__unclassified_d__Bacteria	p__Proteobacteria	c__Gammaproteobacteria	o__Enterobacteriales	f__Enterobacteriaceae	g__Kosakonia	s__unclassified_g__Kosakonia	K10441	ribose transport system ATP-binding protein [EC:3.6.3.17]	ko02010	ABC transporters	0	0	0	0	0	0	0	0	0	0	0	0	0	0	0	0	0	0	0	0	0	0.588718	0	0	0	0	0	0	0
M8_k97_129217_gene_145	195	d__Bacteria	k__unclassified_d__Bacteria	p__Proteobacteria	c__Gammaproteobacteria	o__Enterobacteriales	f__Enterobacteriaceae	g__Kosakonia	s__unclassified_g__Kosakonia	-	-	-	-	0	0	0	0	0	0	0	0	0	0	0	0	0	0	0	0	0	0	0	0	0	0	0	0	0	0	0	0	0
M8_k97_129217_gene_31	315	d__Bacteria	k__unclassified_d__Bacteria	p__Proteobacteria	c__Gammaproteobacteria	o__Enterobacteriales	f__Enterobacteriaceae	g__Kosakonia	s__unclassified_g__Kosakonia	K02686	primosomal replication protein N	ko03440	Homologous recombination	0	0	0	0	0	0	0	0	0	0	0	0	0	0	0	0	0	0	0	0	0	1.42414	0	0	0	0	0	0	0
M8_k97_131423_gene_23	291	d__Bacteria	k__unclassified_d__Bacteria	p__Proteobacteria	c__Gammaproteobacteria	o__Enterobacteriales	f__Enterobacteriaceae	g__Kosakonia	s__unclassified_g__Kosakonia	K09131	uncharacterized protein	-	-	0	0	0	0	0	0	0	0	0	0	0	0	0	0	0	0	0	0	0	0	0	0	0	0	0	0	0	0	0
M8_k97_131423_gene_9	855	d__Bacteria	k__unclassified_d__Bacteria	p__Proteobacteria	c__Gammaproteobacteria	o__Enterobacteriales	f__Enterobacteriaceae	g__Kosakonia	s__unclassified_g__Kosakonia	K01644	citrate lyase subunit beta / citryl-CoA lyase [EC:4.1.3.34]	ko02020	Two-component system	0	0	0	0	0	0.70958	0	0	0	0	0	0	0	0	0	0	0	0	0	0	0	0.524682	0	0	0	0	0	0	0
M8_k97_145351_gene_60	846	d__Bacteria	k__unclassified_d__Bacteria	p__Proteobacteria	c__Gammaproteobacteria	o__Enterobacteriales	f__Enterobacteriaceae	g__Kosakonia	s__unclassified_g__Kosakonia	K11074	putrescine transport system permease protein	ko02010	ABC transporters	0	0	0	0	0	0	0	0	0	0	0	0	0	0	0	0	0	0	0	0	0	0	0	0	0	0	0	0	0
M8_k97_145351_gene_88	2292	d__Bacteria	k__unclassified_d__Bacteria	p__Proteobacteria	c__Gammaproteobacteria	o__Enterobacteriales	f__Enterobacteriaceae	g__Kosakonia	s__unclassified_g__Kosakonia	K03694	ATP-dependent Clp protease ATP-binding subunit ClpA	-	-	0	0	0	0	0	0	0	0	0	0	0	0	0	0	0	0	0	0	0	0	0	0	0	0	0	0	0	0	0
M8_k97_160263_gene_77	561	d__Bacteria	k__unclassified_d__Bacteria	p__Proteobacteria	c__Gammaproteobacteria	o__Enterobacteriales	f__Enterobacteriaceae	g__Kosakonia	s__unclassified_g__Kosakonia	-	-	-	-	0	0	0	0	0	0	0	0	0	0	0	0	0	0	0	0	0	0	0	0	0	0	0	0	0	0	0	0	0
M8_k97_160263_gene_89	984	d__Bacteria	k__unclassified_d__Bacteria	p__Proteobacteria	c__Gammaproteobacteria	o__Enterobacteriales	f__Enterobacteriaceae	g__Kosakonia	s__unclassified_g__Kosakonia	K01889	phenylalanyl-tRNA synthetase alpha chain [EC:6.1.1.20]	ko00970	Aminoacyl-tRNA biosynthesis	0	0	0	0	0	0	0	0	0	0	0	0	0	0	0	0	0	0	0	0	0	0	0	0	0	0	0	0	0
M8_k97_168400_gene_68	1143	d__Bacteria	k__unclassified_d__Bacteria	p__Proteobacteria	c__Gammaproteobacteria	o__Enterobacteriales	f__Enterobacteriaceae	g__Kosakonia	s__unclassified_g__Kosakonia	-	-	-	-	0	0	0	0	0	0	0	0	0	0	0	0	0	0	0	0	0	0	0	0	0	0	0	0.872873	0	0	0	0	0
M8_k97_175565_gene_104	276	d__Bacteria	k__unclassified_d__Bacteria	p__Proteobacteria	c__Gammaproteobacteria	o__Enterobacteriales	f__Enterobacteriaceae	g__Kosakonia	s__unclassified_g__Kosakonia	-	-	-	-	0	0	0	0	0	0	0	0	0	0	0	0	0	0	0	0	0	0	0	0	0	0	0	0	0	0	0	0	0
M8_k97_175565_gene_143	762	d__Bacteria	k__unclassified_d__Bacteria	p__Proteobacteria	c__Gammaproteobacteria	o__Enterobacteriales	f__Enterobacteriaceae	g__Kosakonia	s__unclassified_g__Kosakonia	-	-	-	-	0	0	0	0	0	0	0	0	0	0	0	0	0	0	0	0	0	0	0	0	0	0	0	0	0	0	0	0	0
M8_k97_175565_gene_311	507	d__Bacteria	k__unclassified_d__Bacteria	p__Proteobacteria	c__Gammaproteobacteria	o__Enterobacteriales	f__Enterobacteriaceae	g__Kosakonia	s__unclassified_g__Kosakonia	K11065	thiol peroxidase, atypical 2-Cys peroxiredoxin [EC:1.11.1.15]	-	-	0	0	0	0	0	0	0	0	0	0	0	0	0	0	0	0	0	0	0	0	0	0	0	0	0	0	0	0	0
M8_k97_175565_gene_49	480	d__Bacteria	k__unclassified_d__Bacteria	p__Proteobacteria	c__Gammaproteobacteria	o__Enterobacteriales	f__Enterobacteriaceae	g__Kosakonia	s__unclassified_g__Kosakonia	-	-	-	-	0	0	0	0	0	0	0	0	0	0	0	0	0	0	0	0	0	0	0	0	0	0	0	0	0	0	0	0	0
M8_k97_183584_gene_36	825	d__Bacteria	k__unclassified_d__Bacteria	p__Proteobacteria	c__Gammaproteobacteria	o__Enterobacteriales	f__Enterobacteriaceae	g__Kosakonia	s__unclassified_g__Kosakonia	K00674	2,3,4,5-tetrahydropyridine-2-carboxylate N-succinyltransferase [EC:2.3.1.117]	ko00300;ko01230	Lysine biosynthesis;Biosynthesis of amino acids	0	0	0	0	0	0	0	0	0	0	0	0	0	0	0	0	0	0	0	0	0	0	0	0	0	0	0	0	0
M8_k97_183584_gene_4	816	d__Bacteria	k__unclassified_d__Bacteria	p__Proteobacteria	c__Gammaproteobacteria	o__Enterobacteriales	f__Enterobacteriaceae	g__Kosakonia	s__unclassified_g__Kosakonia	K02073	D-methionine transport system substrate-binding protein	ko02010	ABC transporters	0	0	0	0	0	0	0	0	0	0	0	0	0	0	0	0	0	0	0	0	0	0.549759	0	0	0	0	0	0	0
M8_k97_195050_gene_103	444	d__Bacteria	k__unclassified_d__Bacteria	p__Proteobacteria	c__Gammaproteobacteria	o__Enterobacteriales	f__Enterobacteriaceae	g__Kosakonia	s__unclassified_g__Kosakonia	K11923	MerR family transcriptional regulator, copper efflux regulator	-	-	0	0	0	0	0	0	0	0	0	0	0	0	0	0	0	0	0	0	0	0	0	1.01037	0	0	0	0	0	0	0
M8_k97_195050_gene_316	1638	d__Bacteria	k__unclassified_d__Bacteria	p__Proteobacteria	c__Gammaproteobacteria	o__Enterobacteriales	f__Enterobacteriaceae	g__Kosakonia	s__unclassified_g__Kosakonia	K01937	CTP synthase [EC:6.3.4.2]	ko00240	Pyrimidine metabolism	0	0	0	0	0	0	0	0	0	0	0	0	0	0	0	0	0	0	0	0	0	0	0	0	0	0	0	0	0
M8_k97_20538_gene_24	639	d__Bacteria	k__unclassified_d__Bacteria	p__Proteobacteria	c__Gammaproteobacteria	o__Enterobacteriales	f__Enterobacteriaceae	g__Kosakonia	s__unclassified_g__Kosakonia	-	-	-	-	0	0	0	0	0	0	0	0	0	0	0	0	0	0	0	0	0	0	0	0	0	0	0	0	0	0	0	0	0
M8_k97_25816_gene_29	1281	d__Bacteria	k__unclassified_d__Bacteria	p__Proteobacteria	c__Gammaproteobacteria	o__Enterobacteriales	f__Enterobacteriaceae	g__Kosakonia	s__unclassified_g__Kosakonia	-	-	-	-	0.552821	0	0	0	0	0	0	0	0	0	0	0	0	0	0	0	0	0	0	0	0	0	0	0	0	0	0	0	0
M8_k97_32047_gene_73	1098	d__Bacteria	k__unclassified_d__Bacteria	p__Proteobacteria	c__Gammaproteobacteria	o__Enterobacteriales	f__Enterobacteriaceae	g__Kosakonia	s__unclassified_g__Kosakonia	K03543	membrane fusion protein, multidrug efflux system	-	-	0	0	0	0	0	0	0	0	0	0	0	0	0	0	0	0	0	0	0	0	0	0	0	0	0	0	0	0	0
M8_k97_35170_gene_13	798	d__Bacteria	k__unclassified_d__Bacteria	p__Proteobacteria	c__Gammaproteobacteria	o__Enterobacteriales	f__Enterobacteriaceae	g__Kosakonia	s__unclassified_g__Kosakonia	K02421	flagellar biosynthetic protein FliR	ko02040	Flagellar assembly	0	0	0	0	0	0	0	0	0	0	0	0	0	0	0	0	0	0	0	0	0	1.68648	0	0	0	0	0	0	0
M8_k97_37567_gene_43	387	d__Bacteria	k__unclassified_d__Bacteria	p__Proteobacteria	c__Gammaproteobacteria	o__Enterobacteriales	f__Enterobacteriaceae	g__Kosakonia	s__unclassified_g__Kosakonia	K03594	bacterioferritin [EC:1.16.3.1]	ko00860	Porphyrin and chlorophyll metabolism	0	0	0	0	0	0	0	0	0	0	0	0	0	0	0	0	0	0	0	0	0	0	0	0	0	0	0	0	0
M8_k97_63188_gene_129	849	d__Bacteria	k__unclassified_d__Bacteria	p__Proteobacteria	c__Gammaproteobacteria	o__Enterobacteriales	f__Enterobacteriaceae	g__Kosakonia	s__unclassified_g__Kosakonia	-	-	-	-	0	0	0	0	0	0	0.955281	0	0	0	0	0	0	0	0	0	0	0	0	0	0	0	0	0	0	0	0	0	0
M8_k97_63188_gene_89	1119	d__Bacteria	k__unclassified_d__Bacteria	p__Proteobacteria	c__Gammaproteobacteria	o__Enterobacteriales	f__Enterobacteriaceae	g__Kosakonia	s__unclassified_g__Kosakonia	K03526	(E)-4-hydroxy-3-methylbut-2-enyl-diphosphate synthase [EC:1.17.7.1 1.17.7.3]	ko00900	Terpenoid backbone biosynthesis	0	0	0	0	0	0	0	0	0	0	0	0	0	0	0	0	0	0	0	0	0	0	0	0	0	0	0	0	0
M8_k97_64321_gene_72	1260	d__Bacteria	k__unclassified_d__Bacteria	p__Proteobacteria	c__Gammaproteobacteria	o__Enterobacteriales	f__Enterobacteriaceae	g__Kosakonia	s__unclassified_g__Kosakonia	K01813	L-rhamnose isomerase [EC:5.3.1.14]	ko00051	Fructose and mannose metabolism	0	0	0	0	0	0	0	0	0	0	0	0	0	0	0	0	0	0	0	0	0	0	0	0	0	0	0	0	0
M8_k97_70216_gene_46	1647	d__Bacteria	k__unclassified_d__Bacteria	p__Proteobacteria	c__Gammaproteobacteria	o__Enterobacteriales	f__Enterobacteriaceae	g__Kosakonia	s__unclassified_g__Kosakonia	K01676	fumarate hydratase, class I [EC:4.2.1.2]	ko00020;ko00620;ko00720;ko01200	Citrate cycle (TCA cycle);Pyruvate metabolism;Carbon fixation pathways in prokaryotes;Carbon metabolism	0	0	0	0	0	0	0	0	0	0	0	0	0	0	0	0	0	0	0	0	0	0.272376	0	0	0	0	0	0	0
M8_k97_72150_gene_30	1275	d__Bacteria	k__unclassified_d__Bacteria	p__Proteobacteria	c__Gammaproteobacteria	o__Enterobacteriales	f__Enterobacteriaceae	g__Kosakonia	s__unclassified_g__Kosakonia	K08162	MFS transporter, DHA1 family, multidrug resistance protein	-	-	0	0	0	0	0	0.475836	0	0	0	0	0	0	0	0.420904	0	0	0	0	0	0	0	0	0	0	0	0	0	0	0
M8_k97_72150_gene_43	783	d__Bacteria	k__unclassified_d__Bacteria	p__Proteobacteria	c__Gammaproteobacteria	o__Enterobacteriales	f__Enterobacteriaceae	g__Kosakonia	s__unclassified_g__Kosakonia	K02392	flagellar basal-body rod protein FlgG	ko02040	Flagellar assembly	0	0	0	0	0	0	0	0	0	0	0	0	0	0	0	0	0	0	0	0	0	0	0	0	0	0	0	0	0.900177
M8_k97_8033_gene_47	813	d__Bacteria	k__unclassified_d__Bacteria	p__Proteobacteria	c__Gammaproteobacteria	o__Enterobacteriales	f__Enterobacteriaceae	g__Kosakonia	s__unclassified_g__Kosakonia	K06173	tRNA pseudouridine38-40 synthase [EC:5.4.99.12]	-	-	0	0	0	0	0	0	0	0	0	0	0	0	0	0	0	0	0	0	0	0	0	0	0	0	0	0	0	0	0
M8_k97_8033_gene_55	783	d__Bacteria	k__unclassified_d__Bacteria	p__Proteobacteria	c__Gammaproteobacteria	o__Enterobacteriales	f__Enterobacteriaceae	g__Kosakonia	s__unclassified_g__Kosakonia	K10013	lysine/arginine/ornithine transport system substrate-binding protein	ko02010	ABC transporters	0	0	0	0.877319	0	0	0	0	0	0	0	0	0	0	0	0	0	0	0	0	0	0	0	0	0	0	0	0	0
M8_k97_8033_gene_56	783	d__Bacteria	k__unclassified_d__Bacteria	p__Proteobacteria	c__Gammaproteobacteria	o__Enterobacteriales	f__Enterobacteriaceae	g__Kosakonia	s__unclassified_g__Kosakonia	K10014	histidine transport system substrate-binding protein	ko02010	ABC transporters	0	0	0	0	0	0	0	0	0	0	0	0	0	0	0	0	0	0	0	0	0	0	0	0	0	0	0	0.402578	0
M8_k97_87295_gene_15	291	d__Bacteria	k__unclassified_d__Bacteria	p__Proteobacteria	c__Gammaproteobacteria	o__Enterobacteriales	f__Enterobacteriaceae	g__Kosakonia	s__unclassified_g__Kosakonia	-	-	-	-	0	0	0	0	0	0	0	0	0	0	0	0	0	0	0	0	0	0	0	0	0	0	0	0	0	0	0	0	0
M8_k97_87295_gene_5	237	d__Bacteria	k__unclassified_d__Bacteria	p__Proteobacteria	c__Gammaproteobacteria	o__Enterobacteriales	f__Enterobacteriaceae	g__Kosakonia	s__unclassified_g__Kosakonia	-	-	-	-	0	0	0	0	0	0	0	0	0	0	0	0	0	0	0	0	0	0	0	0	0	0	0	0	0	0	0	0	0
L8_k97_141788_gene_13	1137	d__Bacteria	k__unclassified_d__Bacteria	p__Proteobacteria	c__Gammaproteobacteria	o__Enterobacteriales	f__Enterobacteriaceae	g__Klebsiella	s__unclassified_g__Klebsiella	K00571	site-specific DNA-methyltransferase (adenine-specific) [EC:2.1.1.72]	-	-	6.85119	0	0	0	0	0	0	12.6287	0	0	0	0	0	0	1.28042	0	0	0	0	0	0	0	0	0.877479	0	0	0	0	0
M14_k97_27160_gene_103	288	d__Bacteria	k__unclassified_d__Bacteria	p__Proteobacteria	c__Gammaproteobacteria	o__Enterobacteriales	f__Enterobacteriaceae	g__Klebsiella	s__unclassified_g__Klebsiella	-	-	-	-	46.7192	0	32.2406	21.4669	48.3957	21.0657	16.8965	18.3683	6.25769	40.8955	43.295	50.4287	10.4907	55.9013	63.1876	14.5536	32.8622	96.2559	72.285	75.2293	27.5686	54.5178	83.177	38.1063	39.1943	19.3018	38.552	60.1979	39.1577
M14_k97_76314_gene_8	429	d__Bacteria	k__unclassified_d__Bacteria	p__Proteobacteria	c__Gammaproteobacteria	o__Pasteurellales	f__Pasteurellaceae	g__Haemophilus	s__unclassified_g__Haemophilus	-	-	-	-	39.6176	3.73744	12.6257	3.20252	9.28269	25.4556	32.1389	30.828	8.40193	17.6492	12.4565	8.77703	0	27.5206	42.4196	6.51352	16.0446	54.0999	32.3513	25.2518	15.1426	24.051	52.6483	2.32563	23.5425	0	8.62702	44.8212	64.0763
M14_k97_131328_gene_2	360	d__Bacteria	k__unclassified_d__Bacteria	p__Proteobacteria	c__Gammaproteobacteria	o__Enterobacteriales	f__Enterobacteriaceae	g__Escherichia	s__unclassified_g__Escherichia	-	-	-	-	43.2767	4.45379	19.3444	3.81634	20.2801	21.9083	22.5287	18.8931	5.00615	44.4008	86.5899	53.7906	8.39256	61.1187	46.506	11.6429	40.6296	57.3059	48.19	58.3027	44.1097	44.8603	66.5416	8.31411	37.9566	8.82366	37.0099	46.4071	72.4418
M14_k97_131329_gene_2	351	d__Bacteria	k__unclassified_d__Bacteria	p__Proteobacteria	c__Gammaproteobacteria	o__Enterobacteriales	f__Enterobacteriaceae	g__Escherichia	s__unclassified_g__Escherichia	-	-	-	-	58.5093	0	26.4538	11.7426	15.1273	19.0131	25.417	7.53573	5.13451	57.5233	60.8984	50.5724	10.0424	53.5123	80.8801	17.9122	46.5739	64.2854	45.4716	54.0108	63.7483	33.2299	83.8473	11.3697	32.1594	6.78743	54.8295	57.4757	54.2184
L9_k97_192787_gene_2	174	d__Bacteria	k__unclassified_d__Bacteria	p__Firmicutes	c__Bacilli	o__Lactobacillales	f__Enterococcaceae	g__Enterococcus	s__unclassified_g__Enterococcus	K02795	PTS system, mannose-specific IIC component	ko00051;ko00520;ko02060	Fructose and mannose metabolism;Amino sugar and nucleotide sugar metabolism;Phosphotransferase system (PTS)	4.06991	0	0	0	0	0	0	0	5.17878	4.83493	0	0	0	0	0	0	0	0	0	0	0	0	0	0	0	0	0	0	0
M11_k97_204832_gene_2	519	d__Bacteria	k__unclassified_d__Bacteria	p__Firmicutes	c__Bacilli	o__Lactobacillales	f__Enterococcaceae	g__Enterococcus	s__unclassified_g__Enterococcus	-	-	-	-	0	0	0	0	0	0	0	0	0	4.86288	0	16.5829	0	0	0	0	0	0	0	0	0	0	0	0	26.3282	0	0	0	0
M14_k97_35533_gene_69	867	d__Bacteria	k__unclassified_d__Bacteria	p__Firmicutes	c__Bacilli	o__Lactobacillales	f__Enterococcaceae	g__Enterococcus	s__unclassified_g__Enterococcus	-	-	-	-	65.3439	116.507	21.4193	3.16928	6.88975	113.361	1.8709	136.85	7.27537	10.6737	4.10906	54.5972	178.306	22.2831	10.9146	3.22295	0	22.3076	21.6105	3.12371	25.8081	64.6775	11.8413	52.9341	47.2815	36.638	31.5886	79.259	5.69074
L8_k97_45264_gene_1	264	d__Bacteria	k__unclassified_d__Bacteria	p__Proteobacteria	c__Gammaproteobacteria	o__Enterobacteriales	f__Enterobacteriaceae	g__Enterobacter	s__unclassified_g__Enterobacter	-	-	-	-	0	0	0	0	0	0	0	2.8626	0	0	0	0	0	0	0	0	0	0	0	0	0	0	0	0	9.00155	0	0	0	0
M3_k97_134377_gene_2	588	d__Bacteria	k__unclassified_d__Bacteria	p__Proteobacteria	c__Gammaproteobacteria	o__Enterobacteriales	f__Enterobacteriaceae	g__Enterobacter	s__unclassified_g__Enterobacter	-	-	-	-	6.0218	8.18042	7.89565	1.16827	3.38629	2.06357	12.4138	17.9935	1.5325	24.3227	7.57346	10.0629	0	16.4281	8.66572	1.18805	7.31626	14.2534	15.3421	29.9382	8.5928	16.0215	30.2638	1.69676	19.1972	0	8.81188	2.68043	0
M8_k97_125651_gene_31	441	d__Bacteria	k__unclassified_d__Bacteria	p__Proteobacteria	c__Gammaproteobacteria	o__Enterobacteriales	f__Enterobacteriaceae	g__Enterobacter	s__unclassified_g__Enterobacter	-	-	-	-	0	0	0	0	0	0	0	0	0	0	0	0	0	0	0	0	0	0	0	0	0	1.01724	0	0	0	0	0	0	0
M8_k97_129217_gene_121	339	d__Bacteria	k__unclassified_d__Bacteria	p__Proteobacteria	c__Gammaproteobacteria	o__Enterobacteriales	f__Enterobacteriaceae	g__Enterobacter	s__unclassified_g__Enterobacter	-	-	-	-	0	0	0	0	0	0	0	0	0	0	0	0	0	0	0	0	0	0	0	0	0	0	0	0	0	0	0	0	0
M8_k97_43928_gene_112	1155	d__Bacteria	k__unclassified_d__Bacteria	p__Proteobacteria	c__Gammaproteobacteria	o__Enterobacteriales	f__Enterobacteriaceae	g__Enterobacter	s__unclassified_g__Enterobacter	-	-	-	-	0	0	0	0	0	0.525273	0	0	0	0	0	0	0	0	0	0	0	0	0	0	0	0.776802	0	0	0	0	0	0	0
M8_k97_8033_gene_165	381	d__Bacteria	k__unclassified_d__Bacteria	p__Proteobacteria	c__Gammaproteobacteria	o__Enterobacteriales	f__Enterobacteriaceae	g__Enterobacter	s__unclassified_g__Enterobacter	-	-	-	-	0	0	0	0	0	0	0	0	0	0	0	0	0	0	0	0	0	0	0	0	1.89447	0	1.7964	0	0	0	0	0	0
M14_k97_30637_gene_20	441	d__Bacteria	k__unclassified_d__Bacteria	p__Chloroflexi	c__Chloroflexia	o__Chloroflexales	f__Chloroflexaceae	g__Chloroflexus	s__unclassified_g__Chloroflexus	K01808	ribose 5-phosphate isomerase B [EC:5.3.1.6]	ko00030;ko00051;ko00710;ko01200;ko01230	Pentose phosphate pathway;Fructose and mannose metabolism;Carbon fixation in photosynthetic organisms;Carbon metabolism;Biosynthesis of amino acids	24.0872	0	3.50918	1.55769	6.02007	11.0057	16.5517	17.1366	6.12998	13.3536	8.07836	12.1974	23.9787	1.2169	21.458	20.5929	15.608	17.5426	4.72065	10.747	31.0977	1.01724	7.75995	6.78703	8.08303	5.40224	3.35691	25.0173	6.3931
L14_k97_77852_gene_6	897	d__Bacteria	k__unclassified_d__Bacteria	p__Proteobacteria	c__Alphaproteobacteria	o__Rhizobiales	f__Beijerinckiaceae	g__Chelatococcus	s__unclassified_g__Chelatococcus	K02030	polar amino acid transport system substrate-binding protein	-	-	18.1581	8.93736	6.03837	0	4.43955	0.676355	7.2333	19.3776	0	6.56516	6.95036	5.99673	1.68412	13.162	8.92656	0.77879	3.83675	7.18719	7.73619	8.3029	4.82806	12.0028	22.8906	3.33677	5.9609	0	6.60154	3.86555	0
L14_k97_43847_gene_2	1659	d__Bacteria	k__unclassified_d__Bacteria	p__Actinobacteria	c__Actinobacteria	o__Bifidobacteriales	f__Bifidobacteriaceae	g__Bifidobacterium	s__unclassified_g__Bifidobacterium	K05343	maltose alpha-D-glucosyltransferase / alpha-amylase [EC:5.4.99.16 3.2.1.1]	ko00500	Starch and sucrose metabolism	21.3431	0	2.33205	1.24221	4.00068	10.2395	14.6661	17.3102	5.43163	9.6349	6.44224	11.3482	19.7293	12.2922	17.1121	16.4222	10.3724	15.1555	4.18286	8.16231	18.2733	4.32649	13.6143	0.601382	1.43244	4.78679	6.2464	25.6507	8.92201
L6_k97_15221_gene_3	543	d__Bacteria	k__unclassified_d__Bacteria	p__Actinobacteria	c__Actinobacteria	o__Bifidobacteriales	f__Bifidobacteriaceae	g__Bifidobacterium	s__unclassified_g__Bifidobacterium	-	-	-	-	36.5168	0	7.12499	0	7.33384	23.4632	32.8596	31.3146	6.63799	9.2959	13.1218	11.8874	27.8206	12.848	26.8111	30.8762	9.50709	15.4346	3.8339	12.4689	26.5854	4.95694	23.9487	0	6.56467	1.46248	4.08949	29.6061	20.7687
L6_k97_195707_gene_2	864	d__Bacteria	k__unclassified_d__Bacteria	p__Actinobacteria	c__Actinobacteria	o__Bifidobacteriales	f__Bifidobacteriaceae	g__Bifidobacterium	s__unclassified_g__Bifidobacterium	K02029	polar amino acid transport system permease protein	-	-	30.3265	0.927872	8.06015	1.59014	8.45004	14.0438	25.3448	23.6164	8.34358	8.76332	9.27749	13.6967	34.3862	8.07463	30.33	18.5963	11.9499	16.4157	8.03167	11.7546	28.404	4.15373	8.71378	2.30948	4.12571	3.67652	1.71342	32.8352	4.89471
L6_k97_82343_gene_2	204	d__Bacteria	k__unclassified_d__Bacteria	p__Actinobacteria	c__Actinobacteria	o__Bifidobacteriales	f__Bifidobacteriaceae	g__Bifidobacterium	s__unclassified_g__Bifidobacterium	K01462	peptide deformylase [EC:3.5.1.88]	-	-	0	0	0	0	0	0	7.95131	7.40908	0	0	0	0	0	0	0	0	0	0	0	0	0	0	0	0	0	0	0	0	0
L9_k97_170931_gene_1	273	d__Bacteria	k__unclassified_d__Bacteria	p__Actinobacteria	c__Actinobacteria	o__Bifidobacteriales	f__Bifidobacteriaceae	g__Bifidobacterium	s__unclassified_g__Bifidobacterium	-	-	-	-	12.97	0	5.66867	5.03253	7.29354	17.7785	14.8541	22.1458	3.30076	9.24482	0	27.5849	33.2013	1.96576	42.662	12.7944	3.15162	23.6151	10.1676	12.4004	10.5758	0	10.0282	3.65455	2.1762	2.9089	0	27.7115	0
M11_k97_68813_gene_242	729	d__Bacteria	k__unclassified_d__Bacteria	p__Actinobacteria	c__Actinobacteria	o__Bifidobacteriales	f__Bifidobacteriaceae	g__Bifidobacterium	s__unclassified_g__Bifidobacterium	K02003	putative ABC transport system ATP-binding protein	-	-	0.971419	0	0	0	0	5.82556	0	5.18331	0	2.30803	0	19.1846	0	0	0.998519	12.4574	0	0	0.951901	0	0	7.99978	4.69429	4.10573	45.6375	0	0	2.16199	0
M14_k97_10843_gene_14	273	d__Bacteria	k__unclassified_d__Bacteria	p__Actinobacteria	c__Actinobacteria	o__Bifidobacteriales	f__Bifidobacteriaceae	g__Bifidobacterium	s__unclassified_g__Bifidobacterium	K02822	PTS system, ascorbate-specific IIB component [EC:2.7.1.194]	ko00053;ko02060	Ascorbate and aldarate metabolism;Phosphotransferase system (PTS)	12.97	0	5.66867	2.51627	4.86236	20.0008	35.6498	33.2187	3.30076	3.08161	0	15.7628	16.6007	15.7261	23.9974	17.9122	18.9097	30.6996	5.08378	9.92035	23.7954	8.21618	32.5918	0	6.5286	0	10.8454	31.1754	10.3273
M14_k97_10843_gene_35	795	d__Bacteria	k__unclassified_d__Bacteria	p__Actinobacteria	c__Actinobacteria	o__Bifidobacteriales	f__Bifidobacteriaceae	g__Bifidobacterium	s__unclassified_g__Bifidobacterium	-	-	-	-	24.0509	3.02521	2.9199	2.59223	9.18344	6.10506	20.4034	27.5674	7.93428	7.40748	12.3233	13.5322	40.5376	16.8759	21.0593	19.3316	21.6451	31.6263	6.11013	8.51652	29.9613	5.07853	12.9137	7.52976	3.73649	7.99124	0.931067	42.0291	10.6391
M14_k97_143446_gene_8	228	d__Bacteria	k__unclassified_d__Bacteria	p__Actinobacteria	c__Actinobacteria	o__Bifidobacteriales	f__Bifidobacteriaceae	g__Bifidobacterium	s__unclassified_g__Bifidobacterium	-	-	-	-	15.5299	0	0	0	0	10.6437	32.0145	19.8875	7.90445	0	3.90631	14.1554	13.2514	2.35374	6.38527	15.3196	11.3209	5.65518	0	11.8783	15.8288	13.7729	6.00375	0	2.60571	3.48302	0	22.1206	6.1828
M14_k97_19174_gene_103	1056	d__Bacteria	k__unclassified_d__Bacteria	p__Actinobacteria	c__Actinobacteria	o__Bifidobacteriales	f__Bifidobacteriaceae	g__Bifidobacterium	s__unclassified_g__Bifidobacterium	K00134	glyceraldehyde 3-phosphate dehydrogenase [EC:1.2.1.12]	ko00010;ko00710;ko01200;ko01230;ko04066;ko05010	Glycolysis / Gluconeogenesis;Carbon fixation in photosynthetic organisms;Carbon metabolism;Biosynthesis of amino acids;HIF-1 signaling pathway;Alzheimer's disease	19.4477	0	6.59466	0.650512	4.39961	15.512	29.953	18.9647	9.38653	7.16999	5.90386	16.3002	21.9351	14.2294	11.0291	21.1689	22.8134	27.4726	7.2285	8.33506	25.9737	2.9737	14.907	1.88957	4.50078	4.5121	1.40189	25.0742	14.0167
M14_k97_19174_gene_69	621	d__Bacteria	k__unclassified_d__Bacteria	p__Actinobacteria	c__Actinobacteria	o__Bifidobacteriales	f__Bifidobacteriaceae	g__Bifidobacterium	s__unclassified_g__Bifidobacterium	K00995	CDP-diacylglycerol--glycerol-3-phosphate 3-phosphatidyltransferase [EC:2.7.8.5]	ko00564	Glycerophospholipid metabolism	19.3861	1.29095	3.73804	2.21237	10.6878	26.3779	14.3661	24.9475	5.80423	6.77358	0	10.3943	30.0024	12.0984	21.0992	13.499	12.4694	21.8011	4.4698	9.81252	23.2462	4.33433	14.3278	3.21318	5.74012	7.67275	3.57584	29.9483	2.27001
M14_k97_30637_gene_104	876	d__Bacteria	k__unclassified_d__Bacteria	p__Actinobacteria	c__Actinobacteria	o__Bifidobacteriales	f__Bifidobacteriaceae	g__Bifidobacterium	s__unclassified_g__Bifidobacterium	-	-	-	-	29.1026	0	7.06643	0.784179	3.03065	15.2365	25.9235	34.0767	9.25795	15.3658	6.10027	11.0529	32.1906	6.73878	18.2811	23.9238	9.82183	19.8706	3.96082	7.72904	21.4231	3.07263	7.03179	1.13892	6.78199	2.71962	10.1397	21.5903	15.2876
M14_k97_30637_gene_105	312	d__Bacteria	k__unclassified_d__Bacteria	p__Actinobacteria	c__Actinobacteria	o__Bifidobacteriales	f__Bifidobacteriaceae	g__Bifidobacterium	s__unclassified_g__Bifidobacterium	-	-	-	-	40.8556	0	2.48004	2.20173	2.12728	15.5562	31.1936	18.1665	8.66449	5.39281	5.70923	15.5165	27.4372	13.7603	20.9977	4.47804	30.3343	18.5969	6.67246	8.6803	25.4479	1.43783	10.9684	0	5.71252	7.63586	9.48972	27.2785	6.7773
M14_k97_30637_gene_62	351	d__Bacteria	k__unclassified_d__Bacteria	p__Actinobacteria	c__Actinobacteria	o__Bifidobacteriales	f__Bifidobacteriaceae	g__Bifidobacterium	s__unclassified_g__Bifidobacterium	-	-	-	-	28.2459	0	6.61345	3.91419	5.67275	6.91386	11.5532	18.3011	10.269	16.7776	2.53743	6.12999	25.8232	3.05785	18.6646	11.9414	9.80504	14.6938	7.9081	7.71583	18.5076	3.83422	11.6996	8.52729	3.3852	2.26248	4.21765	27.8398	8.03235
M14_k97_30637_gene_63	723	d__Bacteria	k__unclassified_d__Bacteria	p__Actinobacteria	c__Actinobacteria	o__Bifidobacteriales	f__Bifidobacteriaceae	g__Bifidobacterium	s__unclassified_g__Bifidobacterium	K01091	phosphoglycolate phosphatase [EC:3.1.3.18]	ko00630	Glyoxylate and dicarboxylate metabolism	14.6922	1.10883	11.7725	1.90025	0.917998	13.4261	32.5311	19.86	1.24634	12.7995	6.15933	14.1358	19.5014	5.93806	13.0885	16.4257	5.95015	23.1839	5.75881	12.174	17.97	4.34332	13.2531	1.37994	3.28687	1.09838	5.11893	13.9516	14.6232
M14_k97_61449_gene_120	717	d__Bacteria	k__unclassified_d__Bacteria	p__Actinobacteria	c__Actinobacteria	o__Bifidobacteriales	f__Bifidobacteriaceae	g__Bifidobacterium	s__unclassified_g__Bifidobacterium	-	-	-	-	22.7166	1.11811	8.63346	4.79038	5.55408	26.2307	31.6722	35.8364	8.79742	10.56	18.6326	14.2541	42.8407	12.724	17.2589	21.4347	19.1998	25.1762	8.71049	16.9974	45.3009	6.88234	17.1823	6.95742	8.28595	5.53786	2.06471	39.1275	17.6947
M14_k97_61449_gene_51	939	d__Bacteria	k__unclassified_d__Bacteria	p__Actinobacteria	c__Actinobacteria	o__Bifidobacteriales	f__Bifidobacteriaceae	g__Bifidobacterium	s__unclassified_g__Bifidobacterium	K10118	raffinose/stachyose/melibiose transport system permease protein	ko02010	ABC transporters	26.3959	0	5.76828	2.92626	6.36146	18.0909	36.2763	24.1446	5.75787	15.2308	8.53648	14.3213	27.8858	8.57272	21.7058	26.0385	15.5769	32.9554	4.4341	10.0947	26.1353	5.2552	17.4934	1.06251	10.7559	5.07431	3.94142	30.2126	9.75815
M14_k97_64543_gene_19	1722	d__Bacteria	k__unclassified_d__Bacteria	p__Actinobacteria	c__Actinobacteria	o__Bifidobacteriales	f__Bifidobacteriaceae	g__Bifidobacterium	s__unclassified_g__Bifidobacterium	-	-	-	-	7.40241	0	0	29.1212	16.5735	7.39867	0	56.6136	31.3975	5.86257	0	16.2434	16.9606	40.8255	9.2998	35.6995	2.49823	17.2217	9.67158	14.941	1.25748	19.278	0.397461	2.31752	15.5253	2.30583	0.859696	97.7506	0
M14_k97_89783_gene_133	804	d__Bacteria	k__unclassified_d__Bacteria	p__Actinobacteria	c__Actinobacteria	o__Bifidobacteriales	f__Bifidobacteriaceae	g__Bifidobacterium	s__unclassified_g__Bifidobacterium	K02028	polar amino acid transport system ATP-binding protein [EC:3.6.3.21]	-	-	27.3048	0	4.81203	0.854404	6.6041	12.828	30.2625	24.4389	7.84546	2.09273	15.5086	18.7331	27.5576	12.0146	23.5397	21.7219	12.8417	36.0834	8.63105	18.5266	25.1371	5.57964	11.9179	4.96365	6.6504	7.90178	1.84129	29.4047	11.3966
M14_k97_89783_gene_156	219	d__Bacteria	k__unclassified_d__Bacteria	p__Actinobacteria	c__Actinobacteria	o__Bifidobacteriales	f__Bifidobacteriaceae	g__Bifidobacterium	s__unclassified_g__Bifidobacterium	K02518	translation initiation factor IF-1	-	-	16.1681	0	7.06643	0	6.0613	11.0811	29.6268	20.7048	0	0	8.13369	7.36858	13.796	2.45047	26.5907	6.37968	11.7862	20.6066	3.16866	6.18323	16.4793	4.09683	6.25048	0	10.8512	0	0	23.0296	6.43688
M14_k97_89783_gene_168	186	d__Bacteria	k__unclassified_d__Bacteria	p__Actinobacteria	c__Actinobacteria	o__Bifidobacteriales	f__Bifidobacteriaceae	g__Bifidobacterium	s__unclassified_g__Bifidobacterium	K02954	small subunit ribosomal protein S14	ko03010	Ribosome	15.2293	4.31012	0	0	0	22.8325	8.7208	22.3467	9.68932	4.523	4.78838	5.78394	16.2437	8.65568	15.6542	7.51156	0	3.46608	7.46168	10.9204	11.6419	0	14.7189	5.36394	6.3882	0	0	32.1997	3.78946
M14_k97_89783_gene_171	369	d__Bacteria	k__unclassified_d__Bacteria	p__Actinobacteria	c__Actinobacteria	o__Bifidobacteriales	f__Bifidobacteriaceae	g__Bifidobacterium	s__unclassified_g__Bifidobacterium	K02874	large subunit ribosomal protein L14	ko03010	Ribosome	28.7872	2.17258	8.38779	9.30814	0	11.509	35.1668	35.8407	12.2101	6.83966	4.82731	8.74644	40.9393	5.81737	5.91805	15.1453	13.9901	33.1955	11.2835	14.6789	29.3413	12.1573	37.0964	8.11133	11.2702	6.45633	14.0417	57.2348	17.1912
M14_k97_89783_gene_220	1365	d__Bacteria	k__unclassified_d__Bacteria	p__Actinobacteria	c__Actinobacteria	o__Bifidobacteriales	f__Bifidobacteriaceae	g__Bifidobacterium	s__unclassified_g__Bifidobacterium	K01372	bleomycin hydrolase [EC:3.4.22.40]	-	-	22.3085	0.587313	8.50301	1.00651	4.37612	16.8896	20.7957	27.6823	9.90228	7.39586	7.17731	10.6399	23.2409	16.9055	18.6646	19.4475	13.8671	16.5305	10.6759	5.95221	25.9106	5.587	8.0226	1.46182	3.91716	5.8178	7.0495	29.7899	10.8437
M14_k97_92409_gene_344	201	d__Bacteria	k__unclassified_d__Bacteria	p__Actinobacteria	c__Actinobacteria	o__Bifidobacteriales	f__Bifidobacteriaceae	g__Bifidobacterium	s__unclassified_g__Bifidobacterium	-	-	-	-	24.6624	0	0	27.3409	26.4164	0	0	50.7577	31.3818	0	0	16.0569	15.0314	37.3788	21.729	27.804	0	6.41483	3.45242	6.73695	0	11.1593	0	0	23.6459	0	0	76.8443	0
M14_k97_92409_gene_345	405	d__Bacteria	k__unclassified_d__Bacteria	p__Actinobacteria	c__Actinobacteria	o__Bifidobacteriales	f__Bifidobacteriaceae	g__Bifidobacterium	s__unclassified_g__Bifidobacterium	-	-	-	-	19.2341	0	0	33.923	27.8595	14.98	8.01021	102.629	37.8242	2.07723	4.39822	15.938	46.0036	56.9779	10.784	77.6194	0	19.102	11.994	21.7329	0	18.8303	0	0	27.8715	3.92163	0	174.343	0
M14_k97_92409_gene_346	576	d__Bacteria	k__unclassified_d__Bacteria	p__Actinobacteria	c__Actinobacteria	o__Bifidobacteriales	f__Bifidobacteriaceae	g__Bifidobacterium	s__unclassified_g__Bifidobacterium	K13288	oligoribonuclease [EC:3.1.-.-]	ko03008	Ribosome biogenesis in eukaryotes	14.7534	0	1.34336	45.319	29.9592	7.37298	4.22414	77.4094	37.5461	4.38166	1.54625	22.4128	30.5979	60.5597	17.6925	78.8322	7.46868	20.1466	15.6618	23.5092	2.50623	38.1624	0	3.46421	31.9743	5.51479	0	161.987	0
M14_k97_92409_gene_348	213	d__Bacteria	k__unclassified_d__Bacteria	p__Actinobacteria	c__Actinobacteria	o__Bifidobacteriales	f__Bifidobacteriaceae	g__Bifidobacterium	s__unclassified_g__Bifidobacterium	-	-	-	-	13.2989	0	0	19.3504	9.34806	5.69663	0	69.1862	29.6138	3.94966	0	10.1015	18.9128	35.2729	0	32.7969	8.0788	9.08015	19.5475	12.7148	0	31.5918	0	0	30.6814	0	0	81.3944	0
M14_k97_143819_gene_2	609	d__Bacteria	k__unclassified_d__Bacteria	p__Actinobacteria	c__Actinobacteria	o__Bifidobacteriales	f__Bifidobacteriaceae	g__Bifidobacterium	s__unclassified_g__Bifidobacterium	K03550	holliday junction DNA helicase RuvA [EC:3.6.4.12]	ko03440	Homologous recombination	27.9079	1.31639	0	0	4.35936	11.9545	25.3032	26.68	5.9186	5.52564	2.92492	10.5991	25.6324	11.4556	15.5385	22.9417	15.5407	22.2307	6.83681	6.67058	37.9268	8.10285	16.8578	4.91475	5.85323	5.21596	3.6463	27.4328	16.2032
M14_k97_19548_gene_2	384	d__Bacteria	k__unclassified_d__Bacteria	p__Actinobacteria	c__Actinobacteria	o__Bifidobacteriales	f__Bifidobacteriaceae	g__Bifidobacterium	s__unclassified_g__Bifidobacterium	K03530	DNA-binding protein HU-beta	-	-	20.286	0	2.01504	5.36672	3.45683	23.6989	33.7931	34.4406	9.38653	10.9541	11.5969	14.008	41.9628	15.3729	28.4344	7.27682	33.6091	30.2199	9.03563	14.1055	15.0374	1.16824	14.2589	0	4.64143	6.20413	17.3484	25.4473	5.50655
M2_k97_87089_gene_9	318	d__Bacteria	k__unclassified_d__Bacteria	p__Actinobacteria	c__Actinobacteria	o__Bifidobacteriales	f__Bifidobacteriaceae	g__Bifidobacterium	s__unclassified_g__Bifidobacterium	K02946	small subunit ribosomal protein S10	ko03010	Ribosome	22.2693	0	2.43325	0	6.26144	19.0783	30.6051	20.2002	5.66734	18.5187	0	15.2238	45.9215	11.8131	29.7578	21.9678	32.4676	28.3826	2.18219	19.1622	15.8886	11.2856	10.7614	0	11.2095	4.99452	9.31067	31.7201	4.43295
M3_k97_102061_gene_5	1275	d__Bacteria	k__unclassified_d__Bacteria	p__Actinobacteria	c__Actinobacteria	o__Bifidobacteriales	f__Bifidobacteriaceae	g__Bifidobacterium	s__unclassified_g__Bifidobacterium	K03320	ammonium transporter, Amt family	-	-	21.1061	0	10.317	2.69388	4.68503	16.6543	15.9026	31.4145	4.94725	5.93844	6.28687	12.2347	26.0663	10.9435	22.8367	23.5598	13.4963	30.3384	5.44264	9.02752	26.6073	3.51846	15.5674	3.13002	4.19367	6.22846	5.22493	30.9038	11.0563
M3_k97_130656_gene_5	249	d__Bacteria	k__unclassified_d__Bacteria	p__Actinobacteria	c__Actinobacteria	o__Bifidobacteriales	f__Bifidobacteriaceae	g__Bifidobacterium	s__unclassified_g__Bifidobacterium	-	-	-	-	5.68807	0	12.4301	38.6232	31.9861	17.0556	3.25716	62.2184	43.4268	23.6504	0	4.32053	30.3345	43.1046	2.92338	56.1104	0	12.9456	13.9345	16.3148	0	28.8259	0	0	11.9298	0	5.94536	130.391	0
M7_k97_138915_gene_1	300	d__Bacteria	k__unclassified_d__Bacteria	p__Actinobacteria	c__Actinobacteria	o__Bifidobacteriales	f__Bifidobacteriaceae	g__Bifidobacterium	s__unclassified_g__Bifidobacterium	-	-	-	-	25.966	0	2.57925	2.2898	6.63712	12.1338	10.8138	18.8931	6.00738	8.41279	0	12.5511	26.8562	17.8884	9.70561	25.6144	8.60392	17.1918	4.62624	2.25688	28.8718	5.98138	18.2514	0	3.96068	0	7.40198	24.1667	14.0968
M9_k97_141396_gene_1	1305	d__Bacteria	k__unclassified_d__Bacteria	p__Actinobacteria	c__Actinobacteria	o__Bifidobacteriales	f__Bifidobacteriaceae	g__Bifidobacterium	s__unclassified_g__Bifidobacterium	K10547	putative multiple sugar transport system permease protein	ko02010	ABC transporters	20.0782	0	8.89395	1.57917	6.1031	21.8502	22.9948	28.955	11.7386	8.38055	8.87227	17.7241	28.9398	10.2807	17.2916	21.4123	14.5047	23.2188	3.72226	12.4517	27.1019	4.12509	12.5872	2.29355	4.55251	3.65117	6.80642	29.9518	16.7433
M8_k97_189381_gene_1	621	d__Bacteria	k__unclassified_d__Bacteria	p__Firmicutes	c__Bacilli	o__Bacillales	f__Bacillaceae	g__Bacillus	s__unclassified_g__Bacillus	-	-	-	-	0	0	2.49203	0	0	0	0	5.47627	0	0	0	0	0.810875	0	1.17218	0	0	0	0	0	0	0	0	0	0	0	0	0	0
L14_k97_130102_gene_3	861	d__Bacteria	k__unclassified_d__Bacteria	p__Proteobacteria	c__Epsilonproteobacteria	o__Campylobacterales	f__Campylobacteraceae	g__Arcobacter	s__unclassified_g__Arcobacter	-	-	-	-	9.86988	0	4.49346	0.79784	5.39603	4.93245	11.3036	20.6267	2.09316	19.5419	6.20655	3.12373	1.75454	26.1782	5.91805	6.49082	5.99576	12.7291	7.25369	30.6684	23.473	8.33641	23.8477	3.47628	13.8003	0.922334	12.0357	3.66107	0
M14_k97_42247_gene_15	1047	d__Bacteria	k__unclassified_d__Bacteria	p__Proteobacteria	c__Gammaproteobacteria	o__Pasteurellales	f__Pasteurellaceae	g__Actinobacillus	s__unclassified_g__Actinobacillus	-	-	-	-	33.8187	3.82847	25.1273	1.31221	12.0444	23.1783	25.5627	46.5562	11.1885	21.6949	17.8638	8.73391	11.0618	44.5929	51.4481	0.667216	13.1483	39.408	41.0927	16.1668	13.0985	27.8503	37.9148	4.76453	33.4786	1.51696	26.8649	34.6228	39.7187
M3_k97_87557_gene_2	1047	d__Bacteria	k__unclassified_d__Bacteria	p__Proteobacteria	c__Gammaproteobacteria	o__Pasteurellales	f__Pasteurellaceae	g__Actinobacillus	s__unclassified_g__Actinobacillus	-	-	-	-	10.1456	3.06278	3.6952	0	3.80351	0.579456	5.42239	17.3232	0.860656	8.03513	5.10395	1.54128	0.961897	15.3769	7.64769	0.667216	1.64354	14.1623	4.6395	0.64667	2.75757	10.7116	11.7667	1.90581	14.7533	0	9.89758	3.61282	0
M14_k97_145571_gene_2	294	d__Bacteria	k__unclassified_d__Bacteria	p__Proteobacteria	c__Gammaproteobacteria	o__Pseudomonadales	f__Moraxellaceae	g__Acinetobacter	s__unclassified_g__Acinetobacter	-	-	-	-	0	0	2.63188	0	0	0	0	0	0	0	0	0	0	0	0	0	0	0	0	0	0	0	0	0	0	0	0	4.28868	0
M14_k97_172525_gene_2	219	d__Bacteria	k__unclassified_d__Bacteria	p__Proteobacteria	c__Gammaproteobacteria	o__Orbales	f__Orbaceae	g__unclassified_f__Orbaceae	s__unclassified_f__Orbaceae	K02518	translation initiation factor IF-1	-	-	3.23363	0	7.06643	0	0	2.77028	0	15.5286	0	0	0	0	0	17.1533	9.97152	0	0	8.83138	3.16866	0	0	8.19367	6.25048	0	13.564	0	20.2794	2.87871	0
M14_k97_70696_gene_30	354	d__Bacteria	k__unclassified_d__Bacteria	p__Proteobacteria	c__Gammaproteobacteria	o__Orbales	f__Orbaceae	g__unclassified_f__Orbaceae	s__unclassified_f__Orbaceae	K02887	large subunit ribosomal protein L20	ko03010	Ribosome	38.0088	0	24.0438	0	9.37447	6.85526	27.4927	21.3482	2.5455	14.259	2.51593	4.55853	11.3797	40.9311	53.4631	5.92013	29.1658	40.0655	21.563	9.56305	0	20.2759	30.9346	2.81834	16.7826	0	10.4548	27.6039	39.8214
M3_k97_52895_gene_3	354	d__Bacteria	k__unclassified_d__Bacteria	p__Proteobacteria	c__Gammaproteobacteria	o__Orbales	f__Orbaceae	g__unclassified_f__Orbaceae	s__unclassified_f__Orbaceae	K02887	large subunit ribosomal protein L20	ko03010	Ribosome	8.00185	6.79391	6.55741	1.94051	11.2494	0	6.87317	10.6741	0	40.4004	12.5797	4.55853	0	6.06387	14.3939	0	0	34.6021	3.92054	0	10.1948	13.9397	27.0678	0	10.0695	0	10.4548	0	0
M4_k97_175742_gene_3	282	d__Bacteria	k__unclassified_d__Bacteria	p__Proteobacteria	c__Gammaproteobacteria	o__Orbales	f__Orbaceae	g__unclassified_f__Orbaceae	s__unclassified_f__Orbaceae	-	-	-	-	27.6234	8.52853	2.74388	2.43596	9.41436	0	2.87601	21.439	0	11.933	9.47489	9.53734	3.5713	34.2544	2.58128	2.47722	9.15311	22.8614	14.7646	50.4196	17.9169	17.4987	16.9893	7.07584	25.281	0	10.4993	8.94236	4.99886
M7_k97_43268_gene_45	225	d__Bacteria	k__unclassified_d__Bacteria	p__Proteobacteria	c__Gammaproteobacteria	o__Orbales	f__Orbaceae	g__unclassified_f__Orbaceae	s__unclassified_f__Orbaceae	-	-	-	-	15.737	7.12606	30.951	6.10614	20.6488	16.1784	21.6276	20.1527	4.00492	18.6951	7.91679	9.56278	8.95206	19.081	42.0576	9.31433	34.4157	37.2488	9.25248	9.02752	6.41596	13.9565	30.419	13.3026	21.1236	0	6.57954	22.4155	40.724
L7_k97_120729_gene_2	135	d__Bacteria	k__unclassified_d__Bacteria	p__Proteobacteria	c__Betaproteobacteria	o__Neisseriales	f__Neisseriaceae	g__unclassified_f__Neisseriaceae	s__unclassified_f__Neisseriaceae	K02914	large subunit ribosomal protein L34	ko03010	Ribosome	0	0	0	0	0	0	0	0	0	0	0	0	0	0	0	0	0	0	0	5.01529	5.34663	0	0	0	0	0	0	0	0
M14_k97_62905_gene_54	219	d__Bacteria	k__unclassified_d__Bacteria	p__Proteobacteria	c__Betaproteobacteria	o__Neisseriales	f__Neisseriaceae	g__unclassified_f__Neisseriaceae	s__unclassified_f__Neisseriaceae	K02518	translation initiation factor IF-1	-	-	22.6354	3.66065	45.9318	12.5469	15.1532	19.3919	22.2201	22.4302	4.11464	19.2073	36.6016	41.7553	16.0953	36.757	29.9145	6.37968	31.4298	29.4379	50.6985	34.0078	23.0711	40.9683	56.2544	18.2227	35.2664	3.62616	27.0392	30.2264	74.0242
L1_k97_52363_gene_3	345	d__Bacteria	k__unclassified_d__Bacteria	p__Proteobacteria	c__Gammaproteobacteria	o__Enterobacteriales	f__Enterobacteriaceae	g__unclassified_f__Enterobacteriaceae	s__unclassified_f__Enterobacteriaceae	-	-	-	-	18.4738	13.9423	15.6998	0	1.9238	1.75852	4.70165	38.3339	0	9.75395	12.9078	3.1183	0	26.4437	10.5496	2.02485	0	26.1614	14.0799	13.7375	29.2902	13.003	33.7254	0	24.1085	2.30182	6.4365	7.30941	0
L7_k97_163279_gene_2	1410	d__Bacteria	k__unclassified_d__Bacteria	p__Proteobacteria	c__Gammaproteobacteria	o__Enterobacteriales	f__Enterobacteriaceae	g__unclassified_f__Enterobacteriaceae	s__unclassified_f__Enterobacteriaceae	K02314	replicative DNA helicase [EC:3.6.4.12]	ko03030;ko04112	DNA replication;Cell cycle - Caulobacter	11.0494	7.95996	9.32919	0	14.5923	3.01194	9.20322	25.9948	0	14.9163	12.6332	5.34091	1.42852	25.1199	14.9714	1.98177	2.44083	15.5457	9.84306	18.7273	16.8931	15.5898	27.183	3.53792	22.3315	1.12642	12.0742	7.37745	0
L8_k97_105896_gene_1	519	d__Bacteria	k__unclassified_d__Bacteria	p__Proteobacteria	c__Gammaproteobacteria	o__Enterobacteriales	f__Enterobacteriaceae	g__unclassified_f__Enterobacteriaceae	s__unclassified_f__Enterobacteriaceae	-	-	-	-	0	0	4.47268	0	0	0	0	11.649	0	0	0	0	0	0	1.40254	0	0	0	0	0	0	0	0	0	3.43412	0	0	0	0
M11_k97_59356_gene_2	330	d__Bacteria	k__unclassified_d__Bacteria	p__Proteobacteria	c__Gammaproteobacteria	o__Enterobacteriales	f__Enterobacteriaceae	g__unclassified_f__Enterobacteriaceae	s__unclassified_f__Enterobacteriaceae	-	-	-	-	8.58381	7.28801	0	10.4082	0	3.67691	2.45768	0	0	0	5.39781	1.63002	6.10368	0	2.20582	0	0	0	4.20567	0	4.37451	0	0	0	5.40093	0	0	1.91041	4.27175
M14_k97_152833_gene_19	288	d__Bacteria	k__unclassified_d__Bacteria	p__Proteobacteria	c__Gammaproteobacteria	o__Enterobacteriales	f__Enterobacteriaceae	g__unclassified_f__Enterobacteriaceae	s__unclassified_f__Enterobacteriaceae	K06218	mRNA interferase RelE/StbE	-	-	29.5068	0	24.1804	0	0	6.3197	11.2644	32.8006	9.38653	8.76332	9.27749	1.86773	10.4907	37.2675	48.0225	4.85121	2.98747	26.8621	26.5045	11.7546	0	14.0189	38.0238	6.92843	14.44	0	2.57013	29.5517	51.3945
M14_k97_70696_gene_4	1224	d__Bacteria	k__unclassified_d__Bacteria	p__Proteobacteria	c__Gammaproteobacteria	o__Enterobacteriales	f__Enterobacteriaceae	g__unclassified_f__Enterobacteriaceae	s__unclassified_f__Enterobacteriaceae	-	-	-	-	31.2425	1.30994	15.8042	6.17349	7.59148	9.41759	23.1913	24.6969	6.62579	26.8054	11.6423	7.03145	6.5824	19.7299	35.6824	11.4146	30.2262	45.8236	19.276	34.8489	5.89702	16.1263	34.1096	3.26044	25.2397	0	7.86158	24.723	45.4921
M14_k97_76314_gene_11	384	d__Bacteria	k__unclassified_d__Bacteria	p__Proteobacteria	c__Gammaproteobacteria	o__Enterobacteriales	f__Enterobacteriaceae	g__unclassified_f__Enterobacteriaceae	s__unclassified_f__Enterobacteriaceae	-	-	-	-	44.2603	6.26314	14.1053	3.57782	6.91367	22.1189	40.1293	43.2968	7.0399	28.4808	18.555	7.00399	1.31134	27.9506	37.9125	3.63841	20.1654	50.3665	39.7568	28.211	9.39837	17.5236	42.7768	0	23.2071	0	7.7104	33.6561	66.0786
M3_k97_194795_gene_2	261	d__Bacteria	k__unclassified_d__Bacteria	p__Proteobacteria	c__Gammaproteobacteria	o__Enterobacteriales	f__Enterobacteriaceae	g__unclassified_f__Enterobacteriaceae	s__unclassified_f__Enterobacteriaceae	-	-	-	-	13.5664	6.14315	8.89395	0	2.54296	0	6.21482	17.373	3.45252	9.66987	6.82482	2.06094	1.92932	26.7298	5.57794	0	0	17.2906	0	23.347	8.29649	1.71879	10.4893	0	18.21	0	8.50802	1.20773	0
M8_k97_101516_gene_11	480	d__Bacteria	k__unclassified_d__Bacteria	p__Proteobacteria	c__Gammaproteobacteria	o__Enterobacteriales	f__Enterobacteriaceae	g__unclassified_f__Enterobacteriaceae	s__unclassified_f__Enterobacteriaceae	K01770	2-C-methyl-D-erythritol 2,4-cyclodiphosphate synthase [EC:4.6.1.12]	ko00900	Terpenoid backbone biosynthesis	0	0	0	0	0	0	0	0	0	0	0	0	0	0	0	0	0	0	0	0	0	0	0	2.07853	0	0	0	0	0
M8_k97_101516_gene_13	339	d__Bacteria	k__unclassified_d__Bacteria	p__Proteobacteria	c__Gammaproteobacteria	o__Enterobacteriales	f__Enterobacteriaceae	g__unclassified_f__Enterobacteriaceae	s__unclassified_f__Enterobacteriaceae	K05589	cell division protein FtsB	-	-	0	0	0	0	0	0	0	0	0	0	0	0	0	0	0	0	0	0	0	0	0	0	0	0	0	0	0	0	0
M8_k97_101516_gene_15	606	d__Bacteria	k__unclassified_d__Bacteria	p__Proteobacteria	c__Gammaproteobacteria	o__Enterobacteriales	f__Enterobacteriaceae	g__unclassified_f__Enterobacteriaceae	s__unclassified_f__Enterobacteriaceae	K00860	adenylylsulfate kinase [EC:2.7.1.25]	ko00230;ko00920	Purine metabolism;Sulfur metabolism	0	0	0	0	0	0	0	0	0	0	0	0	0	0	0	0	0	1.06385	0	0	0	0	0	0	0	0	0	0	0
M8_k97_101516_gene_17	909	d__Bacteria	k__unclassified_d__Bacteria	p__Proteobacteria	c__Gammaproteobacteria	o__Enterobacteriales	f__Enterobacteriaceae	g__unclassified_f__Enterobacteriaceae	s__unclassified_f__Enterobacteriaceae	K00957	sulfate adenylyltransferase subunit 2 [EC:2.7.7.4]	ko00230;ko00261;ko00450;ko00920	Purine metabolism;Monobactam biosynthesis;Selenocompound metabolism;Sulfur metabolism	0	0	0	0	0	0	0.892227	0	0	0	0	0	0	0	0	0	0	0	0	0	0	0	0	0	0	0	0	0	0
M8_k97_101516_gene_21	396	d__Bacteria	k__unclassified_d__Bacteria	p__Proteobacteria	c__Gammaproteobacteria	o__Enterobacteriales	f__Enterobacteriaceae	g__unclassified_f__Enterobacteriaceae	s__unclassified_f__Enterobacteriaceae	-	-	-	-	0	0	0	0	0	0	0	0	0	0	0	0	0	0	0	0	0	0	0	0	0	2.26567	0	0	0	0	0	0	0
M8_k97_101516_gene_22	915	d__Bacteria	k__unclassified_d__Bacteria	p__Proteobacteria	c__Gammaproteobacteria	o__Enterobacteriales	f__Enterobacteriaceae	g__unclassified_f__Enterobacteriaceae	s__unclassified_f__Enterobacteriaceae	K03566	LysR family transcriptional regulator, glycine cleavage system transcriptional activator	ko02026	Biofilm formation - Escherichia coli	0	0.876155	0	0	0	0	0	0	0	0	0	0.587876	0	0	0	0	0	0	0	0	0	0.980554	0	0	0	0	0	0	0
M8_k97_101516_gene_23	228	d__Bacteria	k__unclassified_d__Bacteria	p__Proteobacteria	c__Gammaproteobacteria	o__Enterobacteriales	f__Enterobacteriaceae	g__unclassified_f__Enterobacteriaceae	s__unclassified_f__Enterobacteriaceae	-	-	-	-	0	0	0	0	0	0	0	0	0	0	0	0	0	0	0	0	0	0	0	0	0	0	0	0	0	0	0	0	0
M8_k97_101516_gene_25	924	d__Bacteria	k__unclassified_d__Bacteria	p__Proteobacteria	c__Gammaproteobacteria	o__Enterobacteriales	f__Enterobacteriaceae	g__unclassified_f__Enterobacteriaceae	s__unclassified_f__Enterobacteriaceae	K01766	cysteine sulfinate desulfinase [EC:4.4.1.-]	-	-	0	0	0	0	0	0	0	0	0	0	0	0	0	0	0	0	0	0	0	0	0	0	0	1.07975	0	0	0	0	0
M8_k97_101516_gene_27	813	d__Bacteria	k__unclassified_d__Bacteria	p__Proteobacteria	c__Gammaproteobacteria	o__Enterobacteriales	f__Enterobacteriaceae	g__unclassified_f__Enterobacteriaceae	s__unclassified_f__Enterobacteriaceae	-	-	-	-	0	0	0	0.844945	0	0	0	0	0	0	0	0	0	0	0	0	0	0	0.85355	0	0	1.65536	0	0	0	0	0	0	0
M8_k97_101516_gene_28	1107	d__Bacteria	k__unclassified_d__Bacteria	p__Proteobacteria	c__Gammaproteobacteria	o__Enterobacteriales	f__Enterobacteriaceae	g__unclassified_f__Enterobacteriaceae	s__unclassified_f__Enterobacteriaceae	K08304	membrane-bound lytic murein transglycosylase A [EC:4.2.2.-]	-	-	0	0	0	0	0	0	0	0	0	0	0	0	0	0	0	0	0	0	0	0	0	0	0	0	0	0	0	0	0
M8_k97_101516_gene_6	993	d__Bacteria	k__unclassified_d__Bacteria	p__Proteobacteria	c__Gammaproteobacteria	o__Enterobacteriales	f__Enterobacteriaceae	g__unclassified_f__Enterobacteriaceae	s__unclassified_f__Enterobacteriaceae	K03087	RNA polymerase nonessential primary-like sigma factor	ko02026;ko05111	Biofilm formation - Escherichia coli;Biofilm formation - Vibrio cholerae	0	0	0	0	0	0	0.816751	0	0	0	0	0	0	0	0	0	0	0	0	0	0	0	0	0	0	0	0	0	0
M8_k97_101516_gene_7	966	d__Bacteria	k__unclassified_d__Bacteria	p__Proteobacteria	c__Gammaproteobacteria	o__Enterobacteriales	f__Enterobacteriaceae	g__unclassified_f__Enterobacteriaceae	s__unclassified_f__Enterobacteriaceae	K06194	lipoprotein NlpD	-	-	0	0.829898	0	0	0	0	0	0	0	0	0	0	0	0	0	0	0	0	0	0	0	0	0	0	0	0	0	0	0
M8_k97_101516_gene_8	627	d__Bacteria	k__unclassified_d__Bacteria	p__Proteobacteria	c__Gammaproteobacteria	o__Enterobacteriales	f__Enterobacteriaceae	g__unclassified_f__Enterobacteriaceae	s__unclassified_f__Enterobacteriaceae	K00573	protein-L-isoaspartate(D-aspartate) O-methyltransferase [EC:2.1.1.77]	-	-	0	0	0	0	0	0	0	0	0	0	0	0	0	0	0	0	0	0	0	0	0	0	0	0	0	0	0	0	0
M8_k97_101516_gene_9	753	d__Bacteria	k__unclassified_d__Bacteria	p__Proteobacteria	c__Gammaproteobacteria	o__Enterobacteriales	f__Enterobacteriaceae	g__unclassified_f__Enterobacteriaceae	s__unclassified_f__Enterobacteriaceae	K03787	5'-nucleotidase [EC:3.1.3.5]	ko00230;ko00240;ko00760	Purine metabolism;Pyrimidine metabolism;Nicotinate and nicotinamide metabolism	0	0	0	0	0	0	0	0	0	1.11724	0	0	0	0	0	0	0	0	0	0	0	0	0	0	0	0	0	0	0
M8_k97_10238_gene_1	1665	d__Bacteria	k__unclassified_d__Bacteria	p__Proteobacteria	c__Gammaproteobacteria	o__Enterobacteriales	f__Enterobacteriaceae	g__unclassified_f__Enterobacteriaceae	s__unclassified_f__Enterobacteriaceae	K01953	asparagine synthase (glutamine-hydrolysing) [EC:6.3.5.4]	ko00250	Alanine, aspartate and glutamate metabolism	0	0	0	0	0	0	0	0.226945	0	0	0	0	0	0	0	0	0	0	0	0	0	0	0	0	0	0	0	0	0
M8_k97_10238_gene_11	447	d__Bacteria	k__unclassified_d__Bacteria	p__Proteobacteria	c__Gammaproteobacteria	o__Enterobacteriales	f__Enterobacteriaceae	g__unclassified_f__Enterobacteriaceae	s__unclassified_f__Enterobacteriaceae	K03711	Fur family transcriptional regulator, ferric uptake regulator	-	-	0	0	0	0	0	0	0	0	0	0	0	0	0	0	0	0	0	0	0	0	0	0	0	0	0	0	0	0	0
M8_k97_10238_gene_13	282	d__Bacteria	k__unclassified_d__Bacteria	p__Proteobacteria	c__Gammaproteobacteria	o__Enterobacteriales	f__Enterobacteriaceae	g__unclassified_f__Enterobacteriaceae	s__unclassified_f__Enterobacteriaceae	-	-	-	-	0	0	0	0	0	0	0	0	0	0	0	0	0	0	0	0	0	0	0	0	0	0	0	0	0	0	0	0	0
M8_k97_10238_gene_16	1641	d__Bacteria	k__unclassified_d__Bacteria	p__Proteobacteria	c__Gammaproteobacteria	o__Enterobacteriales	f__Enterobacteriaceae	g__unclassified_f__Enterobacteriaceae	s__unclassified_f__Enterobacteriaceae	K01835	phosphoglucomutase [EC:5.4.2.2]	ko00010;ko00030;ko00052;ko00230;ko00500;ko00520;ko00521	Glycolysis / Gluconeogenesis;Pentose phosphate pathway;Galactose metabolism;Purine metabolism;Starch and sucrose metabolism;Amino sugar and nucleotide sugar metabolism;Streptomycin biosynthesis	0	0	0	0	0	0	0	0	0	0	0	0	0	0	0	0	0	0	0	0	0	0	0	0	0.362037	0	0	0	0
M8_k97_10238_gene_2	753	d__Bacteria	k__unclassified_d__Bacteria	p__Proteobacteria	c__Gammaproteobacteria	o__Enterobacteriales	f__Enterobacteriaceae	g__unclassified_f__Enterobacteriaceae	s__unclassified_f__Enterobacteriaceae	K02566	NagD protein	-	-	0	0	0	0	0	0	0	0	0	0	0	0	0	0.712686	0	0	0	0	0	0	0	0	0	0	0	0	0	0	0
M8_k97_10238_gene_21	2688	d__Bacteria	k__unclassified_d__Bacteria	p__Proteobacteria	c__Gammaproteobacteria	o__Enterobacteriales	f__Enterobacteriaceae	g__unclassified_f__Enterobacteriaceae	s__unclassified_f__Enterobacteriaceae	K07646	two-component system, OmpR family, sensor histidine kinase KdpD [EC:2.7.13.3]	ko02020	Two-component system	0	0	0	0	0	0	0.301724	0	0	0	0	0	0	0	0	0	0	0	0	0	0	0	0	0	0	0	0	0	0
M8_k97_10238_gene_23	2067	d__Bacteria	k__unclassified_d__Bacteria	p__Proteobacteria	c__Gammaproteobacteria	o__Enterobacteriales	f__Enterobacteriaceae	g__unclassified_f__Enterobacteriaceae	s__unclassified_f__Enterobacteriaceae	K01547	K+-transporting ATPase ATPase B chain [EC:3.6.3.12]	ko02020	Two-component system	0	0	0	0	0	0	0	0	0	0	0	0	0	0	0	0	0	0	0	0	0	0	0.331121	0	0	0	0	0	0
M8_k97_10238_gene_25	207	d__Bacteria	k__unclassified_d__Bacteria	p__Proteobacteria	c__Gammaproteobacteria	o__Enterobacteriales	f__Enterobacteriaceae	g__unclassified_f__Enterobacteriaceae	s__unclassified_f__Enterobacteriaceae	-	-	-	-	0	0	0	0	0	0	0	0	0	0	0	0	0	0	0	0	0	0	0	0	0	0	0	0	0	0	0	0	0
M8_k97_10238_gene_33	1287	d__Bacteria	k__unclassified_d__Bacteria	p__Proteobacteria	c__Gammaproteobacteria	o__Enterobacteriales	f__Enterobacteriaceae	g__unclassified_f__Enterobacteriaceae	s__unclassified_f__Enterobacteriaceae	K01647	citrate synthase [EC:2.3.3.1]	ko00020;ko00630;ko01200;ko01210;ko01230	Citrate cycle (TCA cycle);Glyoxylate and dicarboxylate metabolism;Carbon metabolism;2-Oxocarboxylic acid metabolism;Biosynthesis of amino acids	0	0	0	0	0	0	0	0	0	0	0	0	0	0	0	0	0	0.500925	0	0	0.560835	0	0	0	0	0	0	0	0
M8_k97_10238_gene_34	405	d__Bacteria	k__unclassified_d__Bacteria	p__Proteobacteria	c__Gammaproteobacteria	o__Enterobacteriales	f__Enterobacteriaceae	g__unclassified_f__Enterobacteriaceae	s__unclassified_f__Enterobacteriaceae	K00241	succinate dehydrogenase / fumarate reductase, cytochrome b subunit	ko00020;ko00190;ko00650;ko00720;ko01200	Citrate cycle (TCA cycle);Oxidative phosphorylation;Butanoate metabolism;Carbon fixation pathways in prokaryotes;Carbon metabolism	0	0	0	0	1.6388	0	0	0	0	0	0	0	0	0	0	0	0	0	0	0	0	0	0	0	0	0	0	0	0
M8_k97_10238_gene_35	348	d__Bacteria	k__unclassified_d__Bacteria	p__Proteobacteria	c__Gammaproteobacteria	o__Enterobacteriales	f__Enterobacteriaceae	g__unclassified_f__Enterobacteriaceae	s__unclassified_f__Enterobacteriaceae	K00242	succinate dehydrogenase / fumarate reductase, membrane anchor subunit	ko00020;ko00190;ko00650;ko00720;ko01200	Citrate cycle (TCA cycle);Oxidative phosphorylation;Butanoate metabolism;Carbon fixation pathways in prokaryotes;Carbon metabolism	0	0	0	0	0	0	0	0	0	0	0	0	0	0	0	0	0	0	0	0	0	3.86727	0	0	0	0	0	0	0
M8_k97_10238_gene_36	1767	d__Bacteria	k__unclassified_d__Bacteria	p__Proteobacteria	c__Gammaproteobacteria	o__Enterobacteriales	f__Enterobacteriaceae	g__unclassified_f__Enterobacteriaceae	s__unclassified_f__Enterobacteriaceae	K00239	succinate dehydrogenase / fumarate reductase, flavoprotein subunit [EC:1.3.5.1 1.3.5.4]	ko00020;ko00190;ko00650;ko00720;ko01200;ko05134	Citrate cycle (TCA cycle);Oxidative phosphorylation;Butanoate metabolism;Carbon fixation pathways in prokaryotes;Carbon metabolism;Legionellosis	0	0	0	0	0	0.343345	0	0	0	0	0	0	0	0	0	0	0	0	0	0	0	0.761635	0	0	0	0	0	0	0
M8_k97_10238_gene_37	717	d__Bacteria	k__unclassified_d__Bacteria	p__Proteobacteria	c__Gammaproteobacteria	o__Enterobacteriales	f__Enterobacteriaceae	g__unclassified_f__Enterobacteriaceae	s__unclassified_f__Enterobacteriaceae	K00240	succinate dehydrogenase / fumarate reductase, iron-sulfur subunit [EC:1.3.5.1 1.3.5.4]	ko00020;ko00190;ko00650;ko00720;ko01200	Citrate cycle (TCA cycle);Oxidative phosphorylation;Butanoate metabolism;Carbon fixation pathways in prokaryotes;Carbon metabolism	0.987677	0	0	0	0	0	0	0	0	0	0	0	0	0	1.01523	0	0	0	0	0	0	0.625667	0	0	0	0	0	0	0
M8_k97_10238_gene_39	1221	d__Bacteria	k__unclassified_d__Bacteria	p__Proteobacteria	c__Gammaproteobacteria	o__Enterobacteriales	f__Enterobacteriaceae	g__unclassified_f__Enterobacteriaceae	s__unclassified_f__Enterobacteriaceae	K00658	2-oxoglutarate dehydrogenase E2 component (dihydrolipoamide succinyltransferase) [EC:2.3.1.61]	ko00020;ko00310;ko01200	Citrate cycle (TCA cycle);Lysine degradation;Carbon metabolism	0	0	0	0.562605	0	0	0	0	0	0	0	0	0	0	0	0	0	0	0	0	0	0	0	0	0	0	0	0	0
M8_k97_10238_gene_40	1167	d__Bacteria	k__unclassified_d__Bacteria	p__Proteobacteria	c__Gammaproteobacteria	o__Enterobacteriales	f__Enterobacteriaceae	g__unclassified_f__Enterobacteriaceae	s__unclassified_f__Enterobacteriaceae	K01903	succinyl-CoA synthetase beta subunit [EC:6.2.1.5]	ko00020;ko00640;ko00660;ko00720;ko01200	Citrate cycle (TCA cycle);Propanoate metabolism;C5-Branched dibasic acid metabolism;Carbon fixation pathways in prokaryotes;Carbon metabolism	0	0	0	0	0	0	0	0	0	0	0	0	0	0	0	0	0	0	0	0	0	0	0	0	0	0	0	0	0
M8_k97_10238_gene_41	870	d__Bacteria	k__unclassified_d__Bacteria	p__Proteobacteria	c__Gammaproteobacteria	o__Enterobacteriales	f__Enterobacteriaceae	g__unclassified_f__Enterobacteriaceae	s__unclassified_f__Enterobacteriaceae	K01902	succinyl-CoA synthetase alpha subunit [EC:6.2.1.5]	ko00020;ko00640;ko00660;ko00720;ko01200	Citrate cycle (TCA cycle);Propanoate metabolism;C5-Branched dibasic acid metabolism;Carbon fixation pathways in prokaryotes;Carbon metabolism	0	0	0	0	0	0	0	0	0	0	0	0	0	0	0	0	0	0	0	0	0	1.03127	0.786699	0	0	0	0	0	0
M8_k97_10238_gene_44	1569	d__Bacteria	k__unclassified_d__Bacteria	p__Proteobacteria	c__Gammaproteobacteria	o__Enterobacteriales	f__Enterobacteriaceae	g__unclassified_f__Enterobacteriaceae	s__unclassified_f__Enterobacteriaceae	K00425	cytochrome d ubiquinol oxidase subunit I [EC:1.10.3.14]	ko00190;ko02020	Oxidative phosphorylation;Two-component system	0	0	0	0	0	0	0	0	0	0	0.567648	0	0	0	0	0	0	0	0	0	0	0	0	0	0	0	0	0	0
M8_k97_10238_gene_45	1140	d__Bacteria	k__unclassified_d__Bacteria	p__Proteobacteria	c__Gammaproteobacteria	o__Enterobacteriales	f__Enterobacteriaceae	g__unclassified_f__Enterobacteriaceae	s__unclassified_f__Enterobacteriaceae	K00426	cytochrome d ubiquinol oxidase subunit II [EC:1.10.3.14]	ko00190;ko02020	Oxidative phosphorylation;Two-component system	0	0	0.678749	0	0	0	0	0	0	0	0	0	0	0	0	0	0	0	0	0	0	0	0	0	0	0	0.649296	0.553014	0
M8_k97_10238_gene_46	294	d__Bacteria	k__unclassified_d__Bacteria	p__Proteobacteria	c__Gammaproteobacteria	o__Enterobacteriales	f__Enterobacteriaceae	g__unclassified_f__Enterobacteriaceae	s__unclassified_f__Enterobacteriaceae	-	-	-	-	0	0	0	0	0	0	0	0	0	0	0	0	0	0	0	0	0	0	0	0	0	0	0	0	2.02076	0	0	0	0
M8_k97_10238_gene_47	405	d__Bacteria	k__unclassified_d__Bacteria	p__Proteobacteria	c__Gammaproteobacteria	o__Enterobacteriales	f__Enterobacteriaceae	g__unclassified_f__Enterobacteriaceae	s__unclassified_f__Enterobacteriaceae	K07107	acyl-CoA thioester hydrolase [EC:3.1.2.-]	-	-	0	0	0	0	0	0	0	0	0	0	0	0	0	0	0	0	0	0	0	0	0	0	0	0	0	0	0	0	0
M8_k97_10238_gene_48	693	d__Bacteria	k__unclassified_d__Bacteria	p__Proteobacteria	c__Gammaproteobacteria	o__Enterobacteriales	f__Enterobacteriaceae	g__unclassified_f__Enterobacteriaceae	s__unclassified_f__Enterobacteriaceae	K03562	biopolymer transport protein TolQ	-	-	0	0	0	0	0	0	0	0	0	0	0	0	0.726628	0	0	0	0	0	0	0	0	0	0	0	0	0	0	0	0
M8_k97_10238_gene_5	801	d__Bacteria	k__unclassified_d__Bacteria	p__Proteobacteria	c__Gammaproteobacteria	o__Enterobacteriales	f__Enterobacteriaceae	g__unclassified_f__Enterobacteriaceae	s__unclassified_f__Enterobacteriaceae	K02564	glucosamine-6-phosphate deaminase [EC:3.5.99.6]	ko00520	Amino sugar and nucleotide sugar metabolism	0	0	0	0	0	0	0	0	0	0	0	0	0	0	0	0	0	0	0	0	0	0	0	0	0	0	0	0	0
M8_k97_10238_gene_51	1296	d__Bacteria	k__unclassified_d__Bacteria	p__Proteobacteria	c__Gammaproteobacteria	o__Enterobacteriales	f__Enterobacteriaceae	g__unclassified_f__Enterobacteriaceae	s__unclassified_f__Enterobacteriaceae	K03641	TolB protein	-	-	0	0	0	0	0	0	0	0	0	0	0	0	0	0	0	0	0	0	0	0	0	1.03843	0	0	0	0	0	0	0
M8_k97_10238_gene_52	513	d__Bacteria	k__unclassified_d__Bacteria	p__Proteobacteria	c__Gammaproteobacteria	o__Enterobacteriales	f__Enterobacteriaceae	g__unclassified_f__Enterobacteriaceae	s__unclassified_f__Enterobacteriaceae	K03640	peptidoglycan-associated lipoprotein	-	-	0	0	0	0	0	0	0	0	1.75654	0	0	0	0	0	0	0	0	0	0	0	0	0.87447	0	0	0	0	0	0	0
M8_k97_10238_gene_53	807	d__Bacteria	k__unclassified_d__Bacteria	p__Proteobacteria	c__Gammaproteobacteria	o__Enterobacteriales	f__Enterobacteriaceae	g__unclassified_f__Enterobacteriaceae	s__unclassified_f__Enterobacteriaceae	-	-	-	-	0	0	0	0	0	0.751785	0	0	0	0	0	0	0	0	0	0	0	0	1.71979	0	0	0	0	0	0	0	0	0	0
M8_k97_10238_gene_9	1398	d__Bacteria	k__unclassified_d__Bacteria	p__Proteobacteria	c__Gammaproteobacteria	o__Enterobacteriales	f__Enterobacteriaceae	g__unclassified_f__Enterobacteriaceae	s__unclassified_f__Enterobacteriaceae	-	-	-	-	0	0	0	0	0	0	0	0	0	0	0	0	0	0	0	0	0	0	0	0	0	0	0.489577	0	0	0	0	0	0
M8_k97_104433_gene_10	858	d__Bacteria	k__unclassified_d__Bacteria	p__Proteobacteria	c__Gammaproteobacteria	o__Enterobacteriales	f__Enterobacteriaceae	g__unclassified_f__Enterobacteriaceae	s__unclassified_f__Enterobacteriaceae	K01151	deoxyribonuclease IV [EC:3.1.21.2]	ko03410	Base excision repair	0	0	0	0	0	0	0	0	0	0	0	0	0	0	0	0	0	0	0	0	0	0	0	0	0	0	0	0	0
M8_k97_104433_gene_16	573	d__Bacteria	k__unclassified_d__Bacteria	p__Proteobacteria	c__Gammaproteobacteria	o__Enterobacteriales	f__Enterobacteriaceae	g__unclassified_f__Enterobacteriaceae	s__unclassified_f__Enterobacteriaceae	K02356	elongation factor P	-	-	0	0	0	0	0	0	0	0	0	0	0	0	0	0	0	0	0	0	0	0	0	0	0	0	0	0	0	0	0
M8_k97_104433_gene_17	1191	d__Bacteria	k__unclassified_d__Bacteria	p__Proteobacteria	c__Gammaproteobacteria	o__Enterobacteriales	f__Enterobacteriaceae	g__unclassified_f__Enterobacteriaceae	s__unclassified_f__Enterobacteriaceae	K01686	mannonate dehydratase [EC:4.2.1.8]	ko00040	Pentose and glucuronate interconversions	0	0	0	0	0.557273	0	0	0	0	0	0	0	0	0	0	0	0	0	0	0	0	0.376661	0	0	0	0	0	0	0
M8_k97_104433_gene_27	345	d__Bacteria	k__unclassified_d__Bacteria	p__Proteobacteria	c__Gammaproteobacteria	o__Enterobacteriales	f__Enterobacteriaceae	g__unclassified_f__Enterobacteriaceae	s__unclassified_f__Enterobacteriaceae	-	-	-	-	0	0	0	0	0	0	0	0	0	0	0	0	0	0	0	0	0	0	0	0	0	2.6006	0	0	0	0	0	0	0
M8_k97_104433_gene_28	1194	d__Bacteria	k__unclassified_d__Bacteria	p__Proteobacteria	c__Gammaproteobacteria	o__Enterobacteriales	f__Enterobacteriaceae	g__unclassified_f__Enterobacteriaceae	s__unclassified_f__Enterobacteriaceae	K07552	MFS transporter, DHA1 family, multidrug resistance protein	-	-	0	0	0	0	0	0	0	0	0	0	0	0	0	0	0	0	0	0	0	0	0	0	0	0	0	0	0	0	0
M8_k97_104433_gene_3	1470	d__Bacteria	k__unclassified_d__Bacteria	p__Proteobacteria	c__Gammaproteobacteria	o__Enterobacteriales	f__Enterobacteriaceae	g__unclassified_f__Enterobacteriaceae	s__unclassified_f__Enterobacteriaceae	K11733	lysine-specific permease	-	-	0	0	0	0	0.451505	0	0	0	0	0	0	0	0	0	0	0	0	0	0	0	0	0	0	0	0	0	0	0	0
M8_k97_104433_gene_31	285	d__Bacteria	k__unclassified_d__Bacteria	p__Proteobacteria	c__Gammaproteobacteria	o__Enterobacteriales	f__Enterobacteriaceae	g__unclassified_f__Enterobacteriaceae	s__unclassified_f__Enterobacteriaceae	K02897	large subunit ribosomal protein L25	ko03010	Ribosome	0	0	0	0	0	0	0	0	0	0	0	0	0	0	0	0	0	0	0	0	0	0	0	0	0	0	0	0	0
M8_k97_104433_gene_32	1008	d__Bacteria	k__unclassified_d__Bacteria	p__Proteobacteria	c__Gammaproteobacteria	o__Enterobacteriales	f__Enterobacteriaceae	g__unclassified_f__Enterobacteriaceae	s__unclassified_f__Enterobacteriaceae	K06899	nucleoid-associated protein	-	-	0	0	0	0	0	0	0	0	0	0	0	0	0.499557	0	0	0	0	0	0	0	0	0.445043	0	0	0	0	0	0	0
M8_k97_104433_gene_33	228	d__Bacteria	k__unclassified_d__Bacteria	p__Proteobacteria	c__Gammaproteobacteria	o__Enterobacteriales	f__Enterobacteriaceae	g__unclassified_f__Enterobacteriaceae	s__unclassified_f__Enterobacteriaceae	K09904	uncharacterized protein	-	-	0	0	0	0	0	0	0	0	0	0	0	0	0	0	0	0	0	0	0	0	0	0	0	0	0	0	0	0	0
M8_k97_104433_gene_34	1761	d__Bacteria	k__unclassified_d__Bacteria	p__Proteobacteria	c__Gammaproteobacteria	o__Enterobacteriales	f__Enterobacteriaceae	g__unclassified_f__Enterobacteriaceae	s__unclassified_f__Enterobacteriaceae	K07014	uncharacterized protein	-	-	0	0	0	0	0	0	0	0	0	0	0	0	0.285947	0	0	0	0	0	0	0	0.409878	0.509487	0	0	0	0.901907	0	0	0
M8_k97_104433_gene_6	666	d__Bacteria	k__unclassified_d__Bacteria	p__Proteobacteria	c__Gammaproteobacteria	o__Enterobacteriales	f__Enterobacteriaceae	g__unclassified_f__Enterobacteriaceae	s__unclassified_f__Enterobacteriaceae	K02029	polar amino acid transport system permease protein	-	-	0	0	0	0	0	0	0	0	0	0	0	0	0	0	0	0	0	0	0	0	0	1.34716	0	0	0	0	0	0	0
M8_k97_113943_gene_4	189	d__Bacteria	k__unclassified_d__Bacteria	p__Proteobacteria	c__Gammaproteobacteria	o__Enterobacteriales	f__Enterobacteriaceae	g__unclassified_f__Enterobacteriaceae	s__unclassified_f__Enterobacteriaceae	-	-	-	-	0	0	0	0	0	0	0	0	0	0	0	0	0	0	0	0	0	0	0	0	0	0	0	0	0	0	0	0	0
M8_k97_113943_gene_7	1455	d__Bacteria	k__unclassified_d__Bacteria	p__Proteobacteria	c__Gammaproteobacteria	o__Enterobacteriales	f__Enterobacteriaceae	g__unclassified_f__Enterobacteriaceae	s__unclassified_f__Enterobacteriaceae	K01241	AMP nucleosidase [EC:3.2.2.4]	ko00230	Purine metabolism	0	0	0	0	0	0	0	0.2597	0	0.578198	0	0	0	0.368833	0	0	0	0	0	0	0	0	0	0	0	0	0	0	0
M8_k97_121763_gene_10	219	d__Bacteria	k__unclassified_d__Bacteria	p__Proteobacteria	c__Gammaproteobacteria	o__Enterobacteriales	f__Enterobacteriaceae	g__unclassified_f__Enterobacteriaceae	s__unclassified_f__Enterobacteriaceae	K03745	SlyX protein	-	-	0	0	0	0	0	0	0	0	0	0	0	0	0	0	0	0	0	0	0	0	0	0	0	0	0	0	0	0	0
M8_k97_121763_gene_106	714	d__Bacteria	k__unclassified_d__Bacteria	p__Proteobacteria	c__Gammaproteobacteria	o__Enterobacteriales	f__Enterobacteriaceae	g__unclassified_f__Enterobacteriaceae	s__unclassified_f__Enterobacteriaceae	K01996	branched-chain amino acid transport system ATP-binding protein	ko02010;ko02024	ABC transporters;Quorum sensing	0	0	0	0	0	0	0	0	0	0	0	0	0	0	0	0	0	0	0	0	0	0.628296	0	0	0	0	0	0.441482	0
M8_k97_121763_gene_107	768	d__Bacteria	k__unclassified_d__Bacteria	p__Proteobacteria	c__Gammaproteobacteria	o__Enterobacteriales	f__Enterobacteriaceae	g__unclassified_f__Enterobacteriaceae	s__unclassified_f__Enterobacteriaceae	K01995	branched-chain amino acid transport system ATP-binding protein	ko02010;ko02024	ABC transporters;Quorum sensing	0	0	0	0	0	0	0	0	0	0	0	0	0	0	0	0	0	0	0	0	0	0	0	0	0	0	0	0	0
M8_k97_121763_gene_109	927	d__Bacteria	k__unclassified_d__Bacteria	p__Proteobacteria	c__Gammaproteobacteria	o__Enterobacteriales	f__Enterobacteriaceae	g__unclassified_f__Enterobacteriaceae	s__unclassified_f__Enterobacteriaceae	K01997	branched-chain amino acid transport system permease protein	ko02010;ko02024	ABC transporters;Quorum sensing	0	0	0	0	0	0	0	0	0	0	0	0	0	0	0	0	0	0	0	0	0	0	0	0	0	0	0	0	0
M8_k97_121763_gene_11	588	d__Bacteria	k__unclassified_d__Bacteria	p__Proteobacteria	c__Gammaproteobacteria	o__Enterobacteriales	f__Enterobacteriaceae	g__unclassified_f__Enterobacteriaceae	s__unclassified_f__Enterobacteriaceae	K03775	FKBP-type peptidyl-prolyl cis-trans isomerase SlyD [EC:5.2.1.8]	-	-	0	0	0	0	0	0	0	0	0	0	0	0	0	0	0	0	0	0	0	0	0	0	0	0	0	0	0	0	0
M8_k97_121763_gene_117	669	d__Bacteria	k__unclassified_d__Bacteria	p__Proteobacteria	c__Gammaproteobacteria	o__Enterobacteriales	f__Enterobacteriaceae	g__unclassified_f__Enterobacteriaceae	s__unclassified_f__Enterobacteriaceae	K09812	cell division transport system ATP-binding protein	ko02010	ABC transporters	0	0	0	0	0	0	0	0	0	0	0	0	0	0	0	0	0	0	0	0	0	0	0	0	0	0	0	0	0
M8_k97_121763_gene_118	1371	d__Bacteria	k__unclassified_d__Bacteria	p__Proteobacteria	c__Gammaproteobacteria	o__Enterobacteriales	f__Enterobacteriaceae	g__unclassified_f__Enterobacteriaceae	s__unclassified_f__Enterobacteriaceae	K03110	fused signal recognition particle receptor	ko02024;ko03060;ko03070	Quorum sensing;Protein export;Bacterial secretion system	0	0	0	0	0	0	0	0	0	0	0	0	0	0	0	0	0	0	0	0	0	0.327209	0	0	0	0	0	0	0.514106
M8_k97_121763_gene_119	624	d__Bacteria	k__unclassified_d__Bacteria	p__Proteobacteria	c__Gammaproteobacteria	o__Enterobacteriales	f__Enterobacteriaceae	g__unclassified_f__Enterobacteriaceae	s__unclassified_f__Enterobacteriaceae	K08316	16S rRNA (guanine966-N2)-methyltransferase [EC:2.1.1.171]	-	-	0	0	0	0	0	0	0	0	0	0	0	0	0	0	0	0	0	0	0	0	0	0	0	0	0	0	0	0	0
M8_k97_121763_gene_12	201	d__Bacteria	k__unclassified_d__Bacteria	p__Proteobacteria	c__Gammaproteobacteria	o__Enterobacteriales	f__Enterobacteriaceae	g__unclassified_f__Enterobacteriaceae	s__unclassified_f__Enterobacteriaceae	K07070	uncharacterized protein	-	-	0	0	0	0	0	0	0	0	0	4.18547	0	0	0	0	0	0	0	0	0	0	0	0	0	0	0	0	0	0	0
M8_k97_121763_gene_120	276	d__Bacteria	k__unclassified_d__Bacteria	p__Proteobacteria	c__Gammaproteobacteria	o__Enterobacteriales	f__Enterobacteriaceae	g__unclassified_f__Enterobacteriaceae	s__unclassified_f__Enterobacteriaceae	K08993	putative membrane protein	-	-	2.56581	0	0	0	0	0	0	0	0	0	0	0	0	0	0	0	0	0	0	0	0	1.62537	0	0	2.15255	0	0	0	0
M8_k97_121763_gene_124	246	d__Bacteria	k__unclassified_d__Bacteria	p__Proteobacteria	c__Gammaproteobacteria	o__Enterobacteriales	f__Enterobacteriaceae	g__unclassified_f__Enterobacteriaceae	s__unclassified_f__Enterobacteriaceae	K04085	tRNA 2-thiouridine synthesizing protein A [EC:2.8.1.-]	ko04122	Sulfur relay system	0	0	0	0	0	0	0	0	0	0	0	0	0	0	0	0	0	0	0	0	0	0	0	0	0	0	0	0	2.8652
M8_k97_121763_gene_128	1050	d__Bacteria	k__unclassified_d__Bacteria	p__Proteobacteria	c__Gammaproteobacteria	o__Enterobacteriales	f__Enterobacteriaceae	g__unclassified_f__Enterobacteriaceae	s__unclassified_f__Enterobacteriaceae	-	-	-	-	0	0	0	0	0	0	0	0	0	0	0	0	0	0	0	0	0	0	0	0	0	0	0	0	0	0	0	0	0
M8_k97_121763_gene_130	339	d__Bacteria	k__unclassified_d__Bacteria	p__Proteobacteria	c__Gammaproteobacteria	o__Enterobacteriales	f__Enterobacteriaceae	g__unclassified_f__Enterobacteriaceae	s__unclassified_f__Enterobacteriaceae	K12962	undecaprenyl phosphate-alpha-L-ara4N flippase subunit ArnE	ko01503	Cationic antimicrobial peptide (CAMP) resistance	0	0	0	0	0	0	0	0	0	0	0	0	0	0	0	0	0	0	0	0	0	0	0	0	0	0	0	0	0
M8_k97_121763_gene_132	903	d__Bacteria	k__unclassified_d__Bacteria	p__Proteobacteria	c__Gammaproteobacteria	o__Enterobacteriales	f__Enterobacteriaceae	g__unclassified_f__Enterobacteriaceae	s__unclassified_f__Enterobacteriaceae	K13014	undecaprenyl phosphate-alpha-L-ara4FN deformylase [EC:3.5.1.-]	ko00520;ko01503	Amino sugar and nucleotide sugar metabolism;Cationic antimicrobial peptide (CAMP) resistance	0	0	0	0	0	0	0	0	0	0	0	0	0	0	0	0	0	0	0	0	0	0.496792	0	0	0	0	0	0	0
M8_k97_121763_gene_134	984	d__Bacteria	k__unclassified_d__Bacteria	p__Proteobacteria	c__Gammaproteobacteria	o__Enterobacteriales	f__Enterobacteriaceae	g__unclassified_f__Enterobacteriaceae	s__unclassified_f__Enterobacteriaceae	K10012	undecaprenyl-phosphate 4-deoxy-4-formamido-L-arabinose transferase [EC:2.4.2.53]	ko00520;ko01503	Amino sugar and nucleotide sugar metabolism;Cationic antimicrobial peptide (CAMP) resistance	0	0	0	0	0	0	0	0	0	0	0	0	0	0	0	0	0	0	0	0	0	0.455898	0	0	0	0	0	0	0
M8_k97_121763_gene_14	552	d__Bacteria	k__unclassified_d__Bacteria	p__Proteobacteria	c__Gammaproteobacteria	o__Enterobacteriales	f__Enterobacteriaceae	g__unclassified_f__Enterobacteriaceae	s__unclassified_f__Enterobacteriaceae	K11748	glutathione-regulated potassium-efflux system ancillary protein KefG	-	-	0	0	0	0	0	0	0	0	0	0	0	0	0	0	0	0	0	0	0	0	0	0	0	0	0	0	0	0	0
M8_k97_121763_gene_140	834	d__Bacteria	k__unclassified_d__Bacteria	p__Proteobacteria	c__Gammaproteobacteria	o__Enterobacteriales	f__Enterobacteriaceae	g__unclassified_f__Enterobacteriaceae	s__unclassified_f__Enterobacteriaceae	K15586	nickel transport system permease protein	ko02010	ABC transporters	0	0	0	0.82367	0	0	0	0	0	0	0	0	0	0	0	0	0	0	0	0	0	1.07579	0	0	0.712353	0	0	0	0
M8_k97_121763_gene_143	402	d__Bacteria	k__unclassified_d__Bacteria	p__Proteobacteria	c__Gammaproteobacteria	o__Enterobacteriales	f__Enterobacteriaceae	g__unclassified_f__Enterobacteriaceae	s__unclassified_f__Enterobacteriaceae	K07722	CopG family transcriptional regulator, nickel-responsive regulator	-	-	0	0	0	0	0	0	0	0	0	0	0	0	0	0	0	0	0	0	0	0	0	0	0	0	0	0	0	0.784125	0
M8_k97_121763_gene_145	978	d__Bacteria	k__unclassified_d__Bacteria	p__Proteobacteria	c__Gammaproteobacteria	o__Enterobacteriales	f__Enterobacteriaceae	g__unclassified_f__Enterobacteriaceae	s__unclassified_f__Enterobacteriaceae	K07088	uncharacterized protein	-	-	0	0	0	0	0	0	0	0	0	0	0	0	0	0	0	0	0	0	0	0	0	0	0	0	0	0	0	0	0
M8_k97_121763_gene_19	960	d__Bacteria	k__unclassified_d__Bacteria	p__Proteobacteria	c__Gammaproteobacteria	o__Enterobacteriales	f__Enterobacteriaceae	g__unclassified_f__Enterobacteriaceae	s__unclassified_f__Enterobacteriaceae	K13936	malonate transporter	-	-	0	0	0	0	0	0	0	0	0	0	0.927749	0	0	0	0	0	0	0	0	0	0	0.467295	0	0	0	0	0	0	0
M8_k97_121763_gene_2	2115	d__Bacteria	k__unclassified_d__Bacteria	p__Proteobacteria	c__Gammaproteobacteria	o__Enterobacteriales	f__Enterobacteriaceae	g__unclassified_f__Enterobacteriaceae	s__unclassified_f__Enterobacteriaceae	K02355	elongation factor G	-	-	0	0	0	0	0	0	0	0	0	0	0	0	0	0	0	0	0	0	0	0	0	0	0	0	0.2809	0	0	0	0
M8_k97_121763_gene_22	300	d__Bacteria	k__unclassified_d__Bacteria	p__Proteobacteria	c__Gammaproteobacteria	o__Enterobacteriales	f__Enterobacteriaceae	g__unclassified_f__Enterobacteriaceae	s__unclassified_f__Enterobacteriaceae	K13931	malonate decarboxylase delta subunit	-	-	0	0	0	0	0	0	0	0	0	0	0	0	0	0	0	0	0	0	0	0	0	0	0	0	0	0	0	0	0
M8_k97_121763_gene_3	471	d__Bacteria	k__unclassified_d__Bacteria	p__Proteobacteria	c__Gammaproteobacteria	o__Enterobacteriales	f__Enterobacteriaceae	g__unclassified_f__Enterobacteriaceae	s__unclassified_f__Enterobacteriaceae	K02992	small subunit ribosomal protein S7	ko03010	Ribosome	0	0	0	0	0	0	0	0	0	0	0	0	0	0	0	0	0	0	0	0	0	0	0	0	0	0	0	0	0
M8_k97_121763_gene_31	219	d__Bacteria	k__unclassified_d__Bacteria	p__Proteobacteria	c__Gammaproteobacteria	o__Enterobacteriales	f__Enterobacteriaceae	g__unclassified_f__Enterobacteriaceae	s__unclassified_f__Enterobacteriaceae	K09898	uncharacterized protein	-	-	0	0	0	0	0	0	0	0	0	0	0	0	0	0	0	0	0	0	0	0	0	0	0	0	0	0	0	0	0
M8_k97_121763_gene_32	870	d__Bacteria	k__unclassified_d__Bacteria	p__Proteobacteria	c__Gammaproteobacteria	o__Enterobacteriales	f__Enterobacteriaceae	g__unclassified_f__Enterobacteriaceae	s__unclassified_f__Enterobacteriaceae	K00855	phosphoribulokinase [EC:2.7.1.19]	ko00710;ko01200	Carbon fixation in photosynthetic organisms;Carbon metabolism	0	0	0	0	0	0	0	0	0	0	1.02372	0	0	0	0	0	0	0	0	0	0	0	0	0	0	0	0	0	0
M8_k97_121763_gene_33	405	d__Bacteria	k__unclassified_d__Bacteria	p__Proteobacteria	c__Gammaproteobacteria	o__Enterobacteriales	f__Enterobacteriaceae	g__unclassified_f__Enterobacteriaceae	s__unclassified_f__Enterobacteriaceae	K07397	putative redox protein	-	-	0	0	0	0	0	0	0	0	0	0	0	0	0	0	0	0	0	0	0	0	0	2.21532	0	0	0	0	0	0	0
M8_k97_121763_gene_36	1221	d__Bacteria	k__unclassified_d__Bacteria	p__Proteobacteria	c__Gammaproteobacteria	o__Enterobacteriales	f__Enterobacteriaceae	g__unclassified_f__Enterobacteriaceae	s__unclassified_f__Enterobacteriaceae	K00821	acetylornithine/N-succinyldiaminopimelate aminotransferase [EC:2.6.1.11 2.6.1.17]	ko00220;ko00300;ko01210;ko01230	Arginine biosynthesis;Lysine biosynthesis;2-Oxocarboxylic acid metabolism;Biosynthesis of amino acids	0	0	0	0	0	0.49688	0	0	0	0	0	0	0	0	0	0	0	0	0	0	0	0	0	0	0	0	0	0	0
M8_k97_121763_gene_37	564	d__Bacteria	k__unclassified_d__Bacteria	p__Proteobacteria	c__Gammaproteobacteria	o__Enterobacteriales	f__Enterobacteriaceae	g__unclassified_f__Enterobacteriaceae	s__unclassified_f__Enterobacteriaceae	K01664	para-aminobenzoate synthetase component II [EC:2.6.1.85]	ko00790	Folate biosynthesis	0	0	0	0	0	0	0	0	0	0	0	0	0	0	0	0	0	0	0	0	0	0.795396	0	0	0	0	0	0	0
M8_k97_121763_gene_38	603	d__Bacteria	k__unclassified_d__Bacteria	p__Proteobacteria	c__Gammaproteobacteria	o__Enterobacteriales	f__Enterobacteriaceae	g__unclassified_f__Enterobacteriaceae	s__unclassified_f__Enterobacteriaceae	K04095	cell filamentation protein	-	-	0	0	0	0	0	0	0	0	0	0	0	0	0	0	0	0	0	0	0	0	0	0	0	0	0	0	0	0	0
M8_k97_121763_gene_4	375	d__Bacteria	k__unclassified_d__Bacteria	p__Proteobacteria	c__Gammaproteobacteria	o__Enterobacteriales	f__Enterobacteriaceae	g__unclassified_f__Enterobacteriaceae	s__unclassified_f__Enterobacteriaceae	K02950	small subunit ribosomal protein S12	ko03010	Ribosome	1.88844	0	0	0	0	0	0	0	0	0	0	0	0	0	0	0	0	0	0	0	0	1.19628	0	0	0	0	0	0	0
M8_k97_121763_gene_40	573	d__Bacteria	k__unclassified_d__Bacteria	p__Proteobacteria	c__Gammaproteobacteria	o__Enterobacteriales	f__Enterobacteriaceae	g__unclassified_f__Enterobacteriaceae	s__unclassified_f__Enterobacteriaceae	K03767	peptidyl-prolyl cis-trans isomerase A (cyclophilin A) [EC:5.2.1.8]	ko01503	Cationic antimicrobial peptide (CAMP) resistance	0	0	0	0	0	0	0	0	0	0	0	0	0	0	1.27037	0	0	0	0	0	0	0	0	0	0	0	0	0	0
M8_k97_121763_gene_42	2544	d__Bacteria	k__unclassified_d__Bacteria	p__Proteobacteria	c__Gammaproteobacteria	o__Enterobacteriales	f__Enterobacteriaceae	g__unclassified_f__Enterobacteriaceae	s__unclassified_f__Enterobacteriaceae	K00362	nitrite reductase (NADH) large subunit [EC:1.7.1.15]	ko00910	Nitrogen metabolism	0	0	0	0	0	0	0	0	0	0	0	0	0	0	0	0	0	0	0	0	0	0.176338	0	0	0	0	0	0	0
M8_k97_121763_gene_43	327	d__Bacteria	k__unclassified_d__Bacteria	p__Proteobacteria	c__Gammaproteobacteria	o__Enterobacteriales	f__Enterobacteriaceae	g__unclassified_f__Enterobacteriaceae	s__unclassified_f__Enterobacteriaceae	K00363	nitrite reductase (NADH) small subunit [EC:1.7.1.15]	ko00910	Nitrogen metabolism	0	0	0	0	0	0	0	0	0	0	0	0	0	0	0	0	0	0	0	0	0	0	0	0	0	0	0	0	0
M8_k97_121763_gene_44	810	d__Bacteria	k__unclassified_d__Bacteria	p__Proteobacteria	c__Gammaproteobacteria	o__Enterobacteriales	f__Enterobacteriaceae	g__unclassified_f__Enterobacteriaceae	s__unclassified_f__Enterobacteriaceae	K02598	nitrite transporter NirC	-	-	0	0	0	0	0	0	0	0	0	0	0	0	0	0	0	0	0	0	0.856711	0	0	0	0	0	0	0.980406	0	0	0
M8_k97_121763_gene_46	1005	d__Bacteria	k__unclassified_d__Bacteria	p__Proteobacteria	c__Gammaproteobacteria	o__Enterobacteriales	f__Enterobacteriaceae	g__unclassified_f__Enterobacteriaceae	s__unclassified_f__Enterobacteriaceae	K01867	tryptophanyl-tRNA synthetase [EC:6.1.1.2]	ko00970	Aminoacyl-tRNA biosynthesis	0	0	0	0	0	0	0	0	0	0	0	0	0	0	0	0	0	0	0	0	0	0.892743	0	0	0	0	0	0	0
M8_k97_121763_gene_48	678	d__Bacteria	k__unclassified_d__Bacteria	p__Proteobacteria	c__Gammaproteobacteria	o__Enterobacteriales	f__Enterobacteriaceae	g__unclassified_f__Enterobacteriaceae	s__unclassified_f__Enterobacteriaceae	K01783	ribulose-phosphate 3-epimerase [EC:5.1.3.1]	ko00030;ko00040;ko00710;ko01200;ko01230	Pentose phosphate pathway;Pentose and glucuronate interconversions;Carbon fixation in photosynthetic organisms;Carbon metabolism;Biosynthesis of amino acids	0	0	0	0	0	0	0	0	0	0	0	0	0	0	0	0	0	0	0	0	0	0.661657	0	0	0	0	0	0	0
M8_k97_121763_gene_49	822	d__Bacteria	k__unclassified_d__Bacteria	p__Proteobacteria	c__Gammaproteobacteria	o__Enterobacteriales	f__Enterobacteriaceae	g__unclassified_f__Enterobacteriaceae	s__unclassified_f__Enterobacteriaceae	K06223	DNA adenine methylase [EC:2.1.1.72]	ko03430	Mismatch repair	0	0	0	0	0.807436	0	0	0	0	0	0	0	0	0	0	0	0	0	0	0	0	0.545746	0	0	0	0	0	0	0
M8_k97_121763_gene_52	522	d__Bacteria	k__unclassified_d__Bacteria	p__Proteobacteria	c__Gammaproteobacteria	o__Enterobacteriales	f__Enterobacteriaceae	g__unclassified_f__Enterobacteriaceae	s__unclassified_f__Enterobacteriaceae	K00891	shikimate kinase [EC:2.7.1.71]	ko00400;ko01230	Phenylalanine, tyrosine and tryptophan biosynthesis;Biosynthesis of amino acids	0	0	0	0	0	0	0	0	0	0	0	0	0	0	0	0	0	0	0	0	0	0	0	0	0	0	0	0	0
M8_k97_121763_gene_53	1212	d__Bacteria	k__unclassified_d__Bacteria	p__Proteobacteria	c__Gammaproteobacteria	o__Enterobacteriales	f__Enterobacteriaceae	g__unclassified_f__Enterobacteriaceae	s__unclassified_f__Enterobacteriaceae	K02507	protein transport protein HofQ	-	-	0	0	0	0	0	0	0	0	0	0	0	0	0	0	0	0	0	0	0	0	0	0	0	0	0	0	0	0	0
M8_k97_121763_gene_58	2553	d__Bacteria	k__unclassified_d__Bacteria	p__Proteobacteria	c__Gammaproteobacteria	o__Enterobacteriales	f__Enterobacteriaceae	g__unclassified_f__Enterobacteriaceae	s__unclassified_f__Enterobacteriaceae	K05366	penicillin-binding protein 1A [EC:2.4.1.129 3.4.16.4]	ko00550;ko01501	Peptidoglycan biosynthesis;beta-Lactam resistance	0	0	0	0	0	0	0	0	0	0	0	0	0	0	0	0	0	0	0	0	0	0	0	0	0	0	0	0	0
M8_k97_121763_gene_59	561	d__Bacteria	k__unclassified_d__Bacteria	p__Proteobacteria	c__Gammaproteobacteria	o__Enterobacteriales	f__Enterobacteriaceae	g__unclassified_f__Enterobacteriaceae	s__unclassified_f__Enterobacteriaceae	K08312	ADP-ribose diphosphatase [EC:3.6.1.-]	ko00230	Purine metabolism	0	0	0	0	0	0	0	0	0	0	0	0	0	0	0	0	0	0	0	0	0	0.799649	0	0	0	0	0	0	0
M8_k97_121763_gene_64	1620	d__Bacteria	k__unclassified_d__Bacteria	p__Proteobacteria	c__Gammaproteobacteria	o__Enterobacteriales	f__Enterobacteriaceae	g__unclassified_f__Enterobacteriaceae	s__unclassified_f__Enterobacteriaceae	K01610	phosphoenolpyruvate carboxykinase (ATP) [EC:4.1.1.49]	ko00010;ko00020;ko00620;ko00710;ko01200	Glycolysis / Gluconeogenesis;Citrate cycle (TCA cycle);Pyruvate metabolism;Carbon fixation in photosynthetic organisms;Carbon metabolism	0	0	0	0	0	0	0	0	0	0	0	0	0	0	0	0	0	0	0	0	0	0.276916	0	0	0	0	0	0	0
M8_k97_121763_gene_69	228	d__Bacteria	k__unclassified_d__Bacteria	p__Proteobacteria	c__Gammaproteobacteria	o__Enterobacteriales	f__Enterobacteriaceae	g__unclassified_f__Enterobacteriaceae	s__unclassified_f__Enterobacteriaceae	K04758	ferrous iron transport protein A	-	-	0	0	0	0	0	0	0	0	0	0	0	0	0	0	0	0	0	0	0	0	0	1.96756	0	0	0	0	0	0	0
M8_k97_121763_gene_7	387	d__Bacteria	k__unclassified_d__Bacteria	p__Proteobacteria	c__Gammaproteobacteria	o__Enterobacteriales	f__Enterobacteriaceae	g__unclassified_f__Enterobacteriaceae	s__unclassified_f__Enterobacteriaceae	K07235	tRNA 2-thiouridine synthesizing protein D [EC:2.8.1.-]	ko04122	Sulfur relay system	0	0	0	0	0	0	0	0	0	0	0	0	0	0	0	0	0	0	0	0	0	0	0	0	0	0	0	0	0
M8_k97_121763_gene_74	576	d__Bacteria	k__unclassified_d__Bacteria	p__Proteobacteria	c__Gammaproteobacteria	o__Enterobacteriales	f__Enterobacteriaceae	g__unclassified_f__Enterobacteriaceae	s__unclassified_f__Enterobacteriaceae	K07400	Fe/S biogenesis protein NfuA	-	-	0	1.39181	0	0	0	0	0	0	0	0	0	0	0	0	0	0	0	0	0	0	0	0	0	0	0	0	0	0	0
M8_k97_121763_gene_76	1317	d__Bacteria	k__unclassified_d__Bacteria	p__Proteobacteria	c__Gammaproteobacteria	o__Enterobacteriales	f__Enterobacteriaceae	g__unclassified_f__Enterobacteriaceae	s__unclassified_f__Enterobacteriaceae	K06155	Gnt-I system high-affinity gluconate transporter	-	-	0	0	0	0	0	0	0	0	0	0	0	0	0	0	0	0	0	0	0	0	0	0	0	0	0	0	0	0	0
M8_k97_121763_gene_8	723	d__Bacteria	k__unclassified_d__Bacteria	p__Proteobacteria	c__Gammaproteobacteria	o__Enterobacteriales	f__Enterobacteriaceae	g__unclassified_f__Enterobacteriaceae	s__unclassified_f__Enterobacteriaceae	-	-	-	-	0	0	0	0	0	0	0	0	0	0	0	0	0	0	0	0	0	0	0	0	0	1.24095	0	0	0	0	0	0	0
M8_k97_121763_gene_81	759	d__Bacteria	k__unclassified_d__Bacteria	p__Proteobacteria	c__Gammaproteobacteria	o__Enterobacteriales	f__Enterobacteriaceae	g__unclassified_f__Enterobacteriaceae	s__unclassified_f__Enterobacteriaceae	K02444	DeoR family transcriptional regulator, glycerol-3-phosphate regulon repressor	-	-	0	0	0	0	0	0	0	0	0	0	0	0	0	0.707052	0	0	0	0	0	0	1.90196	0	0	0	0	0	0	0	0
M8_k97_121763_gene_84	1506	d__Bacteria	k__unclassified_d__Bacteria	p__Proteobacteria	c__Gammaproteobacteria	o__Enterobacteriales	f__Enterobacteriaceae	g__unclassified_f__Enterobacteriaceae	s__unclassified_f__Enterobacteriaceae	K00111	glycerol-3-phosphate dehydrogenase [EC:1.1.5.3]	ko00564	Glycerophospholipid metabolism	0	0	0	0	0	0	0	0	0	0	0	0	0	0	0	0	0	0.428082	0	0.449577	0	0	0	0	0	0	0	0	0
M8_k97_121763_gene_85	2448	d__Bacteria	k__unclassified_d__Bacteria	p__Proteobacteria	c__Gammaproteobacteria	o__Enterobacteriales	f__Enterobacteriaceae	g__unclassified_f__Enterobacteriaceae	s__unclassified_f__Enterobacteriaceae	K00688	glycogen phosphorylase [EC:2.4.1.1]	ko00500;ko02026;ko04910;ko04922;ko04931	Starch and sucrose metabolism;Biofilm formation - Escherichia coli;Insulin signaling pathway;Glucagon signaling pathway;Insulin resistance	0	0	0	0	0	0.247831	0	0	0	0	0	0	0	0.219221	0	0	0	0	0	0	0	0	0	0	0	0	0	0	0
M8_k97_121763_gene_86	1434	d__Bacteria	k__unclassified_d__Bacteria	p__Proteobacteria	c__Gammaproteobacteria	o__Enterobacteriales	f__Enterobacteriaceae	g__unclassified_f__Enterobacteriaceae	s__unclassified_f__Enterobacteriaceae	K00703	starch synthase [EC:2.4.1.21]	ko00500;ko02026	Starch and sucrose metabolism;Biofilm formation - Escherichia coli	0	0	0	0	0	0	0	0	0	0	0	0	0	0	0	0	0	0	0	0	0	0.938501	0	0	0.414297	0	0	0	0
M8_k97_121763_gene_87	1293	d__Bacteria	k__unclassified_d__Bacteria	p__Proteobacteria	c__Gammaproteobacteria	o__Enterobacteriales	f__Enterobacteriaceae	g__unclassified_f__Enterobacteriaceae	s__unclassified_f__Enterobacteriaceae	K00975	glucose-1-phosphate adenylyltransferase [EC:2.7.7.27]	ko00500;ko00520;ko02026	Starch and sucrose metabolism;Amino sugar and nucleotide sugar metabolism;Biofilm formation - Escherichia coli	0	0	0	0	0	0	0	0	0	0	0	0	0	0	0	0	0	0	0	0	0	1.04084	0	0	0	0	0	0	0
M8_k97_121763_gene_9	894	d__Bacteria	k__unclassified_d__Bacteria	p__Proteobacteria	c__Gammaproteobacteria	o__Enterobacteriales	f__Enterobacteriaceae	g__unclassified_f__Enterobacteriaceae	s__unclassified_f__Enterobacteriaceae	K03772	FKBP-type peptidyl-prolyl cis-trans isomerase FkpA [EC:5.2.1.8]	-	-	0	0	0	0	0	0	0	0	0	0	0	0	0	0	0	0	0	0	0	0	0	0	0	0	0	0	0	0	0
M8_k97_121763_gene_90	1074	d__Bacteria	k__unclassified_d__Bacteria	p__Proteobacteria	c__Gammaproteobacteria	o__Enterobacteriales	f__Enterobacteriaceae	g__unclassified_f__Enterobacteriaceae	s__unclassified_f__Enterobacteriaceae	K00133	aspartate-semialdehyde dehydrogenase [EC:1.2.1.11]	ko00260;ko00261;ko00270;ko00300;ko01210;ko01230	Glycine, serine and threonine metabolism;Monobactam biosynthesis;Cysteine and methionine metabolism;Lysine biosynthesis;2-Oxocarboxylic acid metabolism;Biosynthesis of amino acids	0	0	0	0	0	0	0.755153	0	0	0	0	0	0	0	0	0	0	0	0	0	0	0	0	0	0	0	0	0	0
M8_k97_121763_gene_91	594	d__Bacteria	k__unclassified_d__Bacteria	p__Proteobacteria	c__Gammaproteobacteria	o__Enterobacteriales	f__Enterobacteriaceae	g__unclassified_f__Enterobacteriaceae	s__unclassified_f__Enterobacteriaceae	-	-	-	-	0	0	0	0	0	0	0	0	0	0	0	0	0	0	0	1.17605	0	0	0	0	0	0	0	0	0	0	0	0	0
M8_k97_121763_gene_93	534	d__Bacteria	k__unclassified_d__Bacteria	p__Proteobacteria	c__Gammaproteobacteria	o__Enterobacteriales	f__Enterobacteriaceae	g__unclassified_f__Enterobacteriaceae	s__unclassified_f__Enterobacteriaceae	K00851	gluconokinase [EC:2.7.1.12]	ko00030;ko01200	Pentose phosphate pathway;Carbon metabolism	0	0	0	0	0	0	0	0	0	0	0	0	0	0	0	0	0	0	0	0	0	1.68016	0	0	0	0	0	0	0
M8_k97_121763_gene_95	696	d__Bacteria	k__unclassified_d__Bacteria	p__Proteobacteria	c__Gammaproteobacteria	o__Enterobacteriales	f__Enterobacteriaceae	g__unclassified_f__Enterobacteriaceae	s__unclassified_f__Enterobacteriaceae	K06911	uncharacterized protein	-	-	0	0	0	0	0	0	0	0	0	0	0	0	0	0	0	0	0	0	0	0	0	0	0	0	0	0	0	0	0
M8_k97_121763_gene_97	492	d__Bacteria	k__unclassified_d__Bacteria	p__Proteobacteria	c__Gammaproteobacteria	o__Enterobacteriales	f__Enterobacteriaceae	g__unclassified_f__Enterobacteriaceae	s__unclassified_f__Enterobacteriaceae	K03825	putative acetyltransferase [EC:2.3.1.-]	-	-	0	0	0	0	0	0	0	0	0	0	0	0	0	0	0	0	0	0	0	0	0	0	0	0	0	0	0	0	0
M8_k97_12223_gene_13	849	d__Bacteria	k__unclassified_d__Bacteria	p__Proteobacteria	c__Gammaproteobacteria	o__Enterobacteriales	f__Enterobacteriaceae	g__unclassified_f__Enterobacteriaceae	s__unclassified_f__Enterobacteriaceae	K06163	alpha-D-ribose 1-methylphosphonate 5-phosphate C-P lyase [EC:4.7.1.1]	ko00440	Phosphonate and phosphinate metabolism	0	0	0	0	0	0	0	0	0	0	0	0	0	0	0	0	0	0	0	0	0	0	0	0	0	0	0	0	0
M8_k97_12223_gene_18	759	d__Bacteria	k__unclassified_d__Bacteria	p__Proteobacteria	c__Gammaproteobacteria	o__Enterobacteriales	f__Enterobacteriaceae	g__unclassified_f__Enterobacteriaceae	s__unclassified_f__Enterobacteriaceae	K06167	phosphoribosyl 1,2-cyclic phosphate phosphodiesterase [EC:3.1.4.55]	ko00440	Phosphonate and phosphinate metabolism	0	0	0	0	0	0	0	0	0	0	0	0	0	0	0	0	0	0	0	0	0	0.591045	0	0	0	1.04628	0	0	0
M8_k97_12223_gene_19	336	d__Bacteria	k__unclassified_d__Bacteria	p__Proteobacteria	c__Gammaproteobacteria	o__Enterobacteriales	f__Enterobacteriaceae	g__unclassified_f__Enterobacteriaceae	s__unclassified_f__Enterobacteriaceae	-	-	-	-	0	0	0	0	0	0	0	0	0	0	0	0	0	0	0	0	0	0	0	0	0	0	0	0	0	0	0	0	0
M8_k97_12223_gene_23	1002	d__Bacteria	k__unclassified_d__Bacteria	p__Proteobacteria	c__Gammaproteobacteria	o__Enterobacteriales	f__Enterobacteriaceae	g__unclassified_f__Enterobacteriaceae	s__unclassified_f__Enterobacteriaceae	K10440	ribose transport system permease protein	ko02010	ABC transporters	0	0	0	0	0	0	0	0	0	0.839599	0	0	0	0	0	0	0	0	0	0	0	0.447708	0	0	0	0	0	0	0
M8_k97_12223_gene_24	942	d__Bacteria	k__unclassified_d__Bacteria	p__Proteobacteria	c__Gammaproteobacteria	o__Enterobacteriales	f__Enterobacteriaceae	g__unclassified_f__Enterobacteriaceae	s__unclassified_f__Enterobacteriaceae	K10439	ribose transport system substrate-binding protein	ko02010;ko02030	ABC transporters;Bacterial chemotaxis	0	0	0	0	0	0	0	0	0	0	0	0	0	0	0	0	0	0	0	0	0	0	0	0	0	0	0	0	0
M8_k97_12223_gene_27	996	d__Bacteria	k__unclassified_d__Bacteria	p__Proteobacteria	c__Gammaproteobacteria	o__Enterobacteriales	f__Enterobacteriaceae	g__unclassified_f__Enterobacteriaceae	s__unclassified_f__Enterobacteriaceae	-	-	-	-	0	0	0	0.689699	0.666378	0	0	0	0	0	0	0	0	0	0	0	0	0	0	0	0	0	0	0	0	0	0	0	0
M8_k97_12223_gene_28	732	d__Bacteria	k__unclassified_d__Bacteria	p__Proteobacteria	c__Gammaproteobacteria	o__Enterobacteriales	f__Enterobacteriaceae	g__unclassified_f__Enterobacteriaceae	s__unclassified_f__Enterobacteriaceae	-	-	-	-	0	0	0	0	0	0	0	0.516206	0	0	0	0	0	0	0	0	0	0	0	0	0	0	0	0	0	0	0	0	0
M8_k97_12223_gene_3	1503	d__Bacteria	k__unclassified_d__Bacteria	p__Proteobacteria	c__Gammaproteobacteria	o__Enterobacteriales	f__Enterobacteriaceae	g__unclassified_f__Enterobacteriaceae	s__unclassified_f__Enterobacteriaceae	K03762	MFS transporter, MHS family, proline/betaine transporter	-	-	0	0	0	0	0	0	0	0	0	0	0	0	0	0	0	0	0	0	0	0	0	0	0.455375	0	0	0	0	0	0
M8_k97_12223_gene_30	363	d__Bacteria	k__unclassified_d__Bacteria	p__Proteobacteria	c__Gammaproteobacteria	o__Enterobacteriales	f__Enterobacteriaceae	g__unclassified_f__Enterobacteriaceae	s__unclassified_f__Enterobacteriaceae	K00123	formate dehydrogenase major subunit [EC:1.2.1.2]	ko00630;ko00680;ko01200	Glyoxylate and dicarboxylate metabolism;Methane metabolism;Carbon metabolism	0	0	0	0	0	0	2.23425	0	0	0	0	0	0	0	0	0	0	0	0	0	0	0	0	0	0	0	0	0	0
M8_k97_12223_gene_31	1680	d__Bacteria	k__unclassified_d__Bacteria	p__Proteobacteria	c__Gammaproteobacteria	o__Enterobacteriales	f__Enterobacteriaceae	g__unclassified_f__Enterobacteriaceae	s__unclassified_f__Enterobacteriaceae	K00123	formate dehydrogenase major subunit [EC:1.2.1.2]	ko00630;ko00680;ko01200	Glyoxylate and dicarboxylate metabolism;Methane metabolism;Carbon metabolism	0	0	0	0	0	0	0	0	0	0	0	0	0	0	0	0	0	0.383745	0	0	0	0	0	0	0	0	0	0	0
M8_k97_12223_gene_36	642	d__Bacteria	k__unclassified_d__Bacteria	p__Proteobacteria	c__Gammaproteobacteria	o__Enterobacteriales	f__Enterobacteriaceae	g__unclassified_f__Enterobacteriaceae	s__unclassified_f__Enterobacteriaceae	-	-	-	-	0	0	0	0	0	0	0	0	0	0	0	0	0	0	0	0	0	0	0	0	0	0	0	0	1.85079	0	0	0	0
M8_k97_12223_gene_37	1314	d__Bacteria	k__unclassified_d__Bacteria	p__Proteobacteria	c__Gammaproteobacteria	o__Enterobacteriales	f__Enterobacteriaceae	g__unclassified_f__Enterobacteriaceae	s__unclassified_f__Enterobacteriaceae	K11102	proton glutamate symport protein	-	-	0	0	0	0	0	0	0	0	0	0	0	0	0	0	0	0	0	0	0	0	0	0.341403	0	0	0	0	0	0	0
M8_k97_12223_gene_38	1959	d__Bacteria	k__unclassified_d__Bacteria	p__Proteobacteria	c__Gammaproteobacteria	o__Enterobacteriales	f__Enterobacteriaceae	g__unclassified_f__Enterobacteriaceae	s__unclassified_f__Enterobacteriaceae	K01895	acetyl-CoA synthetase [EC:6.2.1.1]	ko00010;ko00620;ko00640;ko00680;ko00720;ko01200	Glycolysis / Gluconeogenesis;Pyruvate metabolism;Propanoate metabolism;Methane metabolism;Carbon fixation pathways in prokaryotes;Carbon metabolism	0	0	0	0	0.338802	0	0	0	0	0	0	0	0	0	0	0	0	0	0	0	0	0.228996	0	0	0	0	0	0	0
M8_k97_12223_gene_4	999	d__Bacteria	k__unclassified_d__Bacteria	p__Proteobacteria	c__Gammaproteobacteria	o__Enterobacteriales	f__Enterobacteriaceae	g__unclassified_f__Enterobacteriaceae	s__unclassified_f__Enterobacteriaceae	K02526	2-keto-3-deoxygluconate permease	-	-	0	0	0	0	0	0	0	0	0	0	0	0	0	0	0	0	0	0	0	0	0	0	0	0	0	0	0.740939	0	0
M8_k97_12223_gene_42	690	d__Bacteria	k__unclassified_d__Bacteria	p__Proteobacteria	c__Gammaproteobacteria	o__Enterobacteriales	f__Enterobacteriaceae	g__unclassified_f__Enterobacteriaceae	s__unclassified_f__Enterobacteriaceae	-	-	-	-	0	0	1.12141	0	0	0	0	0	0	0	0	0	0	0	0	0	0	0	0	0	0	0.65015	0	0	0	0	0	0	0
M8_k97_12223_gene_46	1350	d__Bacteria	k__unclassified_d__Bacteria	p__Proteobacteria	c__Gammaproteobacteria	o__Enterobacteriales	f__Enterobacteriaceae	g__unclassified_f__Enterobacteriaceae	s__unclassified_f__Enterobacteriaceae	K06901	putative MFS transporter, AGZA family, xanthine/uracil permease	-	-	0	0	0	0	0	0	0	0	0	0	0	0	0	0	0	0	0	0	0	0	0	0.332299	0	0	0	0	0	0	0
M8_k97_12223_gene_48	459	d__Bacteria	k__unclassified_d__Bacteria	p__Proteobacteria	c__Gammaproteobacteria	o__Enterobacteriales	f__Enterobacteriaceae	g__unclassified_f__Enterobacteriaceae	s__unclassified_f__Enterobacteriaceae	K13639	MerR family transcriptional regulator, redox-sensitive transcriptional activator SoxR	-	-	0	0	0	0	0	0	0	0	0	0	0	0	0	0	0	0	0	0	0	0	0	0	0	0	0	1.73013	0	0	0
M8_k97_12223_gene_49	324	d__Bacteria	k__unclassified_d__Bacteria	p__Proteobacteria	c__Gammaproteobacteria	o__Enterobacteriales	f__Enterobacteriaceae	g__unclassified_f__Enterobacteriaceae	s__unclassified_f__Enterobacteriaceae	K13631	AraC family transcriptional regulator, mar-sox-rob regulon activator	-	-	0	0	0	0	0	0	0	0	0	0	0	0	0	0	0	0	0	0	0	0	0	0	0	0	0	0	0	0	0
M8_k97_12223_gene_5	879	d__Bacteria	k__unclassified_d__Bacteria	p__Proteobacteria	c__Gammaproteobacteria	o__Enterobacteriales	f__Enterobacteriaceae	g__unclassified_f__Enterobacteriaceae	s__unclassified_f__Enterobacteriaceae	-	-	-	-	0	0	0	0	0	0	0	0	0	0	0	0	0	0	0	0	0	0	0	0	0	0	0	0	0	0	0	0	0
M8_k97_12223_gene_6	2355	d__Bacteria	k__unclassified_d__Bacteria	p__Proteobacteria	c__Gammaproteobacteria	o__Enterobacteriales	f__Enterobacteriaceae	g__unclassified_f__Enterobacteriaceae	s__unclassified_f__Enterobacteriaceae	-	-	-	-	0	0	0	0	0	0	0	0	0	0	0	0.22841	0	0	0	0	0	0	0	0	0.306495	0.19049	0	0	0	0	0	0	0
M8_k97_12223_gene_60	768	d__Bacteria	k__unclassified_d__Bacteria	p__Proteobacteria	c__Gammaproteobacteria	o__Enterobacteriales	f__Enterobacteriaceae	g__unclassified_f__Enterobacteriaceae	s__unclassified_f__Enterobacteriaceae	K01092	myo-inositol-1(or 4)-monophosphatase [EC:3.1.3.25]	ko00521;ko00562;ko04070	Streptomycin biosynthesis;Inositol phosphate metabolism;Phosphatidylinositol signaling system	0.922089	0	0	0	0	0	0	0	0	0	0	0	0	0	0	0	0	0	0	0	0	0.584119	0	0	0	0	0	0	0
M8_k97_12223_gene_8	447	d__Bacteria	k__unclassified_d__Bacteria	p__Proteobacteria	c__Gammaproteobacteria	o__Enterobacteriales	f__Enterobacteriaceae	g__unclassified_f__Enterobacteriaceae	s__unclassified_f__Enterobacteriaceae	K04750	PhnB protein	-	-	0	0	0	0	0	0	0	0	0	0	0	0	0	0	0	0	0	0	0	0	0	0	0	0	0	0	0	0	0
M8_k97_125373_gene_10	438	d__Bacteria	k__unclassified_d__Bacteria	p__Proteobacteria	c__Gammaproteobacteria	o__Enterobacteriales	f__Enterobacteriaceae	g__unclassified_f__Enterobacteriaceae	s__unclassified_f__Enterobacteriaceae	K06149	universal stress protein A	-	-	0	0	0	0	0	0	0	0	0	0	0	0	0	0	0	1.59492	0	0	0	0	0	0	0	0	0	0	0	0	0
M8_k97_125373_gene_11	783	d__Bacteria	k__unclassified_d__Bacteria	p__Proteobacteria	c__Gammaproteobacteria	o__Enterobacteriales	f__Enterobacteriaceae	g__unclassified_f__Enterobacteriaceae	s__unclassified_f__Enterobacteriaceae	K15984	16S rRNA (guanine1516-N2)-methyltransferase [EC:2.1.1.242]	-	-	0	0	0	0	0	0	0	0	0	0	0	0	0	0	0	0	0	0	0	0	0	0	0	0	0	1.01421	0	0	0
M8_k97_125373_gene_2	420	d__Bacteria	k__unclassified_d__Bacteria	p__Proteobacteria	c__Gammaproteobacteria	o__Enterobacteriales	f__Enterobacteriaceae	g__unclassified_f__Enterobacteriaceae	s__unclassified_f__Enterobacteriaceae	-	-	-	-	0	0	0	0	0	0	0	0	0	0	0	0	0	0	0	0	0	0	0	0	0	0	0	0	0	0	0	0	0
M8_k97_125373_gene_3	1926	d__Bacteria	k__unclassified_d__Bacteria	p__Proteobacteria	c__Gammaproteobacteria	o__Enterobacteriales	f__Enterobacteriaceae	g__unclassified_f__Enterobacteriaceae	s__unclassified_f__Enterobacteriaceae	K11904	type VI secretion system secreted protein VgrG	ko03070	Bacterial secretion system	0	0	0	0	0	0	0	0	0	0	0	0	0	0	0	0	0	0	0	0	0	0.465839	0	0	0	0	0	0	0
M8_k97_125373_gene_4	705	d__Bacteria	k__unclassified_d__Bacteria	p__Proteobacteria	c__Gammaproteobacteria	o__Enterobacteriales	f__Enterobacteriaceae	g__unclassified_f__Enterobacteriaceae	s__unclassified_f__Enterobacteriaceae	-	-	-	-	0	0	0	0	0	0	0	0	0	1.1933	0	0	0	0	0	0	0	0	0	0	0	0	0	0	0	0	0	0	0
M8_k97_125373_gene_9	363	d__Bacteria	k__unclassified_d__Bacteria	p__Proteobacteria	c__Gammaproteobacteria	o__Enterobacteriales	f__Enterobacteriaceae	g__unclassified_f__Enterobacteriaceae	s__unclassified_f__Enterobacteriaceae	K06144	universal stress protein B	-	-	0	0	0	0	0	0	0	0	0	0	0	1.48184	0	0	0	0	0	0	0	0	0	2.47164	0	0	0	0	0	0	0
M8_k97_125651_gene_15	222	d__Bacteria	k__unclassified_d__Bacteria	p__Proteobacteria	c__Gammaproteobacteria	o__Enterobacteriales	f__Enterobacteriaceae	g__unclassified_f__Enterobacteriaceae	s__unclassified_f__Enterobacteriaceae	-	-	-	-	0	0	0	0	0	0	0	0	0	0	0	0	0	0	0	0	0	0	0	0	0	0	0	0	0	0	0	0	0
M8_k97_125651_gene_17	186	d__Bacteria	k__unclassified_d__Bacteria	p__Proteobacteria	c__Gammaproteobacteria	o__Enterobacteriales	f__Enterobacteriaceae	g__unclassified_f__Enterobacteriaceae	s__unclassified_f__Enterobacteriaceae	-	-	-	-	0	0	0	0	0	0	0	0	0	0	0	0	0	0	0	0	0	0	0	0	0	0	0	0	0	0	0	0	0
M8_k97_125651_gene_18	204	d__Bacteria	k__unclassified_d__Bacteria	p__Proteobacteria	c__Gammaproteobacteria	o__Enterobacteriales	f__Enterobacteriaceae	g__unclassified_f__Enterobacteriaceae	s__unclassified_f__Enterobacteriaceae	-	-	-	-	0	0	0	0	0	0	0	0	0	0	0	0	0	0	0	0	0	0	0	0	0	0	0	0	0	0	0	0	0
M8_k97_125651_gene_19	231	d__Bacteria	k__unclassified_d__Bacteria	p__Proteobacteria	c__Gammaproteobacteria	o__Enterobacteriales	f__Enterobacteriaceae	g__unclassified_f__Enterobacteriaceae	s__unclassified_f__Enterobacteriaceae	-	-	-	-	0	0	0	0	0	0	0	0	0	0	0	0	0	0	0	0	0	0	0	0	0	0	0	0	0	0	0	0	0
M8_k97_125651_gene_25	348	d__Bacteria	k__unclassified_d__Bacteria	p__Proteobacteria	c__Gammaproteobacteria	o__Enterobacteriales	f__Enterobacteriaceae	g__unclassified_f__Enterobacteriaceae	s__unclassified_f__Enterobacteriaceae	K06903	uncharacterized protein	-	-	0	0	0	0	0	0	0	0	0	0	0	0	0	0	0	0	0	0	0	0	0	0	0	0	0	0	0	0	0
M8_k97_125651_gene_3	981	d__Bacteria	k__unclassified_d__Bacteria	p__Proteobacteria	c__Gammaproteobacteria	o__Enterobacteriales	f__Enterobacteriaceae	g__unclassified_f__Enterobacteriaceae	s__unclassified_f__Enterobacteriaceae	K06180	23S rRNA pseudouridine1911/1915/1917 synthase [EC:5.4.99.23]	-	-	0	0	0	0	0	0.618441	0	0	0	0	0	0	0	0	0	0	0	0	0	0	1.47155	0.457292	0	1.01702	0	0	0	0	0
M8_k97_125651_gene_33	519	d__Bacteria	k__unclassified_d__Bacteria	p__Proteobacteria	c__Gammaproteobacteria	o__Enterobacteriales	f__Enterobacteriaceae	g__unclassified_f__Enterobacteriaceae	s__unclassified_f__Enterobacteriaceae	K06908	uncharacterized protein	-	-	0	0	0	0	0	0	0	0	0	0	0	0	0	0	0	0	0	0	0	0	0	0	0	0	0	0	0	0	0
M8_k97_125651_gene_34	282	d__Bacteria	k__unclassified_d__Bacteria	p__Proteobacteria	c__Gammaproteobacteria	o__Enterobacteriales	f__Enterobacteriaceae	g__unclassified_f__Enterobacteriaceae	s__unclassified_f__Enterobacteriaceae	-	-	-	-	0	0	0	0	0	0	0	0	0	0	0	0	0	0	0	0	0	0	0	0	0	0	0	0	0	0	0	0	0
M8_k97_125651_gene_4	738	d__Bacteria	k__unclassified_d__Bacteria	p__Proteobacteria	c__Gammaproteobacteria	o__Enterobacteriales	f__Enterobacteriaceae	g__unclassified_f__Enterobacteriaceae	s__unclassified_f__Enterobacteriaceae	K05807	outer membrane protein assembly factor BamD	-	-	0	0	0	0	0	0	1.09896	0	0	0	0	0	0	0	0	0	0	0	0.940293	0	0	0	0	0	0	0	0	0	0
M8_k97_125651_gene_40	348	d__Bacteria	k__unclassified_d__Bacteria	p__Proteobacteria	c__Gammaproteobacteria	o__Enterobacteriales	f__Enterobacteriaceae	g__unclassified_f__Enterobacteriaceae	s__unclassified_f__Enterobacteriaceae	K02884	large subunit ribosomal protein L19	ko03010	Ribosome	0	0	0	0	0	0	0	0	0	0	0	0	0	0	0	0	0	0	0	0	0	2.57818	0	0	0	0	0	0	0
M8_k97_125651_gene_41	768	d__Bacteria	k__unclassified_d__Bacteria	p__Proteobacteria	c__Gammaproteobacteria	o__Enterobacteriales	f__Enterobacteriaceae	g__unclassified_f__Enterobacteriaceae	s__unclassified_f__Enterobacteriaceae	K00554	tRNA (guanine37-N1)-methyltransferase [EC:2.1.1.228]	-	-	0	0	0	0	0	0	0	0	0	0	0	0	0	0	0	0	0	0	0	0	0	0	0	0	0.773571	0	0	0	0
M8_k97_125651_gene_42	549	d__Bacteria	k__unclassified_d__Bacteria	p__Proteobacteria	c__Gammaproteobacteria	o__Enterobacteriales	f__Enterobacteriaceae	g__unclassified_f__Enterobacteriaceae	s__unclassified_f__Enterobacteriaceae	K02860	16S rRNA processing protein RimM	-	-	0	0	0	0	0	0	0	0	0	0	0	0	0	0	0	0	0	0	0	0	0	0	2.49336	0	0	0	0	0	0
M8_k97_125651_gene_43	249	d__Bacteria	k__unclassified_d__Bacteria	p__Proteobacteria	c__Gammaproteobacteria	o__Enterobacteriales	f__Enterobacteriaceae	g__unclassified_f__Enterobacteriaceae	s__unclassified_f__Enterobacteriaceae	K02959	small subunit ribosomal protein S16	ko03010	Ribosome	0	0	0	0	0	0	0	0	0	0	0	0	0	0	0	0	0	0	0	0	0	0	0	0	0	0	0	0	0
M8_k97_125651_gene_44	1362	d__Bacteria	k__unclassified_d__Bacteria	p__Proteobacteria	c__Gammaproteobacteria	o__Enterobacteriales	f__Enterobacteriaceae	g__unclassified_f__Enterobacteriaceae	s__unclassified_f__Enterobacteriaceae	K03106	signal recognition particle subunit SRP54 [EC:3.6.5.4]	ko02024;ko03060;ko03070	Quorum sensing;Protein export;Bacterial secretion system	0	0	0	0	0.487307	0	0	0	0	0	0.65392	0	0	0	0	0	0	0	0	0	0	0.329371	0	0	0	0	0	0	0
M8_k97_125651_gene_45	789	d__Bacteria	k__unclassified_d__Bacteria	p__Proteobacteria	c__Gammaproteobacteria	o__Enterobacteriales	f__Enterobacteriaceae	g__unclassified_f__Enterobacteriaceae	s__unclassified_f__Enterobacteriaceae	-	-	-	-	0	0	0	0	0	0	1.02793	0	0	0	0	0	0	0	0	0	0	0	0	0	0	0	0	0	0	0	0	0	0
M8_k97_125651_gene_46	1242	d__Bacteria	k__unclassified_d__Bacteria	p__Proteobacteria	c__Gammaproteobacteria	o__Enterobacteriales	f__Enterobacteriaceae	g__unclassified_f__Enterobacteriaceae	s__unclassified_f__Enterobacteriaceae	-	-	-	-	0	0	0	0	0	0	0	0	0	0	0	0	0.405437	0	0	0	0	0	0	0	0	0.361194	0	0	0	0	0	0	0
M8_k97_125651_gene_47	621	d__Bacteria	k__unclassified_d__Bacteria	p__Proteobacteria	c__Gammaproteobacteria	o__Enterobacteriales	f__Enterobacteriaceae	g__unclassified_f__Enterobacteriaceae	s__unclassified_f__Enterobacteriaceae	K03687	molecular chaperone GrpE	-	-	0	0	0	0	0	0	0	0	0	0	0	0	0	0	0	0	0	0	0	0	0	0	0	0	0	1.27879	0	0	0
M8_k97_125651_gene_48	807	d__Bacteria	k__unclassified_d__Bacteria	p__Proteobacteria	c__Gammaproteobacteria	o__Enterobacteriales	f__Enterobacteriaceae	g__unclassified_f__Enterobacteriaceae	s__unclassified_f__Enterobacteriaceae	K00858	NAD+ kinase [EC:2.7.1.23]	ko00760	Nicotinate and nicotinamide metabolism	0	0	0	0	0	0	0	0	0	0	0	0	0	0	0	0	0	0	0	0	0	0	0	0	0	0	0	0	0
M8_k97_125651_gene_5	339	d__Bacteria	k__unclassified_d__Bacteria	p__Proteobacteria	c__Gammaproteobacteria	o__Enterobacteriales	f__Enterobacteriaceae	g__unclassified_f__Enterobacteriaceae	s__unclassified_f__Enterobacteriaceae	K05809	ribosome-associated inhibitor A	-	-	0	0	0	0	0	0	0	0	0	0	0	0	0	0	0	0	0	0	0	0	0	0	0	0	0	0	0	0	0
M8_k97_125651_gene_50	330	d__Bacteria	k__unclassified_d__Bacteria	p__Proteobacteria	c__Gammaproteobacteria	o__Enterobacteriales	f__Enterobacteriaceae	g__unclassified_f__Enterobacteriaceae	s__unclassified_f__Enterobacteriaceae	K06186	outer membrane protein assembly factor BamE	-	-	0	0	0	0	0	0	0	0	0	0	0	0	0	0	0	0	0	0	0	0	0	0	2.07402	0	0	0	0	0	0
M8_k97_125651_gene_53	483	d__Bacteria	k__unclassified_d__Bacteria	p__Proteobacteria	c__Gammaproteobacteria	o__Enterobacteriales	f__Enterobacteriaceae	g__unclassified_f__Enterobacteriaceae	s__unclassified_f__Enterobacteriaceae	K03664	SsrA-binding protein	-	-	0	0	0	0	0	0	0	0	0	0	0	0	0	0	0	0	0	0	0	0	0	0	0	0	0	0	0	0	0
M8_k97_125651_gene_6	1161	d__Bacteria	k__unclassified_d__Bacteria	p__Proteobacteria	c__Gammaproteobacteria	o__Enterobacteriales	f__Enterobacteriaceae	g__unclassified_f__Enterobacteriaceae	s__unclassified_f__Enterobacteriaceae	K14170	chorismate mutase / prephenate dehydratase [EC:5.4.99.5 4.2.1.51]	ko00400;ko01230	Phenylalanine, tyrosine and tryptophan biosynthesis;Biosynthesis of amino acids	0	0	0	0	0	0	0	0	0	0	0	0	0	0	0	0	0	0	0	0	0	0	0	0	0	0	0	0	0
M8_k97_128597_gene_1	186	d__Bacteria	k__unclassified_d__Bacteria	p__Proteobacteria	c__Gammaproteobacteria	o__Enterobacteriales	f__Enterobacteriaceae	g__unclassified_f__Enterobacteriaceae	s__unclassified_f__Enterobacteriaceae	K03563	carbon storage regulator	ko02020;ko02025;ko02026;ko05111	Two-component system;Biofilm formation - Pseudomonas aeruginosa;Biofilm formation - Escherichia coli;Biofilm formation - Vibrio cholerae	0	0	0	0	0	0	0	0	0	0	0	0	0	0	0	0	0	0	0	0	0	0	0	0	0	0	0	0	0
M8_k97_128597_gene_11	966	d__Bacteria	k__unclassified_d__Bacteria	p__Proteobacteria	c__Gammaproteobacteria	o__Enterobacteriales	f__Enterobacteriaceae	g__unclassified_f__Enterobacteriaceae	s__unclassified_f__Enterobacteriaceae	K02782	PTS system, glucitol/sorbitol-specific IIB component [EC:2.7.1.198]	ko00051;ko02060	Fructose and mannose metabolism;Phosphotransferase system (PTS)	0	0	0	0	0	0	0	0	0	0	0	0	0	0	0	0	0	0	0	0	0	0	0	0	0	0	0	0	0
M8_k97_128597_gene_12	363	d__Bacteria	k__unclassified_d__Bacteria	p__Proteobacteria	c__Gammaproteobacteria	o__Enterobacteriales	f__Enterobacteriaceae	g__unclassified_f__Enterobacteriaceae	s__unclassified_f__Enterobacteriaceae	K02781	PTS system, glucitol/sorbitol-specific IIA component [EC:2.7.1.198]	ko00051;ko02060	Fructose and mannose metabolism;Phosphotransferase system (PTS)	0	0	0	0	0	0	0	0	0	0	0	0	0	0	0	0	0	0	0	0	0	0	0	2.74847	0	0	0	0	0
M8_k97_128597_gene_13	780	d__Bacteria	k__unclassified_d__Bacteria	p__Proteobacteria	c__Gammaproteobacteria	o__Enterobacteriales	f__Enterobacteriaceae	g__unclassified_f__Enterobacteriaceae	s__unclassified_f__Enterobacteriaceae	K00068	sorbitol-6-phosphate 2-dehydrogenase [EC:1.1.1.140]	ko00051	Fructose and mannose metabolism	0	0	0	0	0	0	0	0	0	0	0	0	0	0	0	0	0	0	0	0	0	0	0.877472	0	0	0	0	0	0
M8_k97_128597_gene_14	357	d__Bacteria	k__unclassified_d__Bacteria	p__Proteobacteria	c__Gammaproteobacteria	o__Enterobacteriales	f__Enterobacteriaceae	g__unclassified_f__Enterobacteriaceae	s__unclassified_f__Enterobacteriaceae	K02466	glucitol operon activator protein	-	-	0	0	0	0	0	0	0	0	0	0	0	0	0	0	0	0	0	0	0	0	0	0	0	0	0	0	0	0	0
M8_k97_128597_gene_15	774	d__Bacteria	k__unclassified_d__Bacteria	p__Proteobacteria	c__Gammaproteobacteria	o__Enterobacteriales	f__Enterobacteriaceae	g__unclassified_f__Enterobacteriaceae	s__unclassified_f__Enterobacteriaceae	K02468	DeoR family transcriptional regulator, glucitol operon repressor	-	-	0	0	0	0	0	0	0	0	0	0	0	0	0	0	0	0	0	0	0	0	0	0	0	0	0	0	0	0	0
M8_k97_128597_gene_4	1065	d__Bacteria	k__unclassified_d__Bacteria	p__Proteobacteria	c__Gammaproteobacteria	o__Enterobacteriales	f__Enterobacteriaceae	g__unclassified_f__Enterobacteriaceae	s__unclassified_f__Enterobacteriaceae	K03553	recombination protein RecA	ko03440	Homologous recombination	0	0	0	0	0	0	0	0	0	0	0	0	0	0	0	0	0	0	0	0	0	0.421224	0	0	0	0	0	0	0
M8_k97_128597_gene_9	936	d__Bacteria	k__unclassified_d__Bacteria	p__Proteobacteria	c__Gammaproteobacteria	o__Enterobacteriales	f__Enterobacteriaceae	g__unclassified_f__Enterobacteriaceae	s__unclassified_f__Enterobacteriaceae	K08305	membrane-bound lytic murein transglycosylase B [EC:4.2.2.-]	-	-	0	0	0	0	0	0	0	0	0	0	0	0	0	0	0	0	0	0	0	0	0	0	0	0	0	0	0	0	0
M8_k97_129217_gene_10	1005	d__Bacteria	k__unclassified_d__Bacteria	p__Proteobacteria	c__Gammaproteobacteria	o__Enterobacteriales	f__Enterobacteriaceae	g__unclassified_f__Enterobacteriaceae	s__unclassified_f__Enterobacteriaceae	K04087	membrane protease subunit HflC [EC:3.4.-.-]	-	-	0	0	0	0	0	0	0	0	0	0	0	0	0	0	0	0	0	0	0	0	0	0.892743	0	0	0	0	0	0	0
M8_k97_129217_gene_100	759	d__Bacteria	k__unclassified_d__Bacteria	p__Proteobacteria	c__Gammaproteobacteria	o__Enterobacteriales	f__Enterobacteriaceae	g__unclassified_f__Enterobacteriaceae	s__unclassified_f__Enterobacteriaceae	K06169	tRNA-(ms[2]io[6]A)-hydroxylase [EC:1.-.-.-]	-	-	0	0	0	0	0	0	0	0	0	0	0	0	0	0	0	0	0	0	0	0	0.950982	1.18209	0	0	0	0	0	0	0
M8_k97_129217_gene_104	444	d__Bacteria	k__unclassified_d__Bacteria	p__Proteobacteria	c__Gammaproteobacteria	o__Enterobacteriales	f__Enterobacteriaceae	g__unclassified_f__Enterobacteriaceae	s__unclassified_f__Enterobacteriaceae	K02339	DNA polymerase III subunit chi [EC:2.7.7.7]	ko00230;ko00240;ko03030;ko03430;ko03440	Purine metabolism;Pyrimidine metabolism;DNA replication;Mismatch repair;Homologous recombination	0	0	0	0	0	0	0	0	0	0	0	0	0	0	0	0	0	0	0	0	0	0	0	0	0	0	0	0	0
M8_k97_129217_gene_105	1512	d__Bacteria	k__unclassified_d__Bacteria	p__Proteobacteria	c__Gammaproteobacteria	o__Enterobacteriales	f__Enterobacteriaceae	g__unclassified_f__Enterobacteriaceae	s__unclassified_f__Enterobacteriaceae	K01255	leucyl aminopeptidase [EC:3.4.11.1]	ko00480	Glutathione metabolism	0	0	0	0	0	0	0	0	0	0	0	0	0	0	0	0	0	0	0	0	0	0.296695	0	0	0	0	0	0	0.466163
M8_k97_129217_gene_107	1083	d__Bacteria	k__unclassified_d__Bacteria	p__Proteobacteria	c__Gammaproteobacteria	o__Enterobacteriales	f__Enterobacteriaceae	g__unclassified_f__Enterobacteriaceae	s__unclassified_f__Enterobacteriaceae	K11720	lipopolysaccharide export system permease protein	ko02010	ABC transporters	0	0	0	0	0	0	0	0	0	0	0	0	0	0.495524	0	0	0	0	0	0	0	0	0	0	0	0	0	0	0
M8_k97_129217_gene_11	198	d__Bacteria	k__unclassified_d__Bacteria	p__Proteobacteria	c__Gammaproteobacteria	o__Enterobacteriales	f__Enterobacteriaceae	g__unclassified_f__Enterobacteriaceae	s__unclassified_f__Enterobacteriaceae	K09937	uncharacterized protein	-	-	0	0	0	0	0	0	0	0	0	0	0	0	0	0	0	0	0	0	0	0	0	0	0	0	0	0	0	0	0
M8_k97_129217_gene_110	1020	d__Bacteria	k__unclassified_d__Bacteria	p__Proteobacteria	c__Gammaproteobacteria	o__Enterobacteriales	f__Enterobacteriaceae	g__unclassified_f__Enterobacteriaceae	s__unclassified_f__Enterobacteriaceae	K12957	uncharacterized zinc-type alcohol dehydrogenase-like protein [EC:1.-.-.-]	-	-	0	0	0	0	0	0	0	0	0	0	0	0	0	0	0	0	0	0	0	0	0	0	0	0	0	0	0	0	0
M8_k97_129217_gene_112	636	d__Bacteria	k__unclassified_d__Bacteria	p__Proteobacteria	c__Gammaproteobacteria	o__Enterobacteriales	f__Enterobacteriaceae	g__unclassified_f__Enterobacteriaceae	s__unclassified_f__Enterobacteriaceae	-	-	-	-	0	0	0	0	0	0	0	0	0	0	0	0	0	0	0	0	0	0	0	0	0	2.11605	1.07614	0	0	0	0	0	0
M8_k97_129217_gene_114	456	d__Bacteria	k__unclassified_d__Bacteria	p__Proteobacteria	c__Gammaproteobacteria	o__Enterobacteriales	f__Enterobacteriaceae	g__unclassified_f__Enterobacteriaceae	s__unclassified_f__Enterobacteriaceae	K01185	lysozyme [EC:3.2.1.17]	-	-	0	0	0	0	0	0	0	0	0	0	0	0	0	0	0	1.53196	0	0	0	0	1.58288	0	0	0	0	0	0	0	0
M8_k97_129217_gene_12	1299	d__Bacteria	k__unclassified_d__Bacteria	p__Proteobacteria	c__Gammaproteobacteria	o__Enterobacteriales	f__Enterobacteriaceae	g__unclassified_f__Enterobacteriaceae	s__unclassified_f__Enterobacteriaceae	K01939	adenylosuccinate synthase [EC:6.3.4.4]	ko00230;ko00250	Purine metabolism;Alanine, aspartate and glutamate metabolism	0	0	0	0	0.510941	0	0	0	0	0	0	0	0	0	0	0	0	0	0	0	0	0	0	0	0	0	0	0	0
M8_k97_129217_gene_123	1845	d__Bacteria	k__unclassified_d__Bacteria	p__Proteobacteria	c__Gammaproteobacteria	o__Enterobacteriales	f__Enterobacteriaceae	g__unclassified_f__Enterobacteriaceae	s__unclassified_f__Enterobacteriaceae	K03654	ATP-dependent DNA helicase RecQ [EC:3.6.4.12]	ko03018	RNA degradation	0	0	0	0	0	0.32883	0	0	0	0	0	0	0	0	0	0	0	0	0	0	0	0.243145	0	0	0	0	0	0	0
M8_k97_129217_gene_124	435	d__Bacteria	k__unclassified_d__Bacteria	p__Proteobacteria	c__Gammaproteobacteria	o__Enterobacteriales	f__Enterobacteriaceae	g__unclassified_f__Enterobacteriaceae	s__unclassified_f__Enterobacteriaceae	-	-	-	-	0	0	0	0	0	0	1.86445	0	2.07151	0	0	0	0	0	0	0	0	0	0	0	0	1.03127	0	0	0	0	0	0	0
M8_k97_129217_gene_125	210	d__Bacteria	k__unclassified_d__Bacteria	p__Proteobacteria	c__Gammaproteobacteria	o__Enterobacteriales	f__Enterobacteriaceae	g__unclassified_f__Enterobacteriaceae	s__unclassified_f__Enterobacteriaceae	-	-	-	-	0	0	0	0	0	0	0	0	0	0	0	0	0	0	0	0	0	0	0	0	0	0	0	0	0	0	0	0	0
M8_k97_129217_gene_128	240	d__Bacteria	k__unclassified_d__Bacteria	p__Proteobacteria	c__Gammaproteobacteria	o__Enterobacteriales	f__Enterobacteriaceae	g__unclassified_f__Enterobacteriaceae	s__unclassified_f__Enterobacteriaceae	-	-	-	-	0	0	0	0	0	0	0	0	0	0	0	0	0	0	0	0	0	0	0	0	0	0	0	0	0	0	0	0	0
M8_k97_129217_gene_13	426	d__Bacteria	k__unclassified_d__Bacteria	p__Proteobacteria	c__Gammaproteobacteria	o__Enterobacteriales	f__Enterobacteriaceae	g__unclassified_f__Enterobacteriaceae	s__unclassified_f__Enterobacteriaceae	K13771	Rrf2 family transcriptional regulator, nitric oxide-sensitive transcriptional repressor	ko05132	Salmonella infection	0	0	0	0	0	0	0	0	0	0	0	0	0	0	0	0	0	0	0	0	0	0	0	0	0	0	0	0	0
M8_k97_129217_gene_149	579	d__Bacteria	k__unclassified_d__Bacteria	p__Proteobacteria	c__Gammaproteobacteria	o__Enterobacteriales	f__Enterobacteriaceae	g__unclassified_f__Enterobacteriaceae	s__unclassified_f__Enterobacteriaceae	-	-	-	-	0	0	0	0	0	0	0	0	0	0	0	0	0	0	0	0	0	0	0	0	0	0	0	0	0	0	0	0	0
M8_k97_129217_gene_17	699	d__Bacteria	k__unclassified_d__Bacteria	p__Proteobacteria	c__Gammaproteobacteria	o__Enterobacteriales	f__Enterobacteriaceae	g__unclassified_f__Enterobacteriaceae	s__unclassified_f__Enterobacteriaceae	-	-	-	-	0	0	1.10697	0	0	0	0	0	0	0	0	0	0	0	0	0	0	0	0	0	0	0	0	0	0	0	0	0	0
M8_k97_129217_gene_18	660	d__Bacteria	k__unclassified_d__Bacteria	p__Proteobacteria	c__Gammaproteobacteria	o__Enterobacteriales	f__Enterobacteriaceae	g__unclassified_f__Enterobacteriaceae	s__unclassified_f__Enterobacteriaceae	-	-	-	-	0	0	0	0	0	0	0	0	0	0	0	0	0	0	0	0	0	0	0	0	0	1.3594	0	0	0	0	0	0	0
M8_k97_129217_gene_19	399	d__Bacteria	k__unclassified_d__Bacteria	p__Proteobacteria	c__Gammaproteobacteria	o__Enterobacteriales	f__Enterobacteriaceae	g__unclassified_f__Enterobacteriaceae	s__unclassified_f__Enterobacteriaceae	K08989	putative membrane protein	-	-	0	0	0	0	0	0	0	0	0	0	0	0	0	0	0	0	0	0	0	0	0	0	0	0	0	0	0	0	0
M8_k97_129217_gene_20	627	d__Bacteria	k__unclassified_d__Bacteria	p__Proteobacteria	c__Gammaproteobacteria	o__Enterobacteriales	f__Enterobacteriaceae	g__unclassified_f__Enterobacteriaceae	s__unclassified_f__Enterobacteriaceae	-	-	-	-	0	0	0	0	0	0	0	0	0	0	0	0	0	0	0	0	0	0	0	0	0	0	0	0	0	1.26655	0	0	0
M8_k97_129217_gene_21	1164	d__Bacteria	k__unclassified_d__Bacteria	p__Proteobacteria	c__Gammaproteobacteria	o__Enterobacteriales	f__Enterobacteriaceae	g__unclassified_f__Enterobacteriaceae	s__unclassified_f__Enterobacteriaceae	-	-	-	-	0	0	0	0	0	0	0	0	0	0	0	0	0	0	0	0	0	0	0	0	0	1.54159	0	0	0	0	0	0	0
M8_k97_129217_gene_23	1620	d__Bacteria	k__unclassified_d__Bacteria	p__Proteobacteria	c__Gammaproteobacteria	o__Enterobacteriales	f__Enterobacteriaceae	g__unclassified_f__Enterobacteriaceae	s__unclassified_f__Enterobacteriaceae	K09456	putative acyl-CoA dehydrogenase	-	-	0	0	0	0	0	0	0	0	0	0	0	0	0	0	0	0	0	0	0	0	0	0	0	0	0	0	0	0	0
M8_k97_129217_gene_25	276	d__Bacteria	k__unclassified_d__Bacteria	p__Proteobacteria	c__Gammaproteobacteria	o__Enterobacteriales	f__Enterobacteriaceae	g__unclassified_f__Enterobacteriaceae	s__unclassified_f__Enterobacteriaceae	-	-	-	-	0	0	0	0	0	0	0	0	0	0	0	0	0	0	0	0	0	0	0	0	0	0	0	0	0	0	0	0	0
M8_k97_129217_gene_26	252	d__Bacteria	k__unclassified_d__Bacteria	p__Proteobacteria	c__Gammaproteobacteria	o__Enterobacteriales	f__Enterobacteriaceae	g__unclassified_f__Enterobacteriaceae	s__unclassified_f__Enterobacteriaceae	-	-	-	-	0	0	0	0	0	0	0	0	0	0	0	0	0	0	0	0	0	0	0	0	0	1.78017	0	0	0	0	0	0	0
M8_k97_129217_gene_3	462	d__Bacteria	k__unclassified_d__Bacteria	p__Proteobacteria	c__Gammaproteobacteria	o__Enterobacteriales	f__Enterobacteriaceae	g__unclassified_f__Enterobacteriaceae	s__unclassified_f__Enterobacteriaceae	K06925	tRNA threonylcarbamoyladenosine biosynthesis protein TsaE	-	-	0	0	0	0	0	0	0	0	0	0	0	0	0	0	0	0	0	0	0	0	0	0.971003	0	0	0	0	0	0	0
M8_k97_129217_gene_30	396	d__Bacteria	k__unclassified_d__Bacteria	p__Proteobacteria	c__Gammaproteobacteria	o__Enterobacteriales	f__Enterobacteriaceae	g__unclassified_f__Enterobacteriaceae	s__unclassified_f__Enterobacteriaceae	K02990	small subunit ribosomal protein S6	ko03010	Ribosome	0	0	0	0	0	0	0	0	0	0	0	0	0	0	0	0	0	0	0	0	0	0	0	0	0	0	0	0	0
M8_k97_129217_gene_33	450	d__Bacteria	k__unclassified_d__Bacteria	p__Proteobacteria	c__Gammaproteobacteria	o__Enterobacteriales	f__Enterobacteriaceae	g__unclassified_f__Enterobacteriaceae	s__unclassified_f__Enterobacteriaceae	K02939	large subunit ribosomal protein L9	ko03010	Ribosome	0	0	0	0	0	0	0	0	0	0	0	0	0	0	0	0	0	0	0	0	0	0	0	0	0	0	0	0	0
M8_k97_129217_gene_36	621	d__Bacteria	k__unclassified_d__Bacteria	p__Proteobacteria	c__Gammaproteobacteria	o__Enterobacteriales	f__Enterobacteriaceae	g__unclassified_f__Enterobacteriaceae	s__unclassified_f__Enterobacteriaceae	K03773	FKBP-type peptidyl-prolyl cis-trans isomerase FklB [EC:5.2.1.8]	-	-	0	0	0	0	0	0.976958	0	0	0	0	0	0	0	0	0	0	0	0	0	0	0	0	0	0	0	0	0	0	0
M8_k97_129217_gene_37	1413	d__Bacteria	k__unclassified_d__Bacteria	p__Proteobacteria	c__Gammaproteobacteria	o__Enterobacteriales	f__Enterobacteriaceae	g__unclassified_f__Enterobacteriaceae	s__unclassified_f__Enterobacteriaceae	K11737	D-serine/D-alanine/glycine transporter	-	-	0	0	0	0	0	0	0	0	0	0	0	0	0	0	0	0	0	0	0	0	0	0.317483	0	0	0	0	0	0	0
M8_k97_129217_gene_4	1329	d__Bacteria	k__unclassified_d__Bacteria	p__Proteobacteria	c__Gammaproteobacteria	o__Enterobacteriales	f__Enterobacteriaceae	g__unclassified_f__Enterobacteriaceae	s__unclassified_f__Enterobacteriaceae	K01448	N-acetylmuramoyl-L-alanine amidase [EC:3.5.1.28]	ko01503	Cationic antimicrobial peptide (CAMP) resistance	0	0	0	0	0	0	0	0	0	0	0	0	0	0	0	0	0	0	0	0	0	0	0	0	0	0	0	0	0
M8_k97_129217_gene_46	558	d__Bacteria	k__unclassified_d__Bacteria	p__Proteobacteria	c__Gammaproteobacteria	o__Enterobacteriales	f__Enterobacteriaceae	g__unclassified_f__Enterobacteriaceae	s__unclassified_f__Enterobacteriaceae	K07109	uncharacterized protein	-	-	0	0	0	0	0	0	0	0	0	0	0	0	0	0.961742	0	0	0	0	0	0	0	1.6079	0	0	0	0	0	0	0
M8_k97_129217_gene_48	1335	d__Bacteria	k__unclassified_d__Bacteria	p__Proteobacteria	c__Gammaproteobacteria	o__Enterobacteriales	f__Enterobacteriaceae	g__unclassified_f__Enterobacteriaceae	s__unclassified_f__Enterobacteriaceae	-	-	-	-	0	0	0	0	0	0	0	0	0	0	0	0	0	0	0	0	0	0	0.519802	0	0	0	0	0	0	0	0	0	0
M8_k97_129217_gene_49	540	d__Bacteria	k__unclassified_d__Bacteria	p__Proteobacteria	c__Gammaproteobacteria	o__Enterobacteriales	f__Enterobacteriaceae	g__unclassified_f__Enterobacteriaceae	s__unclassified_f__Enterobacteriaceae	K07304	peptide-methionine (S)-S-oxide reductase [EC:1.8.4.11]	-	-	0	0	0	0	0	0	0	0	0	0	0	0	0	0	0	0	0	0	0	0	0	0	0	0	0	0	0	0	0
M8_k97_129217_gene_52	351	d__Bacteria	k__unclassified_d__Bacteria	p__Proteobacteria	c__Gammaproteobacteria	o__Enterobacteriales	f__Enterobacteriaceae	g__unclassified_f__Enterobacteriaceae	s__unclassified_f__Enterobacteriaceae	-	-	-	-	0	0	0	0	0	0	0	0	0	0	0	0	0	0	0	0	0	0	0	0	0	0	0	0	0	0	0	0	0
M8_k97_129217_gene_54	531	d__Bacteria	k__unclassified_d__Bacteria	p__Proteobacteria	c__Gammaproteobacteria	o__Enterobacteriales	f__Enterobacteriaceae	g__unclassified_f__Enterobacteriaceae	s__unclassified_f__Enterobacteriaceae	K01507	inorganic pyrophosphatase [EC:3.6.1.1]	ko00190	Oxidative phosphorylation	0	0	0	0	0	0	0	0	0	0	0	0	0	0	0	0	0	0	0	0	0	0	0	0	0	0	0	0	0
M8_k97_129217_gene_56	915	d__Bacteria	k__unclassified_d__Bacteria	p__Proteobacteria	c__Gammaproteobacteria	o__Enterobacteriales	f__Enterobacteriaceae	g__unclassified_f__Enterobacteriaceae	s__unclassified_f__Enterobacteriaceae	K02058	simple sugar transport system substrate-binding protein	-	-	0	0	0	0	0	0.66305	0	0	0	0	0	0	0	0	0	0	0	0	0	0	0	0	0	0	0	0	0	0	0
M8_k97_129217_gene_57	1503	d__Bacteria	k__unclassified_d__Bacteria	p__Proteobacteria	c__Gammaproteobacteria	o__Enterobacteriales	f__Enterobacteriaceae	g__unclassified_f__Enterobacteriaceae	s__unclassified_f__Enterobacteriaceae	K02056	simple sugar transport system ATP-binding protein [EC:3.6.3.17]	-	-	0	0	0	0	0	0	0	0	0	0	0	0	0	0	0	0	0	0	0	0	0	0	0	0	0	0	0	0	0
M8_k97_129217_gene_58	1026	d__Bacteria	k__unclassified_d__Bacteria	p__Proteobacteria	c__Gammaproteobacteria	o__Enterobacteriales	f__Enterobacteriaceae	g__unclassified_f__Enterobacteriaceae	s__unclassified_f__Enterobacteriaceae	K02057	simple sugar transport system permease protein	-	-	0	0	0	0	0	0	0	0	0	0	0	0	0	0	0	0	0	0	0	0	0	0.87447	0	0.972411	0	0	0	0	0
M8_k97_129217_gene_62	999	d__Bacteria	k__unclassified_d__Bacteria	p__Proteobacteria	c__Gammaproteobacteria	o__Enterobacteriales	f__Enterobacteriaceae	g__unclassified_f__Enterobacteriaceae	s__unclassified_f__Enterobacteriaceae	K03841	fructose-1,6-bisphosphatase I [EC:3.1.3.11]	ko00010;ko00030;ko00051;ko00680;ko00710;ko01200;ko04152;ko04910	Glycolysis / Gluconeogenesis;Pentose phosphate pathway;Fructose and mannose metabolism;Methane metabolism;Carbon fixation in photosynthetic organisms;Carbon metabolism;AMPK signaling pathway;Insulin signaling pathway	0	0	0	0	0	0	0	0	0	0	0	0	0	0	0	0	0	0	0	0	0	0	0	0	0	0	0	0	0
M8_k97_129217_gene_65	555	d__Bacteria	k__unclassified_d__Bacteria	p__Proteobacteria	c__Gammaproteobacteria	o__Enterobacteriales	f__Enterobacteriaceae	g__unclassified_f__Enterobacteriaceae	s__unclassified_f__Enterobacteriaceae	K09889	ribosome-associated protein	-	-	0	0	0	0	0	0	0	0	0	0	0	0	0	0	0	0	0	0	0	0	0	0	0	0	0	0	0	0	0
M8_k97_129217_gene_67	387	d__Bacteria	k__unclassified_d__Bacteria	p__Proteobacteria	c__Gammaproteobacteria	o__Enterobacteriales	f__Enterobacteriaceae	g__unclassified_f__Enterobacteriaceae	s__unclassified_f__Enterobacteriaceae	K15536	soluble cytochrome b562	-	-	0	0	0	0	0	0	0	0	0	0	0	0	0	0	0	0	0	0	0	0	0	0	0	0	0	0	0	0	0
M8_k97_129217_gene_7	306	d__Bacteria	k__unclassified_d__Bacteria	p__Proteobacteria	c__Gammaproteobacteria	o__Enterobacteriales	f__Enterobacteriaceae	g__unclassified_f__Enterobacteriaceae	s__unclassified_f__Enterobacteriaceae	K03666	host factor-I protein	ko02024;ko03018;ko05111	Quorum sensing;RNA degradation;Biofilm formation - Vibrio cholerae	0	0	0	0	0	0	0	0	0	0	0	0	0	0	0	0	0	0	0	0	0	0	0	0	0	0	0	0	0
M8_k97_129217_gene_71	363	d__Bacteria	k__unclassified_d__Bacteria	p__Proteobacteria	c__Gammaproteobacteria	o__Enterobacteriales	f__Enterobacteriaceae	g__unclassified_f__Enterobacteriaceae	s__unclassified_f__Enterobacteriaceae	-	-	-	-	0	0	0	0	0	0	0	0	0	0	0	0	0	0	0	0	0	0	0	0	0	0	0	0	0	0	0	0	0
M8_k97_129217_gene_72	297	d__Bacteria	k__unclassified_d__Bacteria	p__Proteobacteria	c__Gammaproteobacteria	o__Enterobacteriales	f__Enterobacteriaceae	g__unclassified_f__Enterobacteriaceae	s__unclassified_f__Enterobacteriaceae	-	-	-	-	0	0	0	0	0	0	0	0	0	0	0	0	0	0	0	0	0	0	0	0	0	3.0209	0	0	0	0	0	0	0
M8_k97_129217_gene_73	777	d__Bacteria	k__unclassified_d__Bacteria	p__Proteobacteria	c__Gammaproteobacteria	o__Enterobacteriales	f__Enterobacteriaceae	g__unclassified_f__Enterobacteriaceae	s__unclassified_f__Enterobacteriaceae	-	-	-	-	0	0	0	0	0	0	0	0	0	0	0	0	0	0	0	0	0	0	0	0	0	0	0	0	0	0	0	0	0
M8_k97_129217_gene_74	642	d__Bacteria	k__unclassified_d__Bacteria	p__Proteobacteria	c__Gammaproteobacteria	o__Enterobacteriales	f__Enterobacteriaceae	g__unclassified_f__Enterobacteriaceae	s__unclassified_f__Enterobacteriaceae	-	-	-	-	0	0	0	0	0	0	0	0	0	0	0	0	0	0	0	0	0	0	0	0	0	0	0	0	0	0	0	0	0
M8_k97_129217_gene_82	465	d__Bacteria	k__unclassified_d__Bacteria	p__Proteobacteria	c__Gammaproteobacteria	o__Enterobacteriales	f__Enterobacteriaceae	g__unclassified_f__Enterobacteriaceae	s__unclassified_f__Enterobacteriaceae	K04068	anaerobic ribonucleoside-triphosphate reductase activating protein [EC:1.97.1.4]	-	-	0	0	0	0	0	0	0	0	0	0	0	0	0	0	0	1.50231	0	0	0	0	0	0	0	0	0	0	0	0	0
M8_k97_129217_gene_89	387	d__Bacteria	k__unclassified_d__Bacteria	p__Proteobacteria	c__Gammaproteobacteria	o__Enterobacteriales	f__Enterobacteriaceae	g__unclassified_f__Enterobacteriaceae	s__unclassified_f__Enterobacteriaceae	K09022	2-iminobutanoate/2-iminopropanoate deaminase [EC:3.5.99.10]	-	-	0	0	0	0	0	0	0	0	0	0	0	0	0	0	0	0	0	0	0	0	0	2.31836	0	0	0	0	0	0	0
M8_k97_129217_gene_9	1260	d__Bacteria	k__unclassified_d__Bacteria	p__Proteobacteria	c__Gammaproteobacteria	o__Enterobacteriales	f__Enterobacteriaceae	g__unclassified_f__Enterobacteriaceae	s__unclassified_f__Enterobacteriaceae	K04088	membrane protease subunit HflK [EC:3.4.-.-]	-	-	0	0	0	0	0	0	0	0	0	0	0	0	0	0	0	0	0	0	1.10149	0	0	0	0	0	0	0	0	0	0
M8_k97_129217_gene_90	462	d__Bacteria	k__unclassified_d__Bacteria	p__Proteobacteria	c__Gammaproteobacteria	o__Enterobacteriales	f__Enterobacteriaceae	g__unclassified_f__Enterobacteriaceae	s__unclassified_f__Enterobacteriaceae	K00610	aspartate carbamoyltransferase regulatory subunit	ko00240;ko00250	Pyrimidine metabolism;Alanine, aspartate and glutamate metabolism	0	0	0	0	0	0	0	0	0	0	0	0	0	0	0	0	0	0	0	0	0	0	0	0	0	0	0	0	0
M8_k97_129217_gene_91	936	d__Bacteria	k__unclassified_d__Bacteria	p__Proteobacteria	c__Gammaproteobacteria	o__Enterobacteriales	f__Enterobacteriaceae	g__unclassified_f__Enterobacteriaceae	s__unclassified_f__Enterobacteriaceae	K00609	aspartate carbamoyltransferase catalytic subunit [EC:2.1.3.2]	ko00240;ko00250	Pyrimidine metabolism;Alanine, aspartate and glutamate metabolism	0	0	0	0	0	0.648174	0	0	0	0	0	0.574686	0	0	0	0	0	0	0	0	0	0.958554	0.731227	0	0	0	0	0	0
M8_k97_129217_gene_92	477	d__Bacteria	k__unclassified_d__Bacteria	p__Proteobacteria	c__Gammaproteobacteria	o__Enterobacteriales	f__Enterobacteriaceae	g__unclassified_f__Enterobacteriaceae	s__unclassified_f__Enterobacteriaceae	-	-	-	-	0	0	0	0	0	0	0	0	0	0	0	0	0	0	0	0	0	0	0	0	0	0.940468	0	0	0	0	0	0	0
M8_k97_129217_gene_93	1404	d__Bacteria	k__unclassified_d__Bacteria	p__Proteobacteria	c__Gammaproteobacteria	o__Enterobacteriales	f__Enterobacteriaceae	g__unclassified_f__Enterobacteriaceae	s__unclassified_f__Enterobacteriaceae	-	-	-	-	0	0	0	0	0	0	0	0	0	0	0	0	0	0	0	0	0	0	0	0	0	0	0	0	0	0	0	0.224514	0
M8_k97_129217_gene_95	912	d__Bacteria	k__unclassified_d__Bacteria	p__Proteobacteria	c__Gammaproteobacteria	o__Enterobacteriales	f__Enterobacteriaceae	g__unclassified_f__Enterobacteriaceae	s__unclassified_f__Enterobacteriaceae	K00926	carbamate kinase [EC:2.7.2.2]	ko00220;ko00230;ko00910;ko01200	Arginine biosynthesis;Purine metabolism;Nitrogen metabolism;Carbon metabolism	0	0	0	0	0	0	0	0	0	0	0	0	0	0	0	0	0	0	0	0	0	0.49189	0	0	0	0	0	0	0
M8_k97_129217_gene_96	1221	d__Bacteria	k__unclassified_d__Bacteria	p__Proteobacteria	c__Gammaproteobacteria	o__Enterobacteriales	f__Enterobacteriaceae	g__unclassified_f__Enterobacteriaceae	s__unclassified_f__Enterobacteriaceae	K01478	arginine deiminase [EC:3.5.3.6]	ko00220	Arginine biosynthesis	0	0	0	0	0	0	0	0	0	0	0	0	0	0	0	0	0	0	0	0	0	0	0	0	0	0	0	0	0.577264
M8_k97_129217_gene_99	423	d__Bacteria	k__unclassified_d__Bacteria	p__Proteobacteria	c__Gammaproteobacteria	o__Enterobacteriales	f__Enterobacteriaceae	g__unclassified_f__Enterobacteriaceae	s__unclassified_f__Enterobacteriaceae	K09893	regulator of ribonuclease activity B	-	-	0	0	0	0	0	0	0	0	0	0	0	0	0	0	0	0	0	0	0	0	0	1.06053	0	0	0	0	0	0	0
M8_k97_130972_gene_13	201	d__Bacteria	k__unclassified_d__Bacteria	p__Proteobacteria	c__Gammaproteobacteria	o__Enterobacteriales	f__Enterobacteriaceae	g__unclassified_f__Enterobacteriaceae	s__unclassified_f__Enterobacteriaceae	K03154	sulfur carrier protein	ko04122	Sulfur relay system	0	0	0	0	0	0	0	0	0	0	0	0	0	0	0	0	0	0	0	0	0	0	0	0	0	0	0	0	0
M8_k97_130972_gene_14	771	d__Bacteria	k__unclassified_d__Bacteria	p__Proteobacteria	c__Gammaproteobacteria	o__Enterobacteriales	f__Enterobacteriaceae	g__unclassified_f__Enterobacteriaceae	s__unclassified_f__Enterobacteriaceae	K03149	thiazole synthase [EC:2.8.1.10]	ko00730	Thiamine metabolism	0	0	0	0	0	0	0	0	0	0	0	0	0	0	0	0	0	0	0	0	0	0	0	0	0	0	0	0	0
M8_k97_130972_gene_17	306	d__Bacteria	k__unclassified_d__Bacteria	p__Proteobacteria	c__Gammaproteobacteria	o__Enterobacteriales	f__Enterobacteriaceae	g__unclassified_f__Enterobacteriaceae	s__unclassified_f__Enterobacteriaceae	K02760	PTS system, cellobiose-specific IIB component [EC:2.7.1.196 2.7.1.205]	ko00500;ko02060	Starch and sucrose metabolism;Phosphotransferase system (PTS)	0	0	0	0	0	0	0	0	0	0	0	0	0	0	0	0	0	0	0	0	0	1.46602	0	0	0	0	0	0	0
M8_k97_130972_gene_18	360	d__Bacteria	k__unclassified_d__Bacteria	p__Proteobacteria	c__Gammaproteobacteria	o__Enterobacteriales	f__Enterobacteriaceae	g__unclassified_f__Enterobacteriaceae	s__unclassified_f__Enterobacteriaceae	K02759	PTS system, cellobiose-specific IIA component [EC:2.7.1.196 2.7.1.205]	ko00500;ko02060	Starch and sucrose metabolism;Phosphotransferase system (PTS)	0	0	0	0	0	0	0	0	0	0	0	0	0	0	0	0	0	0	0	0	0	0	0	0	0	0	0	0	0
M8_k97_130972_gene_20	4029	d__Bacteria	k__unclassified_d__Bacteria	p__Proteobacteria	c__Gammaproteobacteria	o__Enterobacteriales	f__Enterobacteriaceae	g__unclassified_f__Enterobacteriaceae	s__unclassified_f__Enterobacteriaceae	K03043	DNA-directed RNA polymerase subunit beta [EC:2.7.7.6]	ko00230;ko00240;ko03020	Purine metabolism;Pyrimidine metabolism;RNA polymerase	0	0	0	0	0	0	0	0	0	0	0	0	0	0	0	0	0	0	0	0	0	0.222687	0	0	0	0.197103	0	0	0
M8_k97_130972_gene_21	369	d__Bacteria	k__unclassified_d__Bacteria	p__Proteobacteria	c__Gammaproteobacteria	o__Enterobacteriales	f__Enterobacteriaceae	g__unclassified_f__Enterobacteriaceae	s__unclassified_f__Enterobacteriaceae	K02935	large subunit ribosomal protein L7/L12	ko03010	Ribosome	0	0	0	0	0	0	0	0	0	0	0	0	0	0	0	0	0	0	0	0	0	0	0	0	0	0	0	0	0
M8_k97_130972_gene_22	498	d__Bacteria	k__unclassified_d__Bacteria	p__Proteobacteria	c__Gammaproteobacteria	o__Enterobacteriales	f__Enterobacteriaceae	g__unclassified_f__Enterobacteriaceae	s__unclassified_f__Enterobacteriaceae	K02864	large subunit ribosomal protein L10	ko03010	Ribosome	0	0	0	0	0	0	0	0	0	0	0	0	0	0	0	0	0	0	0	0	0	0	0	0	0	0	0	0	0
M8_k97_130972_gene_23	705	d__Bacteria	k__unclassified_d__Bacteria	p__Proteobacteria	c__Gammaproteobacteria	o__Enterobacteriales	f__Enterobacteriaceae	g__unclassified_f__Enterobacteriaceae	s__unclassified_f__Enterobacteriaceae	K02863	large subunit ribosomal protein L1	ko03010	Ribosome	0	0	0	0	0	0	0	0	0	0	0	0	0	0	0	0	0	0	0	0	0	0.636317	0	0	0	0	0	0	0
M8_k97_130972_gene_24	429	d__Bacteria	k__unclassified_d__Bacteria	p__Proteobacteria	c__Gammaproteobacteria	o__Enterobacteriales	f__Enterobacteriaceae	g__unclassified_f__Enterobacteriaceae	s__unclassified_f__Enterobacteriaceae	K02867	large subunit ribosomal protein L11	ko03010	Ribosome	0	0	0	0	0	0	0	0	0	0	0	0	0	0	0	0	0	0	0	0	0	2.09139	0	0	0	0	1.7254	0	0
M8_k97_130972_gene_25	546	d__Bacteria	k__unclassified_d__Bacteria	p__Proteobacteria	c__Gammaproteobacteria	o__Enterobacteriales	f__Enterobacteriaceae	g__unclassified_f__Enterobacteriaceae	s__unclassified_f__Enterobacteriaceae	K02601	transcriptional antiterminator NusG	-	-	0	0	0	0	0	0	0	0	0	0	0	0	0	0	0	0	0	0	0	0	0	0	0	1.82728	0	0	0	0	0
M8_k97_130972_gene_26	384	d__Bacteria	k__unclassified_d__Bacteria	p__Proteobacteria	c__Gammaproteobacteria	o__Enterobacteriales	f__Enterobacteriaceae	g__unclassified_f__Enterobacteriaceae	s__unclassified_f__Enterobacteriaceae	K03073	preprotein translocase subunit SecE	ko02024;ko03060;ko03070	Quorum sensing;Protein export;Bacterial secretion system	0	0	0	0	0	0	0	0	0	0	0	0	0	0	0	0	0	0	0	0	0	2.33648	0	0	0	0	0	0	0
M8_k97_130972_gene_3	702	d__Bacteria	k__unclassified_d__Bacteria	p__Proteobacteria	c__Gammaproteobacteria	o__Enterobacteriales	f__Enterobacteriaceae	g__unclassified_f__Enterobacteriaceae	s__unclassified_f__Enterobacteriaceae	-	-	-	-	0	0	0	0.978548	0	0	0	0	0	0	0	0	0	0	0	0	0	0	0	0	0	0.639036	0	0	0	0	0	0	0
M8_k97_130972_gene_4	273	d__Bacteria	k__unclassified_d__Bacteria	p__Proteobacteria	c__Gammaproteobacteria	o__Enterobacteriales	f__Enterobacteriaceae	g__unclassified_f__Enterobacteriaceae	s__unclassified_f__Enterobacteriaceae	K05787	DNA-binding protein HU-alpha	-	-	0	0	0	0	0	0	0	0	0	0	0	0	0	0	0	0	0	0	0	0	0	3.28647	0	0	0	0	0	0	0
M8_k97_130972_gene_9	504	d__Bacteria	k__unclassified_d__Bacteria	p__Proteobacteria	c__Gammaproteobacteria	o__Enterobacteriales	f__Enterobacteriaceae	g__unclassified_f__Enterobacteriaceae	s__unclassified_f__Enterobacteriaceae	K07740	regulator of sigma D	-	-	0	0	0	0	0	0	0	0	0	0	0	0	0	0	0	0	0	0	0	0	0	0.890086	0	0	0	0	0	0	0
M8_k97_131184_gene_3	621	d__Bacteria	k__unclassified_d__Bacteria	p__Proteobacteria	c__Gammaproteobacteria	o__Enterobacteriales	f__Enterobacteriaceae	g__unclassified_f__Enterobacteriaceae	s__unclassified_f__Enterobacteriaceae	K03612	electron transport complex protein RnfG	-	-	0	0	0	0	0	0	0	0	0	0	0	0	0	0	0	0	0	0	0	0	0	0	0	0	0	0	0	0	0
M8_k97_131184_gene_4	699	d__Bacteria	k__unclassified_d__Bacteria	p__Proteobacteria	c__Gammaproteobacteria	o__Enterobacteriales	f__Enterobacteriaceae	g__unclassified_f__Enterobacteriaceae	s__unclassified_f__Enterobacteriaceae	K03613	electron transport complex protein RnfE	-	-	0	0	0	0	0	0	0	0	0	0	0	0	0	0	0	0	0	0	0	0	0	0	0	0	0	0	0	0.450956	0
M8_k97_131184_gene_5	636	d__Bacteria	k__unclassified_d__Bacteria	p__Proteobacteria	c__Gammaproteobacteria	o__Enterobacteriales	f__Enterobacteriaceae	g__unclassified_f__Enterobacteriaceae	s__unclassified_f__Enterobacteriaceae	K10773	endonuclease III [EC:4.2.99.18]	ko03410	Base excision repair	0	0	0	0	0	0	0	0	0	0	0	0	0	0	0	0	0	0	0	0	0	0.705351	0	0	0	0	0	0	0
M8_k97_131423_gene_13	1254	d__Bacteria	k__unclassified_d__Bacteria	p__Proteobacteria	c__Gammaproteobacteria	o__Enterobacteriales	f__Enterobacteriaceae	g__unclassified_f__Enterobacteriaceae	s__unclassified_f__Enterobacteriaceae	K03289	MFS transporter, NHS family, nucleoside permease	-	-	0	0	0	0	0	0	0	0	0	0	0	0.428952	0	0	0	0	0	0	0	0	0	0.715476	0	0	0	0	0	0	0
M8_k97_131423_gene_15	276	d__Bacteria	k__unclassified_d__Bacteria	p__Proteobacteria	c__Gammaproteobacteria	o__Enterobacteriales	f__Enterobacteriaceae	g__unclassified_f__Enterobacteriaceae	s__unclassified_f__Enterobacteriaceae	-	-	-	-	0	0	0	0	0	0	0	0	0	0	0	0	0	0	0	0	0	0	0	0	0	0	0	0	0	0	0	0	0
M8_k97_131423_gene_16	1065	d__Bacteria	k__unclassified_d__Bacteria	p__Proteobacteria	c__Gammaproteobacteria	o__Enterobacteriales	f__Enterobacteriaceae	g__unclassified_f__Enterobacteriaceae	s__unclassified_f__Enterobacteriaceae	K03575	A/G-specific adenine glycosylase [EC:3.2.2.-]	ko03410	Base excision repair	0	0	0	0	0	0	0	0	0	0	0	0	0	0	0	0	0	0	0	0	0	0	0.642655	0	0	0	0	0	0
M8_k97_131423_gene_17	720	d__Bacteria	k__unclassified_d__Bacteria	p__Proteobacteria	c__Gammaproteobacteria	o__Enterobacteriales	f__Enterobacteriaceae	g__unclassified_f__Enterobacteriaceae	s__unclassified_f__Enterobacteriaceae	K03439	tRNA (guanine-N7-)-methyltransferase [EC:2.1.1.33]	-	-	0	0	0	0	0	0	0	0	0	0	0	0	0	0	0	0	0	0	0	0	0	0	0	0	0	0	0	0	0
M8_k97_131423_gene_18	327	d__Bacteria	k__unclassified_d__Bacteria	p__Proteobacteria	c__Gammaproteobacteria	o__Enterobacteriales	f__Enterobacteriaceae	g__unclassified_f__Enterobacteriaceae	s__unclassified_f__Enterobacteriaceae	K09923	uncharacterized protein	-	-	0	0	0	0	0	0	0	0	0	0	0	0	0	0	0	0	0	0	0	0	0	0	0	0	1.81683	0	0	0	0
M8_k97_131423_gene_2	2127	d__Bacteria	k__unclassified_d__Bacteria	p__Proteobacteria	c__Gammaproteobacteria	o__Enterobacteriales	f__Enterobacteriaceae	g__unclassified_f__Enterobacteriaceae	s__unclassified_f__Enterobacteriaceae	K01581	ornithine decarboxylase [EC:4.1.1.17]	ko00330;ko00480	Arginine and proline metabolism;Glutathione metabolism	0	0	0	0	0.312041	0	0	0	0	0	0	0.252894	0	0	0	0	0	0	0	0	0	0.210909	0	0	0	0	0	0	0
M8_k97_131423_gene_22	594	d__Bacteria	k__unclassified_d__Bacteria	p__Proteobacteria	c__Gammaproteobacteria	o__Enterobacteriales	f__Enterobacteriaceae	g__unclassified_f__Enterobacteriaceae	s__unclassified_f__Enterobacteriaceae	K02428	XTP/dITP diphosphohydrolase [EC:3.6.1.66]	ko00230	Purine metabolism	0	0	0	0	1.11736	0	0	0	0	0	0	0	0	0	0	0	0	0	0	0	0	0	0	0	0	0	0	0	0
M8_k97_131423_gene_24	558	d__Bacteria	k__unclassified_d__Bacteria	p__Proteobacteria	c__Gammaproteobacteria	o__Enterobacteriales	f__Enterobacteriaceae	g__unclassified_f__Enterobacteriaceae	s__unclassified_f__Enterobacteriaceae	K02221	YggT family protein	-	-	0	0	0	0	0	0	0	0	0	0	0	0	0	0	0	0	0	0	0	0	0	0	1.22657	0	0	0	0	0	0
M8_k97_131423_gene_29	417	d__Bacteria	k__unclassified_d__Bacteria	p__Proteobacteria	c__Gammaproteobacteria	o__Enterobacteriales	f__Enterobacteriaceae	g__unclassified_f__Enterobacteriaceae	s__unclassified_f__Enterobacteriaceae	K07447	putative holliday junction resolvase [EC:3.1.-.-]	-	-	0	0	0	0	0	0	0	0	0	0	0	0	0	0	0	0	0	0	0	0	0	0	0	0	0	0	0	0	0
M8_k97_131423_gene_30	462	d__Bacteria	k__unclassified_d__Bacteria	p__Proteobacteria	c__Gammaproteobacteria	o__Enterobacteriales	f__Enterobacteriaceae	g__unclassified_f__Enterobacteriaceae	s__unclassified_f__Enterobacteriaceae	K07735	putative transcriptional regulator	-	-	0	0	0	0	0	0	0	0	0	0	0	0	0	0	0	0	0	0	0	0	0	0	0	0	0	0	0	0	0
M8_k97_131423_gene_34	465	d__Bacteria	k__unclassified_d__Bacteria	p__Proteobacteria	c__Gammaproteobacteria	o__Enterobacteriales	f__Enterobacteriaceae	g__unclassified_f__Enterobacteriaceae	s__unclassified_f__Enterobacteriaceae	K02742	SprT protein	-	-	0	0	0	0	0	0	0	0	0	0	0	0	0	0	1.56542	0	0	0	0	0	0	0.964738	0	0	0	0	0	0	0
M8_k97_131423_gene_36	1155	d__Bacteria	k__unclassified_d__Bacteria	p__Proteobacteria	c__Gammaproteobacteria	o__Enterobacteriales	f__Enterobacteriaceae	g__unclassified_f__Enterobacteriaceae	s__unclassified_f__Enterobacteriaceae	K00789	S-adenosylmethionine synthetase [EC:2.5.1.6]	ko00270;ko01230	Cysteine and methionine metabolism;Biosynthesis of amino acids	0	0	0	0	0	0	0	0	0	0	0	0	0	0	0	0	0	0	0	0	0	0	0	0	0	0	0	0	0
M8_k97_131423_gene_37	1899	d__Bacteria	k__unclassified_d__Bacteria	p__Proteobacteria	c__Gammaproteobacteria	o__Enterobacteriales	f__Enterobacteriaceae	g__unclassified_f__Enterobacteriaceae	s__unclassified_f__Enterobacteriaceae	K01585	arginine decarboxylase [EC:4.1.1.19]	ko00330	Arginine and proline metabolism	0	0	0	0	0	0	0	0	0	0	0	0	0	0	0	0	0	0	0	0	0.380092	0	0	0	0	0	0	0	0
M8_k97_131423_gene_38	759	d__Bacteria	k__unclassified_d__Bacteria	p__Proteobacteria	c__Gammaproteobacteria	o__Enterobacteriales	f__Enterobacteriaceae	g__unclassified_f__Enterobacteriaceae	s__unclassified_f__Enterobacteriaceae	K07387	putative metalloprotease [EC:3.4.24.-]	-	-	0	0	0	0	0	0	0	0	0	0	0	0	0	0	0	0	0	0	0	0	0	0.591045	0	0	0	0	0	0	0
M8_k97_131423_gene_4	1638	d__Bacteria	k__unclassified_d__Bacteria	p__Proteobacteria	c__Gammaproteobacteria	o__Enterobacteriales	f__Enterobacteriaceae	g__unclassified_f__Enterobacteriaceae	s__unclassified_f__Enterobacteriaceae	K07700	two-component system, CitB family, cit operon sensor histidine kinase CitA [EC:2.7.13.3]	ko02020	Two-component system	0	0	0	0	0	0	0	0	0	0	0	0.328392	0	0	0	0	0	0	0	0	0	0.273873	0	0	0	0	0	0	0
M8_k97_131423_gene_42	1149	d__Bacteria	k__unclassified_d__Bacteria	p__Proteobacteria	c__Gammaproteobacteria	o__Enterobacteriales	f__Enterobacteriaceae	g__unclassified_f__Enterobacteriaceae	s__unclassified_f__Enterobacteriaceae	K00927	phosphoglycerate kinase [EC:2.7.2.3]	ko00010;ko00710;ko01200;ko01230	Glycolysis / Gluconeogenesis;Carbon fixation in photosynthetic organisms;Carbon metabolism;Biosynthesis of amino acids	0	0	0	0	0	0	0	0	0	0.732183	0	0	0	0	0	0	0	0	0	0.589263	0	0	0	0	0	0	0	0	0
M8_k97_131423_gene_43	1119	d__Bacteria	k__unclassified_d__Bacteria	p__Proteobacteria	c__Gammaproteobacteria	o__Enterobacteriales	f__Enterobacteriaceae	g__unclassified_f__Enterobacteriaceae	s__unclassified_f__Enterobacteriaceae	K01624	fructose-bisphosphate aldolase, class II [EC:4.1.2.13]	ko00010;ko00030;ko00051;ko00680;ko00710;ko01200;ko01230	Glycolysis / Gluconeogenesis;Pentose phosphate pathway;Fructose and mannose metabolism;Methane metabolism;Carbon fixation in photosynthetic organisms;Carbon metabolism;Biosynthesis of amino acids	0	0	0	0	0	0	0	0	0	0	0	0	0	0	0	0	0	0	0	0	0	0	0	0	0	0	0	0	0.629883
M8_k97_131423_gene_44	861	d__Bacteria	k__unclassified_d__Bacteria	p__Proteobacteria	c__Gammaproteobacteria	o__Enterobacteriales	f__Enterobacteriaceae	g__unclassified_f__Enterobacteriaceae	s__unclassified_f__Enterobacteriaceae	K03442	small conductance mechanosensitive channel	-	-	0	0	0.898692	0	0	0	0	0	0	0	0	0	0	0	0	0	0	0	0	0	0	0	0	0	0	0	0	0	0
M8_k97_131423_gene_46	744	d__Bacteria	k__unclassified_d__Bacteria	p__Proteobacteria	c__Gammaproteobacteria	o__Enterobacteriales	f__Enterobacteriaceae	g__unclassified_f__Enterobacteriaceae	s__unclassified_f__Enterobacteriaceae	K09807	uncharacterized protein	-	-	0	0	0	0	0	0	0	0	0	0	0	0	0	0	0	0	0	0	0	0	0	1.20592	0	0	0	0	0	0	0
M8_k97_131423_gene_47	894	d__Bacteria	k__unclassified_d__Bacteria	p__Proteobacteria	c__Gammaproteobacteria	o__Enterobacteriales	f__Enterobacteriaceae	g__unclassified_f__Enterobacteriaceae	s__unclassified_f__Enterobacteriaceae	K05596	LysR family transcriptional regulator, chromosome initiation inhibitor	-	-	0	0	0	0	0	0	0	0	0	0	0	0	0	0	0	0.781404	0	0	0	0	0	0.501793	0	0	0.664544	0	0	0	0
M8_k97_131423_gene_48	660	d__Bacteria	k__unclassified_d__Bacteria	p__Proteobacteria	c__Gammaproteobacteria	o__Enterobacteriales	f__Enterobacteriaceae	g__unclassified_f__Enterobacteriaceae	s__unclassified_f__Enterobacteriaceae	K01807	ribose 5-phosphate isomerase A [EC:5.3.1.6]	ko00030;ko00710;ko01200;ko01230	Pentose phosphate pathway;Carbon fixation in photosynthetic organisms;Carbon metabolism;Biosynthesis of amino acids	0	0	0	0	0	0	0	0	0	0	0	0	0	0	0	0	0	0	0	0	0	0	0	0	0	0	0	0	0
M8_k97_131423_gene_49	1233	d__Bacteria	k__unclassified_d__Bacteria	p__Proteobacteria	c__Gammaproteobacteria	o__Enterobacteriales	f__Enterobacteriaceae	g__unclassified_f__Enterobacteriaceae	s__unclassified_f__Enterobacteriaceae	K00058	D-3-phosphoglycerate dehydrogenase [EC:1.1.1.95]	ko00260;ko00680;ko01200;ko01230	Glycine, serine and threonine metabolism;Methane metabolism;Carbon metabolism;Biosynthesis of amino acids	0	0	0	0	0	0	0	0	0	0	0	0	0	0	0	0	0	0	0	0	0	0	0	0	0	0.644063	0	0	0
M8_k97_131423_gene_51	330	d__Bacteria	k__unclassified_d__Bacteria	p__Proteobacteria	c__Gammaproteobacteria	o__Enterobacteriales	f__Enterobacteriaceae	g__unclassified_f__Enterobacteriaceae	s__unclassified_f__Enterobacteriaceae	K09888	cell division protein ZapA	-	-	0	0	0	0	0	0	0	0	0	0	0	0	0	0	0	0	0	0	0	0	0	0	0	0	0	0	0	0	0
M8_k97_131423_gene_52	585	d__Bacteria	k__unclassified_d__Bacteria	p__Proteobacteria	c__Gammaproteobacteria	o__Enterobacteriales	f__Enterobacteriaceae	g__unclassified_f__Enterobacteriaceae	s__unclassified_f__Enterobacteriaceae	K09895	uncharacterized protein	-	-	0	0	0	0	0	0	0	0	0	0	0	0	0	0	0	0	0	0	0	0	0	0	0	0	0	0	0	0	0
M8_k97_131423_gene_56	1095	d__Bacteria	k__unclassified_d__Bacteria	p__Proteobacteria	c__Gammaproteobacteria	o__Enterobacteriales	f__Enterobacteriaceae	g__unclassified_f__Enterobacteriaceae	s__unclassified_f__Enterobacteriaceae	K00605	aminomethyltransferase [EC:2.1.2.10]	ko00260;ko00630;ko00670;ko01200	Glycine, serine and threonine metabolism;Glyoxylate and dicarboxylate metabolism;One carbon pool by folate;Carbon metabolism	0	0	0	0	0	0	0	0	0	0	0	0	0	0	0	0	0	0	0	0	0	0.819367	0	0	0	0	0	0	0
M8_k97_131423_gene_63	984	d__Bacteria	k__unclassified_d__Bacteria	p__Proteobacteria	c__Gammaproteobacteria	o__Enterobacteriales	f__Enterobacteriaceae	g__unclassified_f__Enterobacteriaceae	s__unclassified_f__Enterobacteriaceae	K06980	tRNA-modifying protein YgfZ	-	-	0	0	0	0	0	0	0	0	0	0	0	0	0	0	0	0	0	0	0.70522	0	0	0.455898	0	0	0	0	0	0	0
M8_k97_131423_gene_64	267	d__Bacteria	k__unclassified_d__Bacteria	p__Proteobacteria	c__Gammaproteobacteria	o__Enterobacteriales	f__Enterobacteriaceae	g__unclassified_f__Enterobacteriaceae	s__unclassified_f__Enterobacteriaceae	K09159	antitoxin CptB	-	-	0	0	0	0	0	0	0	0	0	0	0	0	0	0	0	0	0	0	0	0	0	0	0	0	0	0	0	0	0
M8_k97_131423_gene_65	417	d__Bacteria	k__unclassified_d__Bacteria	p__Proteobacteria	c__Gammaproteobacteria	o__Enterobacteriales	f__Enterobacteriaceae	g__unclassified_f__Enterobacteriaceae	s__unclassified_f__Enterobacteriaceae	K19168	toxin CptA	-	-	0	0	0	0	0	0	0	0	0	0	0	0	0	0	0	0	0	0	0	0	0	1.07579	0	0	0	0	0	0	0
M8_k97_131423_gene_66	522	d__Bacteria	k__unclassified_d__Bacteria	p__Proteobacteria	c__Gammaproteobacteria	o__Enterobacteriales	f__Enterobacteriaceae	g__unclassified_f__Enterobacteriaceae	s__unclassified_f__Enterobacteriaceae	K03840	flavodoxin II	-	-	0	0	0	0	0	0	0	0	0	0	0	0	0	0	0	0	0	0	0	0	0	0	0	0	0	0	0	0	0
M8_k97_131423_gene_68	711	d__Bacteria	k__unclassified_d__Bacteria	p__Proteobacteria	c__Gammaproteobacteria	o__Enterobacteriales	f__Enterobacteriaceae	g__unclassified_f__Enterobacteriaceae	s__unclassified_f__Enterobacteriaceae	K03981	thiol:disulfide interchange protein DsbC [EC:5.3.4.1]	-	-	0	0	0	0	0	0	0	0	0	0	0	0	0	0	0	0	0	0	0	0	0	0	0	0	0	0	0	0	0
M8_k97_131423_gene_7	1020	d__Bacteria	k__unclassified_d__Bacteria	p__Proteobacteria	c__Gammaproteobacteria	o__Enterobacteriales	f__Enterobacteriaceae	g__unclassified_f__Enterobacteriaceae	s__unclassified_f__Enterobacteriaceae	K01910	[citrate (pro-3S)-lyase] ligase [EC:6.2.1.22]	ko02020	Two-component system	0	0	0	0	0	0	0	0	0	0	0	0	0	0.52613	0	0	0	0	0	0	0	0	0	0	0	0	0	0	0
M8_k97_131423_gene_73	717	d__Bacteria	k__unclassified_d__Bacteria	p__Proteobacteria	c__Gammaproteobacteria	o__Enterobacteriales	f__Enterobacteriaceae	g__unclassified_f__Enterobacteriaceae	s__unclassified_f__Enterobacteriaceae	K07150	uncharacterized protein	-	-	0	0	0	0	0	0	0	0	0	0	0	0	0	0	0	0	0	0	0	0	0	0	0	0	0	0	0	0	0
M8_k97_131423_gene_79	417	d__Bacteria	k__unclassified_d__Bacteria	p__Proteobacteria	c__Gammaproteobacteria	o__Enterobacteriales	f__Enterobacteriaceae	g__unclassified_f__Enterobacteriaceae	s__unclassified_f__Enterobacteriaceae	-	-	-	-	0	0	0	0	0	0	0	0	0	0	0	0	0	0	1.74561	0	0	0	0	0	0	1.07579	0	0	0	0	0	0	0
M8_k97_133067_gene_12	1050	d__Bacteria	k__unclassified_d__Bacteria	p__Proteobacteria	c__Gammaproteobacteria	o__Enterobacteriales	f__Enterobacteriaceae	g__unclassified_f__Enterobacteriaceae	s__unclassified_f__Enterobacteriaceae	K07708	two-component system, NtrC family, nitrogen regulation sensor histidine kinase GlnL [EC:2.7.13.3]	ko02020	Two-component system	0	0	0	0	0	0	0	0	0	0	0	0	0	0	0	0	0	0	0	0	0	0.427241	0	0	0	0	0	0	0
M8_k97_133067_gene_14	1824	d__Bacteria	k__unclassified_d__Bacteria	p__Proteobacteria	c__Gammaproteobacteria	o__Enterobacteriales	f__Enterobacteriaceae	g__unclassified_f__Enterobacteriaceae	s__unclassified_f__Enterobacteriaceae	K06207	GTP-binding protein	-	-	0	0	0	0	0.727755	0	0	0	0	0	0	0	0	0	0	0	0	0	0	0	0	0.983779	0	0	0	0	0	0	0
M8_k97_133067_gene_16	873	d__Bacteria	k__unclassified_d__Bacteria	p__Proteobacteria	c__Gammaproteobacteria	o__Enterobacteriales	f__Enterobacteriaceae	g__unclassified_f__Enterobacteriaceae	s__unclassified_f__Enterobacteriaceae	K07058	membrane protein	-	-	0	0	0	0	0	0	0	0	0	0	0	0	0	0	0	0	0	0	0	0	0	0	0	0	0	0	0	0	0.807376
M8_k97_133067_gene_17	438	d__Bacteria	k__unclassified_d__Bacteria	p__Proteobacteria	c__Gammaproteobacteria	o__Enterobacteriales	f__Enterobacteriaceae	g__unclassified_f__Enterobacteriaceae	s__unclassified_f__Enterobacteriaceae	K07560	D-tyrosyl-tRNA(Tyr) deacylase [EC:3.1.-.-]	-	-	0	0	0	0	0	0	0	0	0	0	0	0	0	0	0	0	0	0	0	0	0	0	0	0	0	0	0	0	0
M8_k97_133067_gene_18	942	d__Bacteria	k__unclassified_d__Bacteria	p__Proteobacteria	c__Gammaproteobacteria	o__Enterobacteriales	f__Enterobacteriaceae	g__unclassified_f__Enterobacteriaceae	s__unclassified_f__Enterobacteriaceae	-	-	-	-	0	0	0	0	0	0	0	0	0	0	0	0	0	0	0.77274	0	0	0.684385	0	0	0	0	0	0	0	0.843025	0	0	0.748237
M8_k97_133067_gene_22	636	d__Bacteria	k__unclassified_d__Bacteria	p__Proteobacteria	c__Gammaproteobacteria	o__Enterobacteriales	f__Enterobacteriaceae	g__unclassified_f__Enterobacteriaceae	s__unclassified_f__Enterobacteriaceae	K00127	formate dehydrogenase subunit gamma	ko00630;ko00680;ko01200	Glyoxylate and dicarboxylate metabolism;Methane metabolism;Carbon metabolism	0	0	0	0	0	0	0	0	0	0	0	0	0	0	0	0	0	0	0	0	0	0	1.07614	0	0	0	0	0	0
M8_k97_133067_gene_23	903	d__Bacteria	k__unclassified_d__Bacteria	p__Proteobacteria	c__Gammaproteobacteria	o__Enterobacteriales	f__Enterobacteriaceae	g__unclassified_f__Enterobacteriaceae	s__unclassified_f__Enterobacteriaceae	K00124	formate dehydrogenase iron-sulfur subunit	ko00630;ko00680;ko01200	Glyoxylate and dicarboxylate metabolism;Methane metabolism;Carbon metabolism	0	0	0	0	0	0	0	0	0	0	0	0	0	0	0	0	0	0	0	0	0	0	0	0	0	0	0	0	0
M8_k97_133067_gene_25	543	d__Bacteria	k__unclassified_d__Bacteria	p__Proteobacteria	c__Gammaproteobacteria	o__Enterobacteriales	f__Enterobacteriaceae	g__unclassified_f__Enterobacteriaceae	s__unclassified_f__Enterobacteriaceae	K00123	formate dehydrogenase major subunit [EC:1.2.1.2]	ko00630;ko00680;ko01200	Glyoxylate and dicarboxylate metabolism;Methane metabolism;Carbon metabolism	0	0	0	0	0	0	0	0	0	0	0	0	0	0	0	0	0	0	0	0	0	0.826157	0	0	0	0	0	0	0
M8_k97_133067_gene_3	270	d__Bacteria	k__unclassified_d__Bacteria	p__Proteobacteria	c__Gammaproteobacteria	o__Enterobacteriales	f__Enterobacteriaceae	g__unclassified_f__Enterobacteriaceae	s__unclassified_f__Enterobacteriaceae	K09896	uncharacterized protein	-	-	0	0	0	0	0	0	0	0	0	0	0	0	0	0	0	0	0	0	0	0	0	1.66149	0	0	0	0	0	0	0
M8_k97_133067_gene_5	624	d__Bacteria	k__unclassified_d__Bacteria	p__Proteobacteria	c__Gammaproteobacteria	o__Enterobacteriales	f__Enterobacteriaceae	g__unclassified_f__Enterobacteriaceae	s__unclassified_f__Enterobacteriaceae	K03673	thiol:disulfide interchange protein DsbA	ko01503	Cationic antimicrobial peptide (CAMP) resistance	0	0	0	0	0	0	0	0	0	0	0	0	0	0	0	0	0	0	0	0	0	0	0	0	0	0	0	0	0
M8_k97_133067_gene_9	501	d__Bacteria	k__unclassified_d__Bacteria	p__Proteobacteria	c__Gammaproteobacteria	o__Enterobacteriales	f__Enterobacteriaceae	g__unclassified_f__Enterobacteriaceae	s__unclassified_f__Enterobacteriaceae	K09894	uncharacterized protein	-	-	0	0	0	0	0	0	0	0	0	0	0	0	0	0	0	0	0	0	0	0	0	0.895416	0	0	0	0	0	0	0
M8_k97_138305_gene_1	690	d__Bacteria	k__unclassified_d__Bacteria	p__Proteobacteria	c__Gammaproteobacteria	o__Enterobacteriales	f__Enterobacteriaceae	g__unclassified_f__Enterobacteriaceae	s__unclassified_f__Enterobacteriaceae	-	-	-	-	0	0	0	0	0	0	0	0	0	0	0	0	0	0	1.05496	0	0	0	0	0	0	0	0	0	0	0	0	0	0
M8_k97_138305_gene_101	960	d__Bacteria	k__unclassified_d__Bacteria	p__Proteobacteria	c__Gammaproteobacteria	o__Enterobacteriales	f__Enterobacteriaceae	g__unclassified_f__Enterobacteriaceae	s__unclassified_f__Enterobacteriaceae	K02033	peptide/nickel transport system permease protein	ko02024	Quorum sensing	0	0	0	0	0	0	0	0	0	0	0	0	0	0	0	0	0	0	0	0	0	0.467295	0	0	0	0	0	0	0
M8_k97_138305_gene_112	1164	d__Bacteria	k__unclassified_d__Bacteria	p__Proteobacteria	c__Gammaproteobacteria	o__Enterobacteriales	f__Enterobacteriaceae	g__unclassified_f__Enterobacteriaceae	s__unclassified_f__Enterobacteriaceae	K07552	MFS transporter, DHA1 family, multidrug resistance protein	-	-	0	0	0	0	0.5702	0	0	0	0	0	0	0	0	0	0	0	0	0	0	0	0	0	0.587997	0	0	0	0	0	0
M8_k97_138305_gene_119	282	d__Bacteria	k__unclassified_d__Bacteria	p__Proteobacteria	c__Gammaproteobacteria	o__Enterobacteriales	f__Enterobacteriaceae	g__unclassified_f__Enterobacteriaceae	s__unclassified_f__Enterobacteriaceae	-	-	-	-	0	0	0	0	0	0	0	0	0	0	0	0	0	0	0	0	0	0	0	0	0	0	0	0	0	0	0	0	0
M8_k97_138305_gene_123	690	d__Bacteria	k__unclassified_d__Bacteria	p__Proteobacteria	c__Gammaproteobacteria	o__Enterobacteriales	f__Enterobacteriaceae	g__unclassified_f__Enterobacteriaceae	s__unclassified_f__Enterobacteriaceae	K01079	phosphoserine phosphatase [EC:3.1.3.3]	ko00260;ko00680;ko01200;ko01230	Glycine, serine and threonine metabolism;Methane metabolism;Carbon metabolism;Biosynthesis of amino acids	0	0	0	0	0	0	0	0	0	0	0	0	0	0	0	0	0	0	0	0	0	0	0	0	0	0	0	0	0
M8_k97_138305_gene_125	1386	d__Bacteria	k__unclassified_d__Bacteria	p__Proteobacteria	c__Gammaproteobacteria	o__Enterobacteriales	f__Enterobacteriaceae	g__unclassified_f__Enterobacteriaceae	s__unclassified_f__Enterobacteriaceae	K16345	xanthine permease XanP	-	-	0	0	0	0	0	0	0	0	0	0	0	0	0	0	0	0	0	0	0	0	0	0	0	0.719836	0	0	0	0	0
M8_k97_138305_gene_127	690	d__Bacteria	k__unclassified_d__Bacteria	p__Proteobacteria	c__Gammaproteobacteria	o__Enterobacteriales	f__Enterobacteriaceae	g__unclassified_f__Enterobacteriaceae	s__unclassified_f__Enterobacteriaceae	K00556	tRNA (guanosine-2'-O-)-methyltransferase [EC:2.1.1.34]	-	-	0	0	0	0	0	0	0	0	0	0	0	0	0	0	0	0	0	0	0	0	0	0	0	0	0	0	0	0.913676	0
M8_k97_138305_gene_128	2118	d__Bacteria	k__unclassified_d__Bacteria	p__Proteobacteria	c__Gammaproteobacteria	o__Enterobacteriales	f__Enterobacteriaceae	g__unclassified_f__Enterobacteriaceae	s__unclassified_f__Enterobacteriaceae	K01139	GTP diphosphokinase / guanosine-3',5'-bis(diphosphate) 3'-diphosphatase [EC:2.7.6.5 3.1.7.2]	ko00230	Purine metabolism	0	0.378509	0	0	0	0	0	0	0	0	0	0	0	0	0	0	0	0	0	0	0	0.847221	0	0	0	0	0	0	0
M8_k97_138305_gene_129	276	d__Bacteria	k__unclassified_d__Bacteria	p__Proteobacteria	c__Gammaproteobacteria	o__Enterobacteriales	f__Enterobacteriaceae	g__unclassified_f__Enterobacteriaceae	s__unclassified_f__Enterobacteriaceae	K03060	DNA-directed RNA polymerase subunit omega [EC:2.7.7.6]	ko00230;ko00240;ko03020	Purine metabolism;Pyrimidine metabolism;RNA polymerase	0	0	0	0	0	0	0	0	0	0	0	0	0	0	0	0	0	0	0	0	0	0	0	0	0	0	0	0	0
M8_k97_138305_gene_13	459	d__Bacteria	k__unclassified_d__Bacteria	p__Proteobacteria	c__Gammaproteobacteria	o__Enterobacteriales	f__Enterobacteriaceae	g__unclassified_f__Enterobacteriaceae	s__unclassified_f__Enterobacteriaceae	K03718	Lrp/AsnC family transcriptional regulator, regulator for asnA, asnC and gidA	-	-	0	0	0	0	0	0	0	0	0	0	0	0	0	0	0	0	0	0	0	0	0	0	0	0	0	0	0	0	0
M8_k97_138305_gene_130	624	d__Bacteria	k__unclassified_d__Bacteria	p__Proteobacteria	c__Gammaproteobacteria	o__Enterobacteriales	f__Enterobacteriaceae	g__unclassified_f__Enterobacteriaceae	s__unclassified_f__Enterobacteriaceae	K00942	guanylate kinase [EC:2.7.4.8]	ko00230	Purine metabolism	0	0	0	0	0	0	0	0	0	0	0	0	0	0	0	0	0	0	0	0	0	0	0	0	0	0	0	0	0
M8_k97_138305_gene_133	864	d__Bacteria	k__unclassified_d__Bacteria	p__Proteobacteria	c__Gammaproteobacteria	o__Enterobacteriales	f__Enterobacteriaceae	g__unclassified_f__Enterobacteriaceae	s__unclassified_f__Enterobacteriaceae	-	-	-	-	0	0	0	0.79507	0	0	0	0	0	0	0	0	0	0	0	0	0	0	0	0	0	0.519217	0	0	0	0	0	0	0
M8_k97_138305_gene_134	717	d__Bacteria	k__unclassified_d__Bacteria	p__Proteobacteria	c__Gammaproteobacteria	o__Enterobacteriales	f__Enterobacteriaceae	g__unclassified_f__Enterobacteriaceae	s__unclassified_f__Enterobacteriaceae	K00989	ribonuclease PH [EC:2.7.7.56]	-	-	0	0	0	0	0	0	0	0	0	0	0	0	0	0	0	0	0	0	0	0	0	0.625667	0	0	0	0	0	0	0
M8_k97_138305_gene_137	597	d__Bacteria	k__unclassified_d__Bacteria	p__Proteobacteria	c__Gammaproteobacteria	o__Enterobacteriales	f__Enterobacteriaceae	g__unclassified_f__Enterobacteriaceae	s__unclassified_f__Enterobacteriaceae	K05501	TetR/AcrR family transcriptional regulator	-	-	0	0	0	0	0	0	0	0	0	0	0	0	0	0	0	0	0	0	0	0	0	2.25429	0	0	0	0	0	0	0
M8_k97_138305_gene_139	1215	d__Bacteria	k__unclassified_d__Bacteria	p__Proteobacteria	c__Gammaproteobacteria	o__Enterobacteriales	f__Enterobacteriaceae	g__unclassified_f__Enterobacteriaceae	s__unclassified_f__Enterobacteriaceae	K13038	phosphopantothenoylcysteine decarboxylase / phosphopantothenate--cysteine ligase [EC:4.1.1.36 6.3.2.5]	ko00770	Pantothenate and CoA biosynthesis	0	0	0	0	0	0	0	0	0	0	0	0	0	0	0	0	0	0	0	0	0	0.738442	0	0	0	0	0	0	0
M8_k97_138305_gene_140	669	d__Bacteria	k__unclassified_d__Bacteria	p__Proteobacteria	c__Gammaproteobacteria	o__Enterobacteriales	f__Enterobacteriaceae	g__unclassified_f__Enterobacteriaceae	s__unclassified_f__Enterobacteriaceae	K03630	DNA repair protein RadC	-	-	0	1.19833	0	0	0	0	0	0	0	0	0	0	0	0	0	0	0	0	0	0	0	0	0	0	0	0	0	0	0
M8_k97_138305_gene_144	480	d__Bacteria	k__unclassified_d__Bacteria	p__Proteobacteria	c__Gammaproteobacteria	o__Enterobacteriales	f__Enterobacteriaceae	g__unclassified_f__Enterobacteriaceae	s__unclassified_f__Enterobacteriaceae	K00954	pantetheine-phosphate adenylyltransferase [EC:2.7.7.3]	ko00770	Pantothenate and CoA biosynthesis	0	0	0	0	0	0	1.68965	0	0	0	0	0	0	0	0	0	0	0	0	0	0	0	0	0	0	0	0	0	0
M8_k97_138305_gene_146	1275	d__Bacteria	k__unclassified_d__Bacteria	p__Proteobacteria	c__Gammaproteobacteria	o__Enterobacteriales	f__Enterobacteriaceae	g__unclassified_f__Enterobacteriaceae	s__unclassified_f__Enterobacteriaceae	K02527	3-deoxy-D-manno-octulosonic-acid transferase [EC:2.4.99.12 2.4.99.13 2.4.99.14 2.4.99.15]	ko00540	Lipopolysaccharide biosynthesis	0	0	0	0	0	0	0	0	0	0	0	0	0	0	0	0	0	0	0	0	0	0	0	0	0	0	0	0	0
M8_k97_138305_gene_153	933	d__Bacteria	k__unclassified_d__Bacteria	p__Proteobacteria	c__Gammaproteobacteria	o__Enterobacteriales	f__Enterobacteriaceae	g__unclassified_f__Enterobacteriaceae	s__unclassified_f__Enterobacteriaceae	K03274	ADP-L-glycero-D-manno-heptose 6-epimerase [EC:5.1.3.20]	ko00540	Lipopolysaccharide biosynthesis	0	0	0	0	0	0	0	0	0	0	0	0	0	0	0	0	0	0	0	0	0	0.480818	0	0	0	0	0	0	0
M8_k97_138305_gene_155	1026	d__Bacteria	k__unclassified_d__Bacteria	p__Proteobacteria	c__Gammaproteobacteria	o__Enterobacteriales	f__Enterobacteriaceae	g__unclassified_f__Enterobacteriaceae	s__unclassified_f__Enterobacteriaceae	K00060	threonine 3-dehydrogenase [EC:1.1.1.103]	ko00260	Glycine, serine and threonine metabolism	0	0	0	0.669533	0	0	0	0	0	0	0	0	0	0	0	0	0	0	0	0	0	0	0	0.972411	0	0	0	0	0
M8_k97_138305_gene_160	1185	d__Bacteria	k__unclassified_d__Bacteria	p__Proteobacteria	c__Gammaproteobacteria	o__Enterobacteriales	f__Enterobacteriaceae	g__unclassified_f__Enterobacteriaceae	s__unclassified_f__Enterobacteriaceae	-	-	-	-	0	0	0	0.579697	0	0	0.684417	0	0	0	0	0	0	0	0	0	0	0	0	0	0	0.378568	0	0	0	0	0	0	0.594801
M8_k97_138305_gene_161	1548	d__Bacteria	k__unclassified_d__Bacteria	p__Proteobacteria	c__Gammaproteobacteria	o__Enterobacteriales	f__Enterobacteriaceae	g__unclassified_f__Enterobacteriaceae	s__unclassified_f__Enterobacteriaceae	K15633	2,3-bisphosphoglycerate-independent phosphoglycerate mutase [EC:5.4.2.12]	ko00010;ko00260;ko00680;ko01200;ko01230	Glycolysis / Gluconeogenesis;Glycine, serine and threonine metabolism;Methane metabolism;Carbon metabolism;Biosynthesis of amino acids	0	0	0	0	0	0	0	0	0	0	0	0	0	0	0	0	0	0	0	0	0	0.289795	0	0	0	0	0	0	0
M8_k97_138305_gene_162	432	d__Bacteria	k__unclassified_d__Bacteria	p__Proteobacteria	c__Gammaproteobacteria	o__Enterobacteriales	f__Enterobacteriaceae	g__unclassified_f__Enterobacteriaceae	s__unclassified_f__Enterobacteriaceae	-	-	-	-	0	0	0	0	0	0	0	0.874683	0	0	0	0	0	0	0	0	0	0	0	0	0	0	0	0	0	0	0	0	0
M8_k97_138305_gene_163	252	d__Bacteria	k__unclassified_d__Bacteria	p__Proteobacteria	c__Gammaproteobacteria	o__Enterobacteriales	f__Enterobacteriaceae	g__unclassified_f__Enterobacteriaceae	s__unclassified_f__Enterobacteriaceae	K03676	glutaredoxin 3	-	-	0	0	0	0	0	0	0	0	0	0	0	0	0	0	0	0	0	0	0	0	0	0	0	0	0	0	0	0	0
M8_k97_138305_gene_164	468	d__Bacteria	k__unclassified_d__Bacteria	p__Proteobacteria	c__Gammaproteobacteria	o__Enterobacteriales	f__Enterobacteriaceae	g__unclassified_f__Enterobacteriaceae	s__unclassified_f__Enterobacteriaceae	K03071	preprotein translocase subunit SecB	ko02024;ko03060;ko03070	Quorum sensing;Protein export;Bacterial secretion system	0	0	0	0	0	0	0	0	0	0	0	0	0	0	0	0	0	0	0	0	0	0	0	0	0	0	0	0	0
M8_k97_138305_gene_165	1011	d__Bacteria	k__unclassified_d__Bacteria	p__Proteobacteria	c__Gammaproteobacteria	o__Enterobacteriales	f__Enterobacteriaceae	g__unclassified_f__Enterobacteriaceae	s__unclassified_f__Enterobacteriaceae	K00057	glycerol-3-phosphate dehydrogenase (NAD(P)+) [EC:1.1.1.94]	ko00564	Glycerophospholipid metabolism	0	0	0	0	0	0	0	0	0	0	0	0	0	0	0	0	0	0	0	0	0	0	0	0	0	0	0	0	0
M8_k97_138305_gene_166	822	d__Bacteria	k__unclassified_d__Bacteria	p__Proteobacteria	c__Gammaproteobacteria	o__Enterobacteriales	f__Enterobacteriaceae	g__unclassified_f__Enterobacteriaceae	s__unclassified_f__Enterobacteriaceae	K00640	serine O-acetyltransferase [EC:2.3.1.30]	ko00270;ko00920;ko01200;ko01230;ko05111	Cysteine and methionine metabolism;Sulfur metabolism;Carbon metabolism;Biosynthesis of amino acids;Biofilm formation - Vibrio cholerae	0	0	0	0	0	0	0	0	0	0	0	0.654387	0.612595	0	0	0	0	0	0	0	0	0	0	0	0	0	0	0	0
M8_k97_138305_gene_167	474	d__Bacteria	k__unclassified_d__Bacteria	p__Proteobacteria	c__Gammaproteobacteria	o__Enterobacteriales	f__Enterobacteriaceae	g__unclassified_f__Enterobacteriaceae	s__unclassified_f__Enterobacteriaceae	K03216	tRNA (cytidine/uridine-2'-O-)-methyltransferase [EC:2.1.1.207]	-	-	0	0	0	0	0	0	0	0	0	0	0	0	0	0	0	0	0	0	0	0	0	0	0	0	0	0	0	0	0
M8_k97_138305_gene_168	1188	d__Bacteria	k__unclassified_d__Bacteria	p__Proteobacteria	c__Gammaproteobacteria	o__Enterobacteriales	f__Enterobacteriaceae	g__unclassified_f__Enterobacteriaceae	s__unclassified_f__Enterobacteriaceae	K00101	L-lactate dehydrogenase (cytochrome) [EC:1.1.2.3]	ko00620	Pyruvate metabolism	0	0	0	0	0	0	0	0	0	0	0	0	0	0	0	0	0	0	0	0	0	0	0	0	0	0	0	0	0
M8_k97_138305_gene_17	381	d__Bacteria	k__unclassified_d__Bacteria	p__Proteobacteria	c__Gammaproteobacteria	o__Enterobacteriales	f__Enterobacteriaceae	g__unclassified_f__Enterobacteriaceae	s__unclassified_f__Enterobacteriaceae	K02116	ATP synthase protein I	-	-	0	0	0	0	0	0	0	0	0	0	0	0	0	0	0	0	0	0	0	0	0	0	0	0	0	0	0	0	0
M8_k97_138305_gene_172	579	d__Bacteria	k__unclassified_d__Bacteria	p__Proteobacteria	c__Gammaproteobacteria	o__Enterobacteriales	f__Enterobacteriaceae	g__unclassified_f__Enterobacteriaceae	s__unclassified_f__Enterobacteriaceae	K02562	mannitol operon repressor	-	-	0	0	0	0	0	0	0	0	0	0	0	0	0	0	0	0	0	0	0	0	0	0	0	0	0	0	0	0	1.21734
M8_k97_138305_gene_173	1149	d__Bacteria	k__unclassified_d__Bacteria	p__Proteobacteria	c__Gammaproteobacteria	o__Enterobacteriales	f__Enterobacteriaceae	g__unclassified_f__Enterobacteriaceae	s__unclassified_f__Enterobacteriaceae	K00009	mannitol-1-phosphate 5-dehydrogenase [EC:1.1.1.17]	ko00051	Fructose and mannose metabolism	0	0	0	0	0	0	0	0.328862	0	0	0	0	0	0	0	0	0	0	0	0	0	0	0	0	0	0	0	0	0
M8_k97_138305_gene_174	1911	d__Bacteria	k__unclassified_d__Bacteria	p__Proteobacteria	c__Gammaproteobacteria	o__Enterobacteriales	f__Enterobacteriaceae	g__unclassified_f__Enterobacteriaceae	s__unclassified_f__Enterobacteriaceae	K02798	PTS system, mannitol-specific IIA component [EC:2.7.1.197]	ko00051;ko02060	Fructose and mannose metabolism;Phosphotransferase system (PTS)	0	0	0	0	0	0	0	0	0	0	0	0	0	0	0	0.731109	0	0	0	0	0	0.469496	0	0	0	0	0	0	0
M8_k97_138305_gene_175	609	d__Bacteria	k__unclassified_d__Bacteria	p__Proteobacteria	c__Gammaproteobacteria	o__Enterobacteriales	f__Enterobacteriaceae	g__unclassified_f__Enterobacteriaceae	s__unclassified_f__Enterobacteriaceae	-	-	-	-	0	0	0	0	0	0	0	0	0	0	0	0	0	0	0	0	0	0	0	0	0	0	0	0	0	0	0	0	0
M8_k97_138305_gene_18	819	d__Bacteria	k__unclassified_d__Bacteria	p__Proteobacteria	c__Gammaproteobacteria	o__Enterobacteriales	f__Enterobacteriaceae	g__unclassified_f__Enterobacteriaceae	s__unclassified_f__Enterobacteriaceae	K02108	F-type H+-transporting ATPase subunit a	ko00190;ko00195	Oxidative phosphorylation;Photosynthesis	0	0	0	0	0	0	0	0	0	0	0	0	0	0	0.888792	0	0	0	0	0	0	1.09549	0	0	0	0	0	0	0
M8_k97_138305_gene_181	573	d__Bacteria	k__unclassified_d__Bacteria	p__Proteobacteria	c__Gammaproteobacteria	o__Enterobacteriales	f__Enterobacteriaceae	g__unclassified_f__Enterobacteriaceae	s__unclassified_f__Enterobacteriaceae	K03796	Bax protein	-	-	0	0	0	0	0	0	0	0	0	0	0	0	0	0	0	0	0	0	0	0	0	0	0	0	0	0	0	0	0
M8_k97_138305_gene_185	993	d__Bacteria	k__unclassified_d__Bacteria	p__Proteobacteria	c__Gammaproteobacteria	o__Enterobacteriales	f__Enterobacteriaceae	g__unclassified_f__Enterobacteriaceae	s__unclassified_f__Enterobacteriaceae	K10543	D-xylose transport system substrate-binding protein	ko02010	ABC transporters	0	0	0	0	0	0	0	0.380527	0	0	0	0	0	0.540435	0	0	0	0	0	0	0	0	0	0	0	0	0	0	0
M8_k97_138305_gene_188	537	d__Bacteria	k__unclassified_d__Bacteria	p__Proteobacteria	c__Gammaproteobacteria	o__Enterobacteriales	f__Enterobacteriaceae	g__unclassified_f__Enterobacteriaceae	s__unclassified_f__Enterobacteriaceae	-	-	-	-	0	0	0	0	0	0	0	0	0	0	0	0	0	0	0	0	0	0	0	0	0	0	0	0	0	0	0	0	0
M8_k97_138305_gene_189	921	d__Bacteria	k__unclassified_d__Bacteria	p__Proteobacteria	c__Gammaproteobacteria	o__Enterobacteriales	f__Enterobacteriaceae	g__unclassified_f__Enterobacteriaceae	s__unclassified_f__Enterobacteriaceae	-	-	-	-	0	0	0	0	0	0	0	0	0	0	0	0	0	0	0	0	0	0	0	0	0	0.974166	0	0	0	0	0	0	0
M8_k97_138305_gene_19	240	d__Bacteria	k__unclassified_d__Bacteria	p__Proteobacteria	c__Gammaproteobacteria	o__Enterobacteriales	f__Enterobacteriaceae	g__unclassified_f__Enterobacteriaceae	s__unclassified_f__Enterobacteriaceae	K02110	F-type H+-transporting ATPase subunit c	ko00190;ko00195	Oxidative phosphorylation;Photosynthesis	0	0	0	0	0	0	0	0	0	0	0	0	0	0	0	0	0	0	0	0	0	0	0	0	0	0	0	0	0
M8_k97_138305_gene_191	300	d__Bacteria	k__unclassified_d__Bacteria	p__Proteobacteria	c__Gammaproteobacteria	o__Enterobacteriales	f__Enterobacteriaceae	g__unclassified_f__Enterobacteriaceae	s__unclassified_f__Enterobacteriaceae	-	-	-	-	0	0	0	0	0	0	0	0	0	0	0	0	0	0	0	0	0	0	0	0	0	0	0	0	0	0	0	0	0
M8_k97_138305_gene_192	912	d__Bacteria	k__unclassified_d__Bacteria	p__Proteobacteria	c__Gammaproteobacteria	o__Enterobacteriales	f__Enterobacteriaceae	g__unclassified_f__Enterobacteriaceae	s__unclassified_f__Enterobacteriaceae	K01878	glycyl-tRNA synthetase alpha chain [EC:6.1.1.14]	ko00970	Aminoacyl-tRNA biosynthesis	0	0	0	0	0	0	0	0	0	0	0	0	0	0	0	0	0	0	0	0	0	1.47567	0	0	0	0	0	0	0
M8_k97_138305_gene_193	2070	d__Bacteria	k__unclassified_d__Bacteria	p__Proteobacteria	c__Gammaproteobacteria	o__Enterobacteriales	f__Enterobacteriaceae	g__unclassified_f__Enterobacteriaceae	s__unclassified_f__Enterobacteriaceae	K01879	glycyl-tRNA synthetase beta chain [EC:6.1.1.14]	ko00970	Aminoacyl-tRNA biosynthesis	0	0	0	0	0	0	0	0	0	0	0.430261	0	0	0	0	0	0	0	0	0.327084	0	0	0	0	0	0	0	0	0
M8_k97_138305_gene_196	372	d__Bacteria	k__unclassified_d__Bacteria	p__Proteobacteria	c__Gammaproteobacteria	o__Enterobacteriales	f__Enterobacteriaceae	g__unclassified_f__Enterobacteriaceae	s__unclassified_f__Enterobacteriaceae	-	-	-	-	0	0	0	0	0	0	0	0	0	0	0	0	0	0	0	0	0	0	0	0	0	0	0	0	0	0	0	0	0
M8_k97_138305_gene_198	294	d__Bacteria	k__unclassified_d__Bacteria	p__Proteobacteria	c__Gammaproteobacteria	o__Enterobacteriales	f__Enterobacteriaceae	g__unclassified_f__Enterobacteriaceae	s__unclassified_f__Enterobacteriaceae	K07726	putative transcriptional regulator	-	-	0	0	0	0	0	0	0	0	0	0	0	0	0	0	0	0	0	0	0	0	0	0	0	0	0	0	0	0	0
M8_k97_138305_gene_199	714	d__Bacteria	k__unclassified_d__Bacteria	p__Proteobacteria	c__Gammaproteobacteria	o__Enterobacteriales	f__Enterobacteriaceae	g__unclassified_f__Enterobacteriaceae	s__unclassified_f__Enterobacteriaceae	-	-	-	-	0	0	0	0	0	0	0	0	0	0	0	0	0	0	0	0	0	0	0	0	0	0.628296	0	0	0	0	0	0	0
M8_k97_138305_gene_2	1404	d__Bacteria	k__unclassified_d__Bacteria	p__Proteobacteria	c__Gammaproteobacteria	o__Enterobacteriales	f__Enterobacteriaceae	g__unclassified_f__Enterobacteriaceae	s__unclassified_f__Enterobacteriaceae	-	-	-	-	0	0	0	0	0	0	0	0	0	0	0	0	0	0	0	0	0	0	0	0	0	0.639036	0	0	0	0	0	0	0
M8_k97_138305_gene_20	471	d__Bacteria	k__unclassified_d__Bacteria	p__Proteobacteria	c__Gammaproteobacteria	o__Enterobacteriales	f__Enterobacteriaceae	g__unclassified_f__Enterobacteriaceae	s__unclassified_f__Enterobacteriaceae	K02109	F-type H+-transporting ATPase subunit b	ko00190;ko00195	Oxidative phosphorylation;Photosynthesis	0	0	0	0	0	0	0	0	0	0	0	0	0	0	0	0	0	0	0	0	0	0	0	0	0	0	0	0	0
M8_k97_138305_gene_201	1290	d__Bacteria	k__unclassified_d__Bacteria	p__Proteobacteria	c__Gammaproteobacteria	o__Enterobacteriales	f__Enterobacteriaceae	g__unclassified_f__Enterobacteriaceae	s__unclassified_f__Enterobacteriaceae	-	-	-	-	0	0	0	0	0.514506	0	0	0	0	0	0	0	0	0	0	0	0	0.49976	0	0	0	1.04326	0	0	0	0	0	0	0
M8_k97_138305_gene_206	447	d__Bacteria	k__unclassified_d__Bacteria	p__Proteobacteria	c__Gammaproteobacteria	o__Enterobacteriales	f__Enterobacteriaceae	g__unclassified_f__Enterobacteriaceae	s__unclassified_f__Enterobacteriaceae	K03826	putative acetyltransferase [EC:2.3.1.-]	-	-	0	0	0	0	0	0	0	0	0	0	0	0	0	0	0	0	0	0	0	0	0	0	0	0	0	0	0	0	0
M8_k97_138305_gene_209	1203	d__Bacteria	k__unclassified_d__Bacteria	p__Proteobacteria	c__Gammaproteobacteria	o__Enterobacteriales	f__Enterobacteriaceae	g__unclassified_f__Enterobacteriaceae	s__unclassified_f__Enterobacteriaceae	K08177	MFS transporter, OFA family, oxalate/formate antiporter	-	-	0	0	0	0	0	0	0	0	0	0	0	0	0	0	0	0	0	0	0	0	0	1.11871	0	0	0	0	0	0	0
M8_k97_138305_gene_21	534	d__Bacteria	k__unclassified_d__Bacteria	p__Proteobacteria	c__Gammaproteobacteria	o__Enterobacteriales	f__Enterobacteriaceae	g__unclassified_f__Enterobacteriaceae	s__unclassified_f__Enterobacteriaceae	K02113	F-type H+-transporting ATPase subunit delta	ko00190;ko00195	Oxidative phosphorylation;Photosynthesis	0	0	0	0	0	0	0	0	0	0	0	0	0	0	0	0	0	0	0	0	0	0	0	0	0	0	0	0	0
M8_k97_138305_gene_210	432	d__Bacteria	k__unclassified_d__Bacteria	p__Proteobacteria	c__Gammaproteobacteria	o__Enterobacteriales	f__Enterobacteriaceae	g__unclassified_f__Enterobacteriaceae	s__unclassified_f__Enterobacteriaceae	-	-	-	-	0	0	0	0	0	0	0	0	0	0	0	0	0	0	0	0	0	0	0	0	0	0	0	0	0	0	0	0	0
M8_k97_138305_gene_212	1581	d__Bacteria	k__unclassified_d__Bacteria	p__Proteobacteria	c__Gammaproteobacteria	o__Enterobacteriales	f__Enterobacteriaceae	g__unclassified_f__Enterobacteriaceae	s__unclassified_f__Enterobacteriaceae	K12368	dipeptide transport system substrate-binding protein	ko02010;ko02030	ABC transporters;Bacterial chemotaxis	0	0	0	0	0.419805	0	0	0	0	0	0	0	0	0	0	0	0	0	0	0	0	0.283747	0	0	0	0	0	0	0
M8_k97_138305_gene_214	903	d__Bacteria	k__unclassified_d__Bacteria	p__Proteobacteria	c__Gammaproteobacteria	o__Enterobacteriales	f__Enterobacteriaceae	g__unclassified_f__Enterobacteriaceae	s__unclassified_f__Enterobacteriaceae	K12370	dipeptide transport system permease protein	ko02010	ABC transporters	0	0	0	0	0	0	0	0	0	0	0	0	0	0	0	0	0	0	0	0	0	0	0	0	0	0	0	0	0
M8_k97_138305_gene_215	984	d__Bacteria	k__unclassified_d__Bacteria	p__Proteobacteria	c__Gammaproteobacteria	o__Enterobacteriales	f__Enterobacteriaceae	g__unclassified_f__Enterobacteriaceae	s__unclassified_f__Enterobacteriaceae	K12371	dipeptide transport system ATP-binding protein	ko02010	ABC transporters	0	0	0	0	0	0	0	0	0	0	0	0	0	0	0	0	0	0	0	0	0.733531	0	0	0	0	0	0	0	0
M8_k97_138305_gene_216	1014	d__Bacteria	k__unclassified_d__Bacteria	p__Proteobacteria	c__Gammaproteobacteria	o__Enterobacteriales	f__Enterobacteriaceae	g__unclassified_f__Enterobacteriaceae	s__unclassified_f__Enterobacteriaceae	K12372	dipeptide transport system ATP-binding protein	ko02010	ABC transporters	0	0	0	0	0	0	0	0	0	0	0	0	0	0	0	0	0	0	0.684355	0	0	0	0	0	0	0	0	0	0
M8_k97_138305_gene_218	804	d__Bacteria	k__unclassified_d__Bacteria	p__Proteobacteria	c__Gammaproteobacteria	o__Enterobacteriales	f__Enterobacteriaceae	g__unclassified_f__Enterobacteriaceae	s__unclassified_f__Enterobacteriaceae	-	-	-	-	0	0	0	0	0	0	0	0	0	0	0	0	0	0	0	0	0	0	0	0	0	0	0	0	0	0	0	0	0
M8_k97_138305_gene_219	2112	d__Bacteria	k__unclassified_d__Bacteria	p__Proteobacteria	c__Gammaproteobacteria	o__Enterobacteriales	f__Enterobacteriaceae	g__unclassified_f__Enterobacteriaceae	s__unclassified_f__Enterobacteriaceae	K00694	cellulose synthase (UDP-forming) [EC:2.4.1.12]	ko00500;ko02026	Starch and sucrose metabolism;Biofilm formation - Escherichia coli	0	0	0	0	0	0	0	0	0	0	0	0	0	0	0	0	0	0	0	0	0	0	0	0	0	0	0	0	0
M8_k97_138305_gene_22	1542	d__Bacteria	k__unclassified_d__Bacteria	p__Proteobacteria	c__Gammaproteobacteria	o__Enterobacteriales	f__Enterobacteriaceae	g__unclassified_f__Enterobacteriaceae	s__unclassified_f__Enterobacteriaceae	K02111	F-type H+-transporting ATPase subunit alpha [EC:3.6.3.14]	ko00190;ko00195	Oxidative phosphorylation;Photosynthesis	0	0	0.501799	0	0	0	0	0	0	0	0	0	0	0	0	0	0	0	0	0	0	0	0	0	0	0	0	0	0
M8_k97_138305_gene_225	198	d__Bacteria	k__unclassified_d__Bacteria	p__Proteobacteria	c__Gammaproteobacteria	o__Enterobacteriales	f__Enterobacteriaceae	g__unclassified_f__Enterobacteriaceae	s__unclassified_f__Enterobacteriaceae	-	-	-	-	0	0	0	0	0	0	0	0	0	0	0	0	0	0	0	0	0	0	0	0	0	2.26567	0	0	0	0	0	0	0
M8_k97_138305_gene_227	189	d__Bacteria	k__unclassified_d__Bacteria	p__Proteobacteria	c__Gammaproteobacteria	o__Enterobacteriales	f__Enterobacteriaceae	g__unclassified_f__Enterobacteriaceae	s__unclassified_f__Enterobacteriaceae	-	-	-	-	0	0	0	0	0	0	0	0	0	0	0	0	0	0	0	0	0	0	0	0	0	2.37356	0	0	0	0	0	0	0
M8_k97_138305_gene_23	864	d__Bacteria	k__unclassified_d__Bacteria	p__Proteobacteria	c__Gammaproteobacteria	o__Enterobacteriales	f__Enterobacteriaceae	g__unclassified_f__Enterobacteriaceae	s__unclassified_f__Enterobacteriaceae	K02115	F-type H+-transporting ATPase subunit gamma	ko00190;ko00195	Oxidative phosphorylation;Photosynthesis	0	0	0	0.79507	0	0	0	0	0	0	0	0	0	0	0	0	0	0	0	0	0	0.519217	0	0	0	0	0	0	0
M8_k97_138305_gene_236	897	d__Bacteria	k__unclassified_d__Bacteria	p__Proteobacteria	c__Gammaproteobacteria	o__Enterobacteriales	f__Enterobacteriaceae	g__unclassified_f__Enterobacteriaceae	s__unclassified_f__Enterobacteriaceae	K00874	2-dehydro-3-deoxygluconokinase [EC:2.7.1.45]	ko00030;ko01200	Pentose phosphate pathway;Carbon metabolism	0	0	0	0	0	0	0	0	0	0	0	0	0	0	0	0	0	0	0	0	0	0	0	0	0	0	0	0	0
M8_k97_138305_gene_237	771	d__Bacteria	k__unclassified_d__Bacteria	p__Proteobacteria	c__Gammaproteobacteria	o__Enterobacteriales	f__Enterobacteriaceae	g__unclassified_f__Enterobacteriaceae	s__unclassified_f__Enterobacteriaceae	K21086	c-di-GMP phosphodiesterase [EC:3.1.4.52]	ko02026	Biofilm formation - Escherichia coli	0	0	0	0	0	0	0	0	0	0	0	0	0	0	0	0	0	0	0	0	0	0	0	0	0	0	0	0	0
M8_k97_138305_gene_239	1317	d__Bacteria	k__unclassified_d__Bacteria	p__Proteobacteria	c__Gammaproteobacteria	o__Enterobacteriales	f__Enterobacteriaceae	g__unclassified_f__Enterobacteriaceae	s__unclassified_f__Enterobacteriaceae	-	-	-	-	0	0	0	0	0	0	0	0	0	0	0	0	0	0	0	0	0	0	0	0	0	0	0	0.75755	0	0	0	0	0
M8_k97_138305_gene_24	1386	d__Bacteria	k__unclassified_d__Bacteria	p__Proteobacteria	c__Gammaproteobacteria	o__Enterobacteriales	f__Enterobacteriaceae	g__unclassified_f__Enterobacteriaceae	s__unclassified_f__Enterobacteriaceae	K02112	F-type H+-transporting ATPase subunit beta [EC:3.6.3.14]	ko00190;ko00195	Oxidative phosphorylation;Photosynthesis	0	0	0	0	0	0	0	0	0	0	0	0	0	0	0	0	0	0	0	0	0	0	0	0	0	0	0	0	0
M8_k97_138305_gene_240	1032	d__Bacteria	k__unclassified_d__Bacteria	p__Proteobacteria	c__Gammaproteobacteria	o__Enterobacteriales	f__Enterobacteriaceae	g__unclassified_f__Enterobacteriaceae	s__unclassified_f__Enterobacteriaceae	K07058	membrane protein	-	-	0	0	0	0	0	0	0	0	0	0	0	0	0	0	0	0	0	0	0	0	0	0.434693	0	0	0	0	0	0	0
M8_k97_138305_gene_241	885	d__Bacteria	k__unclassified_d__Bacteria	p__Proteobacteria	c__Gammaproteobacteria	o__Enterobacteriales	f__Enterobacteriaceae	g__unclassified_f__Enterobacteriaceae	s__unclassified_f__Enterobacteriaceae	-	-	-	-	0	0	0	0	0	0	0	0	0	0	0	0	0	0	0	0	0	0	0.784109	0	0	0	0	0	0	0	0	0	0
M8_k97_138305_gene_244	444	d__Bacteria	k__unclassified_d__Bacteria	p__Proteobacteria	c__Gammaproteobacteria	o__Enterobacteriales	f__Enterobacteriaceae	g__unclassified_f__Enterobacteriaceae	s__unclassified_f__Enterobacteriaceae	-	-	-	-	0	0	0	0	0	0	0	0	0	0	0	0	0	0	0	0	0	0	0	0	0	2.02074	0	0	0	0	0	0	0
M8_k97_138305_gene_25	420	d__Bacteria	k__unclassified_d__Bacteria	p__Proteobacteria	c__Gammaproteobacteria	o__Enterobacteriales	f__Enterobacteriaceae	g__unclassified_f__Enterobacteriaceae	s__unclassified_f__Enterobacteriaceae	K02114	F-type H+-transporting ATPase subunit epsilon	ko00190;ko00195	Oxidative phosphorylation;Photosynthesis	0	0	0	0	0	1.4445	0	0	0	0	0	0	0	0	0	0	0	0	0	0	0	0	0	0	0	0	0	0	0
M8_k97_138305_gene_253	1353	d__Bacteria	k__unclassified_d__Bacteria	p__Proteobacteria	c__Gammaproteobacteria	o__Enterobacteriales	f__Enterobacteriaceae	g__unclassified_f__Enterobacteriaceae	s__unclassified_f__Enterobacteriaceae	K00383	glutathione reductase (NADPH) [EC:1.8.1.7]	ko00480;ko04918	Glutathione metabolism;Thyroid hormone synthesis	0	0	0	0	0	0	0	0	0	0	0	0	0	0	0	0	0	0	0	0	0	0	0	0	0	0	0	0	0
M8_k97_138305_gene_254	843	d__Bacteria	k__unclassified_d__Bacteria	p__Proteobacteria	c__Gammaproteobacteria	o__Enterobacteriales	f__Enterobacteriaceae	g__unclassified_f__Enterobacteriaceae	s__unclassified_f__Enterobacteriaceae	K07115	23S rRNA (adenine2030-N6)-methyltransferase [EC:2.1.1.266]	-	-	0	0.950986	0	0	0	0	0	0	0	0	0	0	0	0	0	0	0	0	0	0	0	0	0	0	0	0	0	0	0
M8_k97_138305_gene_3	993	d__Bacteria	k__unclassified_d__Bacteria	p__Proteobacteria	c__Gammaproteobacteria	o__Enterobacteriales	f__Enterobacteriaceae	g__unclassified_f__Enterobacteriaceae	s__unclassified_f__Enterobacteriaceae	K02529	LacI family transcriptional regulator	-	-	0	0	0	0	0	0	0	0	0	0	0	0	0	0	0	0	0	0	0	0	0	0	0	0	0	0	0	0	0
M8_k97_138305_gene_30	1041	d__Bacteria	k__unclassified_d__Bacteria	p__Proteobacteria	c__Gammaproteobacteria	o__Enterobacteriales	f__Enterobacteriaceae	g__unclassified_f__Enterobacteriaceae	s__unclassified_f__Enterobacteriaceae	K02040	phosphate transport system substrate-binding protein	ko02010;ko02020;ko05152	ABC transporters;Two-component system;Tuberculosis	0	0	0	0	0	0	0	0	0	0	0	0	0	0	0	0	0	0	0	0	0	0	0	0	0	0	0	0	0
M8_k97_138305_gene_31	960	d__Bacteria	k__unclassified_d__Bacteria	p__Proteobacteria	c__Gammaproteobacteria	o__Enterobacteriales	f__Enterobacteriaceae	g__unclassified_f__Enterobacteriaceae	s__unclassified_f__Enterobacteriaceae	K02037	phosphate transport system permease protein	ko02010	ABC transporters	0	0	0	0	0	0	0	0	0	0	0	0	0.524535	0	0	0	0	0	0	0	0	0	0	0	0	0	0.77104	0	0
M8_k97_138305_gene_32	891	d__Bacteria	k__unclassified_d__Bacteria	p__Proteobacteria	c__Gammaproteobacteria	o__Enterobacteriales	f__Enterobacteriaceae	g__unclassified_f__Enterobacteriaceae	s__unclassified_f__Enterobacteriaceae	K02038	phosphate transport system permease protein	ko02010	ABC transporters	0	0	0	0	0	0	0	0	0	0	0	0	0	0	0	0	0	0	0	0	0	0	0	0	0	0	0	0	0
M8_k97_138305_gene_33	774	d__Bacteria	k__unclassified_d__Bacteria	p__Proteobacteria	c__Gammaproteobacteria	o__Enterobacteriales	f__Enterobacteriaceae	g__unclassified_f__Enterobacteriaceae	s__unclassified_f__Enterobacteriaceae	K02036	phosphate transport system ATP-binding protein [EC:3.6.3.27]	ko02010	ABC transporters	0	0	0	0	0	0	0	0	0	0	0	0	0	0	0	0	0	0	0	0	0	0	0	0	0	0	0	0	0
M8_k97_138305_gene_34	726	d__Bacteria	k__unclassified_d__Bacteria	p__Proteobacteria	c__Gammaproteobacteria	o__Enterobacteriales	f__Enterobacteriaceae	g__unclassified_f__Enterobacteriaceae	s__unclassified_f__Enterobacteriaceae	K02039	phosphate transport system protein	-	-	0	0	0	0	0	0	1.11713	0	1.24119	0	0	0	0	0	0	0	0	0	0	0	0	0	0	0	0	0	0	0	0
M8_k97_138305_gene_36	588	d__Bacteria	k__unclassified_d__Bacteria	p__Proteobacteria	c__Gammaproteobacteria	o__Enterobacteriales	f__Enterobacteriaceae	g__unclassified_f__Enterobacteriaceae	s__unclassified_f__Enterobacteriaceae	K09925	uncharacterized protein	-	-	0	0	0	0	0	0	0	0	0	0	1.51469	0	0	0	0	0	0	0	0	0	0	0.762931	0	0	0	0	0	0	0
M8_k97_138305_gene_39	567	d__Bacteria	k__unclassified_d__Bacteria	p__Proteobacteria	c__Gammaproteobacteria	o__Enterobacteriales	f__Enterobacteriaceae	g__unclassified_f__Enterobacteriaceae	s__unclassified_f__Enterobacteriaceae	K19784	chromate reductase	-	-	0	0	0	0	0	0	0	0	0	0	0	0	0	0	0	0	0	0	0	0	0	0	0	0	0	0	0	0	0
M8_k97_138305_gene_40	744	d__Bacteria	k__unclassified_d__Bacteria	p__Proteobacteria	c__Gammaproteobacteria	o__Enterobacteriales	f__Enterobacteriaceae	g__unclassified_f__Enterobacteriaceae	s__unclassified_f__Enterobacteriaceae	-	-	-	-	0	0	0	0	0	0.815445	0	0	0	0	0	0	0	0	0	0	0	0	0	0	0	0	0	0	0	0	0	0	0
M8_k97_138305_gene_42	1647	d__Bacteria	k__unclassified_d__Bacteria	p__Proteobacteria	c__Gammaproteobacteria	o__Enterobacteriales	f__Enterobacteriaceae	g__unclassified_f__Enterobacteriaceae	s__unclassified_f__Enterobacteriaceae	K03217	YidC/Oxa1 family membrane protein insertase	ko02024;ko03060;ko03070	Quorum sensing;Protein export;Bacterial secretion system	0	0	0	0	0	0	0	0	0	0	0	0	0	0	0	0.42415	0	0	0	0	0	0.272376	0	0	0	0	0	0	0
M8_k97_138305_gene_43	360	d__Bacteria	k__unclassified_d__Bacteria	p__Proteobacteria	c__Gammaproteobacteria	o__Enterobacteriales	f__Enterobacteriaceae	g__unclassified_f__Enterobacteriaceae	s__unclassified_f__Enterobacteriaceae	K03536	ribonuclease P protein component [EC:3.1.26.5]	-	-	0	0	0	0	0	0	0	0	0	0	0	0	0	0	0	0	0	0	0	0	0	0	0	0	0	0	0	0	0
M8_k97_138305_gene_46	1074	d__Bacteria	k__unclassified_d__Bacteria	p__Proteobacteria	c__Gammaproteobacteria	o__Enterobacteriales	f__Enterobacteriaceae	g__unclassified_f__Enterobacteriaceae	s__unclassified_f__Enterobacteriaceae	K03629	DNA replication and repair protein RecF	ko03440	Homologous recombination	0	0	0	0	0	0	0	0	0	0	0	0	0	0	0	0	0	0	0	0	0	0	0	0	0	0	0	0	0
M8_k97_138305_gene_47	2415	d__Bacteria	k__unclassified_d__Bacteria	p__Proteobacteria	c__Gammaproteobacteria	o__Enterobacteriales	f__Enterobacteriaceae	g__unclassified_f__Enterobacteriaceae	s__unclassified_f__Enterobacteriaceae	K02470	DNA gyrase subunit B [EC:5.99.1.3]	-	-	0	0.331959	0	0	0	0	0	0	0	0	0	0	0	0	0	0	0	0	0	0	0	0.743028	0	0	0	0	0	0	0.291859
M8_k97_138305_gene_51	261	d__Bacteria	k__unclassified_d__Bacteria	p__Proteobacteria	c__Gammaproteobacteria	o__Enterobacteriales	f__Enterobacteriaceae	g__unclassified_f__Enterobacteriaceae	s__unclassified_f__Enterobacteriaceae	-	-	-	-	0	0	0	0	0	0	0	0	0	0	0	0	0	2.05614	0	0	0	0	0	0	0	0	0	0	0	0	0	0	0
M8_k97_138305_gene_52	414	d__Bacteria	k__unclassified_d__Bacteria	p__Proteobacteria	c__Gammaproteobacteria	o__Enterobacteriales	f__Enterobacteriaceae	g__unclassified_f__Enterobacteriaceae	s__unclassified_f__Enterobacteriaceae	K04080	molecular chaperone IbpA	-	-	1.71054	0	0	0	0	0	0	0	0	0	0	0	0	0	0	0	0	0	0	0	0	0	0	0	0	0	0	0	0
M8_k97_138305_gene_53	429	d__Bacteria	k__unclassified_d__Bacteria	p__Proteobacteria	c__Gammaproteobacteria	o__Enterobacteriales	f__Enterobacteriaceae	g__unclassified_f__Enterobacteriaceae	s__unclassified_f__Enterobacteriaceae	K04081	molecular chaperone IbpB	-	-	0	0	0	0	0	0	0	0	0	3.92204	0	0	0	0	0	0	0	0	0	0	0	0	0	0	0	0	0	0	0
M8_k97_138305_gene_56	747	d__Bacteria	k__unclassified_d__Bacteria	p__Proteobacteria	c__Gammaproteobacteria	o__Enterobacteriales	f__Enterobacteriaceae	g__unclassified_f__Enterobacteriaceae	s__unclassified_f__Enterobacteriaceae	K03482	GntR family transcriptional regulator, glv operon transcriptional regulator	-	-	0	0	0	0	0	0	0	0	0	0	0	0	0	0	0	0	0	0	0	0	0	0	0	0	0	0	0	0	0
M8_k97_138305_gene_58	1323	d__Bacteria	k__unclassified_d__Bacteria	p__Proteobacteria	c__Gammaproteobacteria	o__Enterobacteriales	f__Enterobacteriaceae	g__unclassified_f__Enterobacteriaceae	s__unclassified_f__Enterobacteriaceae	K01232	maltose-6'-phosphate glucosidase [EC:3.2.1.122]	ko00500	Starch and sucrose metabolism	0	0	0	0	0	0	0	0	0	0	0	0	0	0	0	0	0	0.974589	0	0	0	0	0	0	0	0	0	0	0
M8_k97_138305_gene_59	348	d__Bacteria	k__unclassified_d__Bacteria	p__Proteobacteria	c__Gammaproteobacteria	o__Enterobacteriales	f__Enterobacteriaceae	g__unclassified_f__Enterobacteriaceae	s__unclassified_f__Enterobacteriaceae	K00389	putative membrane protein	-	-	0	0	0	0	0	0	0	0	0	0	0	0	0	0	0	0	0	0	0	0	0	0	1.96675	0	0	0	0	0	0
M8_k97_138305_gene_6	966	d__Bacteria	k__unclassified_d__Bacteria	p__Proteobacteria	c__Gammaproteobacteria	o__Enterobacteriales	f__Enterobacteriaceae	g__unclassified_f__Enterobacteriaceae	s__unclassified_f__Enterobacteriaceae	K10440	ribose transport system permease protein	ko02010	ABC transporters	0	0	0	0	0	0	0	0	0	0	0	0	0	0	0	0	0	0	0	0	0	0	0	0	0	0	0	0	0
M8_k97_138305_gene_60	351	d__Bacteria	k__unclassified_d__Bacteria	p__Proteobacteria	c__Gammaproteobacteria	o__Enterobacteriales	f__Enterobacteriaceae	g__unclassified_f__Enterobacteriaceae	s__unclassified_f__Enterobacteriaceae	-	-	-	-	0	0	0	0	0	0	0	0	0	0	0	0	0	0	0	0	0	0	0	0	0	0	0	0	0	0	0	0	0
M8_k97_138305_gene_65	834	d__Bacteria	k__unclassified_d__Bacteria	p__Proteobacteria	c__Gammaproteobacteria	o__Enterobacteriales	f__Enterobacteriaceae	g__unclassified_f__Enterobacteriaceae	s__unclassified_f__Enterobacteriaceae	-	-	-	-	0	0	0	0	0	0	0	0.453073	0	0	0	0	0	0	0	0	0	0	0	0	0	0	0	0	0	0	0	0	0
M8_k97_138305_gene_66	189	d__Bacteria	k__unclassified_d__Bacteria	p__Proteobacteria	c__Gammaproteobacteria	o__Enterobacteriales	f__Enterobacteriaceae	g__unclassified_f__Enterobacteriaceae	s__unclassified_f__Enterobacteriaceae	-	-	-	-	0	0	0	0	0	0	0	0	0	0	0	0	0	0	0	0	0	0	0	0	0	0	0	0	0	0	0	0	0
M8_k97_138305_gene_7	1506	d__Bacteria	k__unclassified_d__Bacteria	p__Proteobacteria	c__Gammaproteobacteria	o__Enterobacteriales	f__Enterobacteriaceae	g__unclassified_f__Enterobacteriaceae	s__unclassified_f__Enterobacteriaceae	K10441	ribose transport system ATP-binding protein [EC:3.6.3.17]	ko02010	ABC transporters	0	0	0	0	0	0	0	0	0	0	0	0	0	0	0	0	0	0	0	0	0	0.297877	0	0	0	0	0	0	0
M8_k97_138305_gene_73	222	d__Bacteria	k__unclassified_d__Bacteria	p__Proteobacteria	c__Gammaproteobacteria	o__Enterobacteriales	f__Enterobacteriaceae	g__unclassified_f__Enterobacteriaceae	s__unclassified_f__Enterobacteriaceae	-	-	-	-	0	0	0	0	0	0	0	0	0	0	0	0	0	0	0	0	0	0	0	0	0	0	0	0	0	0	0	0	0
M8_k97_138305_gene_86	285	d__Bacteria	k__unclassified_d__Bacteria	p__Proteobacteria	c__Gammaproteobacteria	o__Enterobacteriales	f__Enterobacteriaceae	g__unclassified_f__Enterobacteriaceae	s__unclassified_f__Enterobacteriaceae	K01653	acetolactate synthase I/III small subunit [EC:2.2.1.6]	ko00290;ko00650;ko00660;ko00770;ko01210;ko01230	Valine, leucine and isoleucine biosynthesis;Butanoate metabolism;C5-Branched dibasic acid metabolism;Pantothenate and CoA biosynthesis;2-Oxocarboxylic acid metabolism;Biosynthesis of amino acids	0	0	0	0	0	0	0	0	0	0	0	0	0	0	0	0	0	0	0	0	0	0	0	0	0	0	0	0	0
M8_k97_138305_gene_87	903	d__Bacteria	k__unclassified_d__Bacteria	p__Proteobacteria	c__Gammaproteobacteria	o__Enterobacteriales	f__Enterobacteriaceae	g__unclassified_f__Enterobacteriaceae	s__unclassified_f__Enterobacteriaceae	-	-	-	-	0	0	0	0	0	0	0	0	0	0	0	0	0	0	0	0	0	0	0	0	0.79933	0	0	0	0	0	0	0	0
M8_k97_138305_gene_9	1869	d__Bacteria	k__unclassified_d__Bacteria	p__Proteobacteria	c__Gammaproteobacteria	o__Enterobacteriales	f__Enterobacteriaceae	g__unclassified_f__Enterobacteriaceae	s__unclassified_f__Enterobacteriaceae	K03549	KUP system potassium uptake protein	-	-	0	0	0	0	0	0	0	0	0	0	0	0	0	0	0	0	0	0	0	0	0	0.720069	0	0	0	0	0	0	0
M8_k97_138305_gene_91	819	d__Bacteria	k__unclassified_d__Bacteria	p__Proteobacteria	c__Gammaproteobacteria	o__Enterobacteriales	f__Enterobacteriaceae	g__unclassified_f__Enterobacteriaceae	s__unclassified_f__Enterobacteriaceae	-	-	-	-	0	0	0	0	0	0.74077	0	0	0	0	0	0	0	0	0	0	1.05054	0	0	0	0	0.547745	0.835687	0	0	0	0	0	0
M8_k97_138305_gene_92	1380	d__Bacteria	k__unclassified_d__Bacteria	p__Proteobacteria	c__Gammaproteobacteria	o__Enterobacteriales	f__Enterobacteriaceae	g__unclassified_f__Enterobacteriaceae	s__unclassified_f__Enterobacteriaceae	K02024	maltoporin	-	-	0	0	0	0	0	0	0	0	0	0	0	0	0	0	0	0	0	0	0	0	0	0	0	0	0	0	0	0	0
M8_k97_138305_gene_95	1329	d__Bacteria	k__unclassified_d__Bacteria	p__Proteobacteria	c__Gammaproteobacteria	o__Enterobacteriales	f__Enterobacteriaceae	g__unclassified_f__Enterobacteriaceae	s__unclassified_f__Enterobacteriaceae	K02761	PTS system, cellobiose-specific IIC component	ko00500;ko02060	Starch and sucrose metabolism;Phosphotransferase system (PTS)	0	0	0	0	0	0	0	0	0	0	0	0	0.378896	0	0	0	0	0	0	0	0	1.01265	0	0	0	0	0	0	0
M8_k97_138305_gene_96	255	d__Bacteria	k__unclassified_d__Bacteria	p__Proteobacteria	c__Gammaproteobacteria	o__Enterobacteriales	f__Enterobacteriaceae	g__unclassified_f__Enterobacteriaceae	s__unclassified_f__Enterobacteriaceae	K02760	PTS system, cellobiose-specific IIB component [EC:2.7.1.196 2.7.1.205]	ko00500;ko02060	Starch and sucrose metabolism;Phosphotransferase system (PTS)	0	0	0	0	0	0	0	0	0	0	0	0	0	0	0	0	0	0	0	0	0	0	0	0	0	0	0	0	0
M8_k97_138305_gene_97	957	d__Bacteria	k__unclassified_d__Bacteria	p__Proteobacteria	c__Gammaproteobacteria	o__Enterobacteriales	f__Enterobacteriaceae	g__unclassified_f__Enterobacteriaceae	s__unclassified_f__Enterobacteriaceae	-	-	-	-	0	0	0	0	0	0	0	0	0	0.879079	0.930658	0	0	0	0	0	0	0	0	0	0	0.93752	0	0	0	0	0	0	0
M8_k97_143170_gene_4	114	d__Bacteria	k__unclassified_d__Bacteria	p__Proteobacteria	c__Gammaproteobacteria	o__Enterobacteriales	f__Enterobacteriaceae	g__unclassified_f__Enterobacteriaceae	s__unclassified_f__Enterobacteriaceae	-	-	-	-	0	0	0	0	0	0	0	0	0	0	0	0	0	0	0	0	0	0	0	0	0	0	0	0	0	0	0	0	0
M8_k97_145351_gene_10	942	d__Bacteria	k__unclassified_d__Bacteria	p__Proteobacteria	c__Gammaproteobacteria	o__Enterobacteriales	f__Enterobacteriaceae	g__unclassified_f__Enterobacteriaceae	s__unclassified_f__Enterobacteriaceae	K13051	beta-aspartyl-peptidase (threonine type) [EC:3.4.19.5]	-	-	0	0	0	0	0	0.644045	0	0	0	0	0	0	0	0	0	0	0	0	0	0	0	0.476224	0	0	0	0	0	0	0
M8_k97_145351_gene_102	1293	d__Bacteria	k__unclassified_d__Bacteria	p__Proteobacteria	c__Gammaproteobacteria	o__Enterobacteriales	f__Enterobacteriaceae	g__unclassified_f__Enterobacteriaceae	s__unclassified_f__Enterobacteriaceae	K01875	seryl-tRNA synthetase [EC:6.1.1.11]	ko00970	Aminoacyl-tRNA biosynthesis	0	0	0	0	0	0	0	0	0	0	0	0	0	0	0	0	0	0	0	0	0	0	0	0	0	0	0	0	0
M8_k97_145351_gene_104	741	d__Bacteria	k__unclassified_d__Bacteria	p__Proteobacteria	c__Gammaproteobacteria	o__Enterobacteriales	f__Enterobacteriaceae	g__unclassified_f__Enterobacteriaceae	s__unclassified_f__Enterobacteriaceae	K04069	pyruvate formate lyase activating enzyme [EC:1.97.1.4]	-	-	0	0	0	0	0	0	0	0	0	0	0	0	0	0	0	0	0	0	0	0	0	0.605403	0	0	0	0	0	0	0
M8_k97_145351_gene_105	2283	d__Bacteria	k__unclassified_d__Bacteria	p__Proteobacteria	c__Gammaproteobacteria	o__Enterobacteriales	f__Enterobacteriaceae	g__unclassified_f__Enterobacteriaceae	s__unclassified_f__Enterobacteriaceae	K00656	formate C-acetyltransferase [EC:2.3.1.54]	ko00620;ko00640;ko00650	Pyruvate metabolism;Propanoate metabolism;Butanoate metabolism	0	0	0	0	0	0	0	0	0.394703	0	0	0	0	0	0	0	0	0	0	0	0	0	0.299793	0	0	0	0	0.138072	0
M8_k97_145351_gene_106	858	d__Bacteria	k__unclassified_d__Bacteria	p__Proteobacteria	c__Gammaproteobacteria	o__Enterobacteriales	f__Enterobacteriaceae	g__unclassified_f__Enterobacteriaceae	s__unclassified_f__Enterobacteriaceae	K06212	formate transporter	-	-	0	0	0	0	0	0	0	0	0	0	0	0	0.586892	0	0	0	0	0	0	0	0	0	0	0	0	0	0	0	0
M8_k97_145351_gene_108	693	d__Bacteria	k__unclassified_d__Bacteria	p__Proteobacteria	c__Gammaproteobacteria	o__Enterobacteriales	f__Enterobacteriaceae	g__unclassified_f__Enterobacteriaceae	s__unclassified_f__Enterobacteriaceae	-	-	-	-	0	0	0	0	0	0	0	0	0	0	0	0	0	0	0	0	0	0	0	0	0	0	0	0	0	0	0	0	0
M8_k97_145351_gene_111	684	d__Bacteria	k__unclassified_d__Bacteria	p__Proteobacteria	c__Gammaproteobacteria	o__Enterobacteriales	f__Enterobacteriaceae	g__unclassified_f__Enterobacteriaceae	s__unclassified_f__Enterobacteriaceae	K00945	CMP/dCMP kinase [EC:2.7.4.25]	ko00240	Pyrimidine metabolism	0	0	0	0	0	0	0	0	0	0	0	0	0	0	0	0	0	0	0	0	0	0	0	0	0	0	0	0	0
M8_k97_145351_gene_112	1674	d__Bacteria	k__unclassified_d__Bacteria	p__Proteobacteria	c__Gammaproteobacteria	o__Enterobacteriales	f__Enterobacteriaceae	g__unclassified_f__Enterobacteriaceae	s__unclassified_f__Enterobacteriaceae	K02945	small subunit ribosomal protein S1	ko03010	Ribosome	0	0	0	0	0	0	0	0	0	0	0	0	0	0	0	0	0	0	0	0	0	0.267983	0	0	0	0	0	0	0.421051
M8_k97_145351_gene_113	285	d__Bacteria	k__unclassified_d__Bacteria	p__Proteobacteria	c__Gammaproteobacteria	o__Enterobacteriales	f__Enterobacteriaceae	g__unclassified_f__Enterobacteriaceae	s__unclassified_f__Enterobacteriaceae	K05788	integration host factor subunit beta	-	-	0	0	0	0	0	0	0	0	0	0	0	0	0	0	0	0	0	0	0	0	0	0	0	0	0	0	0	0	0
M8_k97_145351_gene_118	183	d__Bacteria	k__unclassified_d__Bacteria	p__Proteobacteria	c__Gammaproteobacteria	o__Enterobacteriales	f__Enterobacteriaceae	g__unclassified_f__Enterobacteriaceae	s__unclassified_f__Enterobacteriaceae	K09791	uncharacterized protein	-	-	0	0	0	0	0	0	0	0	0	0	0	0	0	0	0	0	0	0	0	0	0	0	0	0	0	0	0	0	0
M8_k97_145351_gene_119	747	d__Bacteria	k__unclassified_d__Bacteria	p__Proteobacteria	c__Gammaproteobacteria	o__Enterobacteriales	f__Enterobacteriaceae	g__unclassified_f__Enterobacteriaceae	s__unclassified_f__Enterobacteriaceae	K00979	3-deoxy-manno-octulosonate cytidylyltransferase (CMP-KDO synthetase) [EC:2.7.7.38]	ko00540	Lipopolysaccharide biosynthesis	0	0	0	0	0	0	0	0	0	0	0	0	0	0	0	0	0	0	0	0	0	0	0	0	0	0	0	0	0
M8_k97_145351_gene_123	1323	d__Bacteria	k__unclassified_d__Bacteria	p__Proteobacteria	c__Gammaproteobacteria	o__Enterobacteriales	f__Enterobacteriaceae	g__unclassified_f__Enterobacteriaceae	s__unclassified_f__Enterobacteriaceae	K03633	chromosome partition protein MukF	-	-	0	0	0	0	0	0	0	0	0	0	0	0	0	0	0	0	0	0	0	0	0	0	0	0	0	0	0	0	0
M8_k97_145351_gene_127	549	d__Bacteria	k__unclassified_d__Bacteria	p__Proteobacteria	c__Gammaproteobacteria	o__Enterobacteriales	f__Enterobacteriaceae	g__unclassified_f__Enterobacteriaceae	s__unclassified_f__Enterobacteriaceae	-	-	-	-	0	0	0	0	0	0	0	0	0	0	0	0	0	0	0	0	0	0	0	0	0	0	0	0	0	0	0	0	0
M8_k97_145351_gene_13	921	d__Bacteria	k__unclassified_d__Bacteria	p__Proteobacteria	c__Gammaproteobacteria	o__Enterobacteriales	f__Enterobacteriaceae	g__unclassified_f__Enterobacteriaceae	s__unclassified_f__Enterobacteriaceae	K13890	glutathione transport system permease protein	ko02010	ABC transporters	0	0	0.840146	0	0	0	0	0	0	0	0	0	0	0	0	0	0	0	0	0	0	0	0	0	0	0	0	0	0
M8_k97_145351_gene_137	972	d__Bacteria	k__unclassified_d__Bacteria	p__Proteobacteria	c__Gammaproteobacteria	o__Enterobacteriales	f__Enterobacteriaceae	g__unclassified_f__Enterobacteriaceae	s__unclassified_f__Enterobacteriaceae	K15553	sulfonate transport system substrate-binding protein	ko00920;ko02010	Sulfur metabolism;ABC transporters	0	0	0	0	0	0	0	0	0	0	0	0	0	0	0	0	0	0	0	0	0	0	0	0	0	0	0	0	0
M8_k97_145351_gene_14	912	d__Bacteria	k__unclassified_d__Bacteria	p__Proteobacteria	c__Gammaproteobacteria	o__Enterobacteriales	f__Enterobacteriaceae	g__unclassified_f__Enterobacteriaceae	s__unclassified_f__Enterobacteriaceae	K13891	glutathione transport system permease protein	ko02010	ABC transporters	0	0	0	0	0	0	0	0	0	0	0	0	0	0	0	0	0	0	0	0	0	0	0	0	0	0	0	0	0
M8_k97_145351_gene_140	543	d__Bacteria	k__unclassified_d__Bacteria	p__Proteobacteria	c__Gammaproteobacteria	o__Enterobacteriales	f__Enterobacteriaceae	g__unclassified_f__Enterobacteriaceae	s__unclassified_f__Enterobacteriaceae	K18657	cell division protein ZapC	-	-	0	0	0	0	0	0	0	0	0	0	0	0	0	0	0	0	0	0	0	0	0	0.826157	0	0	0	0	0	0	0
M8_k97_145351_gene_145	1641	d__Bacteria	k__unclassified_d__Bacteria	p__Proteobacteria	c__Gammaproteobacteria	o__Enterobacteriales	f__Enterobacteriaceae	g__unclassified_f__Enterobacteriaceae	s__unclassified_f__Enterobacteriaceae	K06192	paraquat-inducible protein B	-	-	0	0	0	0	0	0	0	0	0	0	0	0	0	0	0	0	0	0	0	0	0	0	0	0	0	0	0	0	0
M8_k97_145351_gene_147	168	d__Bacteria	k__unclassified_d__Bacteria	p__Proteobacteria	c__Gammaproteobacteria	o__Enterobacteriales	f__Enterobacteriaceae	g__unclassified_f__Enterobacteriaceae	s__unclassified_f__Enterobacteriaceae	K03812	ribosome modulation factor	-	-	0	0	0	0	0	0	0	0	0	0	0	0	0	0	0	0	0	0	0	0	0	0	0	0	0	0	0	0	0
M8_k97_145351_gene_15	1326	d__Bacteria	k__unclassified_d__Bacteria	p__Proteobacteria	c__Gammaproteobacteria	o__Enterobacteriales	f__Enterobacteriaceae	g__unclassified_f__Enterobacteriaceae	s__unclassified_f__Enterobacteriaceae	K14441	ribosomal protein S12 methylthiotransferase [EC:2.8.4.4]	-	-	0	0	0	0	1.00107	0	0	0	0	0	0	0	0	0	0	0	0.648863	0	0	0	0	0.338313	0	0	0	0	0	0	0
M8_k97_145351_gene_150	453	d__Bacteria	k__unclassified_d__Bacteria	p__Proteobacteria	c__Gammaproteobacteria	o__Enterobacteriales	f__Enterobacteriaceae	g__unclassified_f__Enterobacteriaceae	s__unclassified_f__Enterobacteriaceae	K09911	uncharacterized protein	-	-	0	0	0	0	0	0	0	0	0	0	0	0	0	0	0	0	0	0	0	0	0	0	0	0	0	0	0	0	0
M8_k97_145351_gene_152	561	d__Bacteria	k__unclassified_d__Bacteria	p__Proteobacteria	c__Gammaproteobacteria	o__Enterobacteriales	f__Enterobacteriaceae	g__unclassified_f__Enterobacteriaceae	s__unclassified_f__Enterobacteriaceae	K13053	cell division inhibitor SulA	-	-	0	0	0	0	0	0	0	0	0	0	0	0	0	0	0	0	0	0	0	0	0	0	0	0	0	0	0	0	0
M8_k97_145351_gene_155	447	d__Bacteria	k__unclassified_d__Bacteria	p__Proteobacteria	c__Gammaproteobacteria	o__Enterobacteriales	f__Enterobacteriaceae	g__unclassified_f__Enterobacteriaceae	s__unclassified_f__Enterobacteriaceae	-	-	-	-	0	0	0	0	0	0	0	0	0	0	0	0	0	0	0	0	0	1.44226	0	0	0	0	0	0	0	0	0	0	0
M8_k97_145351_gene_159	318	d__Bacteria	k__unclassified_d__Bacteria	p__Proteobacteria	c__Gammaproteobacteria	o__Enterobacteriales	f__Enterobacteriaceae	g__unclassified_f__Enterobacteriaceae	s__unclassified_f__Enterobacteriaceae	K11940	heat shock protein HspQ	-	-	0	0	0	0	0	0	0	0	0	0	0	0	0	0	0	0	0	0	0	0	0	0	0	0	0	0	0	0	0
M8_k97_145351_gene_163	660	d__Bacteria	k__unclassified_d__Bacteria	p__Proteobacteria	c__Gammaproteobacteria	o__Enterobacteriales	f__Enterobacteriaceae	g__unclassified_f__Enterobacteriaceae	s__unclassified_f__Enterobacteriaceae	K19416	modulator of FtsH protease	-	-	0	0	0	0	0	0	0	0	0	0	0	0	0	0	0	0	0	0	0	0	0	0	1.03701	0	0	0	0	0	0
M8_k97_145351_gene_169	567	d__Bacteria	k__unclassified_d__Bacteria	p__Proteobacteria	c__Gammaproteobacteria	o__Enterobacteriales	f__Enterobacteriaceae	g__unclassified_f__Enterobacteriaceae	s__unclassified_f__Enterobacteriaceae	-	-	-	-	0	0	0	0	0	0	0	0	0	0	0	0	0	0	0	0	0	0	1.22387	0	0	1.58237	1.2071	0	0	0	0	0	0
M8_k97_145351_gene_170	282	d__Bacteria	k__unclassified_d__Bacteria	p__Proteobacteria	c__Gammaproteobacteria	o__Enterobacteriales	f__Enterobacteriaceae	g__unclassified_f__Enterobacteriaceae	s__unclassified_f__Enterobacteriaceae	K02078	acyl carrier protein	ko00061	Fatty acid biosynthesis	0	0	0	0	0	0	0	0	0	0	0	0	0	0	0	0	0	0	0	0	0	0	0	0	0	0	0	0	0
M8_k97_145351_gene_176	708	d__Bacteria	k__unclassified_d__Bacteria	p__Proteobacteria	c__Gammaproteobacteria	o__Enterobacteriales	f__Enterobacteriaceae	g__unclassified_f__Enterobacteriaceae	s__unclassified_f__Enterobacteriaceae	K02003	putative ABC transport system ATP-binding protein	-	-	0	0	0	0	0	0	0	0	0	0	0	0	0	0	0	0	0	0	0	0	0	1.26724	0	0	0	0	0	0	0
M8_k97_145351_gene_183	1383	d__Bacteria	k__unclassified_d__Bacteria	p__Proteobacteria	c__Gammaproteobacteria	o__Enterobacteriales	f__Enterobacteriaceae	g__unclassified_f__Enterobacteriaceae	s__unclassified_f__Enterobacteriaceae	K13069	diguanylate cyclase [EC:2.7.7.65]	-	-	0	0	0	0	0	0	0	0	0	0	0	0	0	0	0	0	0	0	0	0	0	0	0	0	0	0	0	0	0
M8_k97_145351_gene_186	447	d__Bacteria	k__unclassified_d__Bacteria	p__Proteobacteria	c__Gammaproteobacteria	o__Enterobacteriales	f__Enterobacteriaceae	g__unclassified_f__Enterobacteriaceae	s__unclassified_f__Enterobacteriaceae	-	-	-	-	0	0	0	0	0	0	0	0	0	0	0	0	0	0	0	0	0	0	0	0	0	0	0	0	0	0	0	0	0
M8_k97_145351_gene_188	228	d__Bacteria	k__unclassified_d__Bacteria	p__Proteobacteria	c__Gammaproteobacteria	o__Enterobacteriales	f__Enterobacteriaceae	g__unclassified_f__Enterobacteriaceae	s__unclassified_f__Enterobacteriaceae	-	-	-	-	0	0	0	0	0	0	0	0	0	0	0	0	0	0	0	0	0	0	0	0	0	0	0	0	0	0	0	0	3.0914
M8_k97_145351_gene_189	597	d__Bacteria	k__unclassified_d__Bacteria	p__Proteobacteria	c__Gammaproteobacteria	o__Enterobacteriales	f__Enterobacteriaceae	g__unclassified_f__Enterobacteriaceae	s__unclassified_f__Enterobacteriaceae	K03809	NAD(P)H dehydrogenase (quinone) [EC:1.6.5.2]	ko00130	Ubiquinone and other terpenoid-quinone biosynthesis	0	0	0	0	0	0	0	0	0	0	0	0	0	0	0	0	0	0	0	0	0	0	0	0	0.995147	0	0	0	0
M8_k97_145351_gene_190	177	d__Bacteria	k__unclassified_d__Bacteria	p__Proteobacteria	c__Gammaproteobacteria	o__Enterobacteriales	f__Enterobacteriaceae	g__unclassified_f__Enterobacteriaceae	s__unclassified_f__Enterobacteriaceae	K06884	uncharacterized protein	-	-	0	0	0	0	0	0	0	0	0	0	0	0	0	0	0	0	0	0	0	0	0	0	0	0	0	0	0	0	0
M8_k97_145351_gene_192	639	d__Bacteria	k__unclassified_d__Bacteria	p__Proteobacteria	c__Gammaproteobacteria	o__Enterobacteriales	f__Enterobacteriaceae	g__unclassified_f__Enterobacteriaceae	s__unclassified_f__Enterobacteriaceae	K09017	TetR/AcrR family transcriptional regulator	-	-	0	0	0	0	0	0	0	0	0	0	0	0	0	0	0	0	0	0	0	0	0	0	0	0	0	0	0	0	0
M8_k97_145351_gene_195	984	d__Bacteria	k__unclassified_d__Bacteria	p__Proteobacteria	c__Gammaproteobacteria	o__Enterobacteriales	f__Enterobacteriaceae	g__unclassified_f__Enterobacteriaceae	s__unclassified_f__Enterobacteriaceae	K02058	simple sugar transport system substrate-binding protein	-	-	0	0	0	0	0	0	0	0	0	0.854958	0	0	0	0	0	0	0	0	0	0	0	0	0	0	0	0	0	0	0
M8_k97_145351_gene_2	1302	d__Bacteria	k__unclassified_d__Bacteria	p__Proteobacteria	c__Gammaproteobacteria	o__Enterobacteriales	f__Enterobacteriaceae	g__unclassified_f__Enterobacteriaceae	s__unclassified_f__Enterobacteriaceae	K08191	MFS transporter, ACS family, hexuronate transporter	-	-	0	0	0	0	0	0	0	0	0	0	0	0	0	0	0	0	0	0	0	0	0	0.344549	0	0	0	0	0	0	0
M8_k97_145351_gene_204	1491	d__Bacteria	k__unclassified_d__Bacteria	p__Proteobacteria	c__Gammaproteobacteria	o__Enterobacteriales	f__Enterobacteriaceae	g__unclassified_f__Enterobacteriaceae	s__unclassified_f__Enterobacteriaceae	K11928	sodium/proline symporter	-	-	0	0	0	0	0	0	0	0	0	0	0	0	0	0	0	0	0	0	0	0	0	0.300874	0	0	0.398459	0	0	0	0
M8_k97_145351_gene_207	855	d__Bacteria	k__unclassified_d__Bacteria	p__Proteobacteria	c__Gammaproteobacteria	o__Enterobacteriales	f__Enterobacteriaceae	g__unclassified_f__Enterobacteriaceae	s__unclassified_f__Enterobacteriaceae	K07243	high-affinity iron transporter	-	-	0	0	0	0	0	0	0	0	0	0	0	0	0	0	0	0	0	0	0	0	0	0	0	0	0	0	0	0	0
M8_k97_145351_gene_208	1128	d__Bacteria	k__unclassified_d__Bacteria	p__Proteobacteria	c__Gammaproteobacteria	o__Enterobacteriales	f__Enterobacteriaceae	g__unclassified_f__Enterobacteriaceae	s__unclassified_f__Enterobacteriaceae	K07224	iron uptake system component EfeO	-	-	0	0	0	0	0	0.537846	0	0	0	0	0	0	0	0	0	0	0	0	0	0	0	0	0	0	0	0	0	0	0
M8_k97_145351_gene_209	1284	d__Bacteria	k__unclassified_d__Bacteria	p__Proteobacteria	c__Gammaproteobacteria	o__Enterobacteriales	f__Enterobacteriaceae	g__unclassified_f__Enterobacteriaceae	s__unclassified_f__Enterobacteriaceae	K16301	deferrochelatase/peroxidase EfeB [EC:1.11.1.-]	-	-	0	0	0	0	0	0	0	0	0	0	0	0	0	0	0	0	0	0	0	0	0	1.7469	0	0	0	0	0	0	0.54894
M8_k97_145351_gene_211	789	d__Bacteria	k__unclassified_d__Bacteria	p__Proteobacteria	c__Gammaproteobacteria	o__Enterobacteriales	f__Enterobacteriaceae	g__unclassified_f__Enterobacteriaceae	s__unclassified_f__Enterobacteriaceae	K06217	phosphate starvation-inducible protein PhoH and related proteins	-	-	0	0	0	0	0	0	0	0	0	0	0	0	0	0	0	0	0	0	0	0	0	0.568572	0	0	0	0	0	0	0
M8_k97_145351_gene_218	480	d__Bacteria	k__unclassified_d__Bacteria	p__Proteobacteria	c__Gammaproteobacteria	o__Enterobacteriales	f__Enterobacteriaceae	g__unclassified_f__Enterobacteriaceae	s__unclassified_f__Enterobacteriaceae	K19587	Rrf2 family transcriptional regulator, repressor of oqxAB	-	-	0	0	0	0	0	0	0	0	0	0	0	0	0	0	0	0	0	0	0	0	0	0	0	0	0	0	0	0	0
M8_k97_145351_gene_26	384	d__Bacteria	k__unclassified_d__Bacteria	p__Proteobacteria	c__Gammaproteobacteria	o__Enterobacteriales	f__Enterobacteriaceae	g__unclassified_f__Enterobacteriaceae	s__unclassified_f__Enterobacteriaceae	K19688	biofilm regulator BssR	-	-	0	0	0	0	0	0	0	0	0	0	0	0	0	0	0	0	0	0	0	0	0	0	0	0	0	0	0	0	0
M8_k97_145351_gene_29	906	d__Bacteria	k__unclassified_d__Bacteria	p__Proteobacteria	c__Gammaproteobacteria	o__Enterobacteriales	f__Enterobacteriaceae	g__unclassified_f__Enterobacteriaceae	s__unclassified_f__Enterobacteriaceae	K02406	flagellin	ko02020;ko02040;ko04621;ko04626;ko05132;ko05134	Two-component system;Flagellar assembly;NOD-like receptor signaling pathway;Plant-pathogen interaction;Salmonella infection;Legionellosis	0	0	0	0	0	0	0.895181	0	0	0	0	0	0	0	0	0	0	0.711579	0	0	0.796683	0	0	0	0	0	0	0	0
M8_k97_145351_gene_3	1074	d__Bacteria	k__unclassified_d__Bacteria	p__Proteobacteria	c__Gammaproteobacteria	o__Enterobacteriales	f__Enterobacteriaceae	g__unclassified_f__Enterobacteriaceae	s__unclassified_f__Enterobacteriaceae	-	-	-	-	0	0	0	0	0	0	0	0	0	0	0	0	0	0	0	0	0	0	0	0	0.672062	0	0	0	0	0.739413	0	0	0
M8_k97_145351_gene_30	891	d__Bacteria	k__unclassified_d__Bacteria	p__Proteobacteria	c__Gammaproteobacteria	o__Enterobacteriales	f__Enterobacteriaceae	g__unclassified_f__Enterobacteriaceae	s__unclassified_f__Enterobacteriaceae	K04761	LysR family transcriptional regulator, hydrogen peroxide-inducible genes activator	ko02026	Biofilm formation - Escherichia coli	0	0	0	0	0	0	0	0	0	0	0	0	0	0	0.81697	0	0	0	0	0	0	0	0	1.11975	0	0	0	0	0
M8_k97_145351_gene_32	462	d__Bacteria	k__unclassified_d__Bacteria	p__Proteobacteria	c__Gammaproteobacteria	o__Enterobacteriales	f__Enterobacteriaceae	g__unclassified_f__Enterobacteriaceae	s__unclassified_f__Enterobacteriaceae	-	-	-	-	0	0	0	0	0	0	0	0	0	0	0	0	0	0	0	0	0	0	0	0	0	1.94201	0	0	0	0	0	0	0
M8_k97_145351_gene_33	672	d__Bacteria	k__unclassified_d__Bacteria	p__Proteobacteria	c__Gammaproteobacteria	o__Enterobacteriales	f__Enterobacteriaceae	g__unclassified_f__Enterobacteriaceae	s__unclassified_f__Enterobacteriaceae	K00799	glutathione S-transferase [EC:2.5.1.18]	ko00480;ko00980;ko00982;ko01524;ko05204;ko05418	Glutathione metabolism;Metabolism of xenobiotics by cytochrome P450;Drug metabolism - cytochrome P450;Platinum drug resistance;Chemical carcinogenesis;Fluid shear stress and atherosclerosis	0	1.19298	0	0	0	0	0	0	0	0	0	0	0	0	0	0	0	0	0	0	0	0	0	0	0	0	0	0	0
M8_k97_145351_gene_35	759	d__Bacteria	k__unclassified_d__Bacteria	p__Proteobacteria	c__Gammaproteobacteria	o__Enterobacteriales	f__Enterobacteriaceae	g__unclassified_f__Enterobacteriaceae	s__unclassified_f__Enterobacteriaceae	K11534	DeoR family transcriptional regulator, deoxyribose operon repressor	-	-	0	0	0	0	0	0	0	0	0	0	0	0	0	0	0	0	0	0	0	0	0	0	0	0	0	0	0	0	0
M8_k97_145351_gene_36	609	d__Bacteria	k__unclassified_d__Bacteria	p__Proteobacteria	c__Gammaproteobacteria	o__Enterobacteriales	f__Enterobacteriaceae	g__unclassified_f__Enterobacteriaceae	s__unclassified_f__Enterobacteriaceae	K19302	undecaprenyl-diphosphatase [EC:3.6.1.27]	ko00550	Peptidoglycan biosynthesis	0	0	0	0	0	0	0	0	0	0	0	0	0	0	0	0	0	0	0	0	0	0	0	0	0	0	0	0	0
M8_k97_145351_gene_37	1233	d__Bacteria	k__unclassified_d__Bacteria	p__Proteobacteria	c__Gammaproteobacteria	o__Enterobacteriales	f__Enterobacteriaceae	g__unclassified_f__Enterobacteriaceae	s__unclassified_f__Enterobacteriaceae	K08160	MFS transporter, DHA1 family, multidrug/chloramphenicol efflux transport protein	-	-	0	0	0	0	0	0	0	0.306458	0	0	0	0	0	0	0	0	0	0	0	0	0	0	0	0	0	0	0	0	0
M8_k97_145351_gene_38	1122	d__Bacteria	k__unclassified_d__Bacteria	p__Proteobacteria	c__Gammaproteobacteria	o__Enterobacteriales	f__Enterobacteriaceae	g__unclassified_f__Enterobacteriaceae	s__unclassified_f__Enterobacteriaceae	-	-	-	-	0	0	0	0	0	0	0	0	0	0	0	0	0	0	0	0	0	0	0	0	0	0	0	0	0	0	0	0	0
M8_k97_145351_gene_50	1554	d__Bacteria	k__unclassified_d__Bacteria	p__Proteobacteria	c__Gammaproteobacteria	o__Enterobacteriales	f__Enterobacteriaceae	g__unclassified_f__Enterobacteriaceae	s__unclassified_f__Enterobacteriaceae	K07085	putative transport protein	-	-	0	0	0	0	0	0	0	0	0	0	0	0	0	0	0	0	0	0	0	0	0	0.288677	0	0	0	0	0	0	0
M8_k97_145351_gene_53	264	d__Bacteria	k__unclassified_d__Bacteria	p__Proteobacteria	c__Gammaproteobacteria	o__Enterobacteriales	f__Enterobacteriaceae	g__unclassified_f__Enterobacteriaceae	s__unclassified_f__Enterobacteriaceae	K03674	glutaredoxin 1	-	-	0	0	0	0	0	0	0	0	0	0	0	0	0	0	0	0	0	0	0	0	0	0	0	0	0	0	0	0	0
M8_k97_145351_gene_54	723	d__Bacteria	k__unclassified_d__Bacteria	p__Proteobacteria	c__Gammaproteobacteria	o__Enterobacteriales	f__Enterobacteriaceae	g__unclassified_f__Enterobacteriaceae	s__unclassified_f__Enterobacteriaceae	K10678	nitroreductase [EC:1.-.-.-]	ko00633	Nitrotoluene degradation	0	0	0	1.90025	0	0	0	0	0	0	0	0	0	0	0	0	0	0	0	0	0	0	0	0	0	0	0	0	0
M8_k97_145351_gene_55	903	d__Bacteria	k__unclassified_d__Bacteria	p__Proteobacteria	c__Gammaproteobacteria	o__Enterobacteriales	f__Enterobacteriaceae	g__unclassified_f__Enterobacteriaceae	s__unclassified_f__Enterobacteriaceae	K05844	ribosomal protein S6--L-glutamate ligase [EC:6.3.2.-]	-	-	0	0	0	0	0	0	0	0	0	0	0	0	0	0	0	0	0	0	0	0.749794	0	0	0	0	0	0	0	0	0
M8_k97_145351_gene_56	480	d__Bacteria	k__unclassified_d__Bacteria	p__Proteobacteria	c__Gammaproteobacteria	o__Enterobacteriales	f__Enterobacteriaceae	g__unclassified_f__Enterobacteriaceae	s__unclassified_f__Enterobacteriaceae	-	-	-	-	0	0	0	0	0	0	0	0	0	0	0	0	0	0	0	0	0	0	1.4457	0	0	0	0	0	0	0	0	0	0
M8_k97_145351_gene_57	1113	d__Bacteria	k__unclassified_d__Bacteria	p__Proteobacteria	c__Gammaproteobacteria	o__Enterobacteriales	f__Enterobacteriaceae	g__unclassified_f__Enterobacteriaceae	s__unclassified_f__Enterobacteriaceae	K11073	putrescine transport system substrate-binding protein	ko02010	ABC transporters	0	0	0	0	0	0.545095	0	0	0	0	0	0	0	0	0	0	0	0	0	1.21665	0	0.806116	0	0	0	0	0	0	0
M8_k97_145351_gene_59	954	d__Bacteria	k__unclassified_d__Bacteria	p__Proteobacteria	c__Gammaproteobacteria	o__Enterobacteriales	f__Enterobacteriaceae	g__unclassified_f__Enterobacteriaceae	s__unclassified_f__Enterobacteriaceae	K11075	putrescine transport system permease protein	ko02010	ABC transporters	0	0	0	0	0	0	0	0	0	0	0	0	0	0	0	0	0	0	0	0	0.756598	0	0	0	0	0	0	0	0
M8_k97_145351_gene_61	471	d__Bacteria	k__unclassified_d__Bacteria	p__Proteobacteria	c__Gammaproteobacteria	o__Enterobacteriales	f__Enterobacteriaceae	g__unclassified_f__Enterobacteriaceae	s__unclassified_f__Enterobacteriaceae	-	-	-	-	0	1.70208	0	0	0	0	0	0	0	0	0	0	0	0	0	0	0	0	0	0	0	0	0	0	0	0	0	0	0
M8_k97_145351_gene_65	669	d__Bacteria	k__unclassified_d__Bacteria	p__Proteobacteria	c__Gammaproteobacteria	o__Enterobacteriales	f__Enterobacteriaceae	g__unclassified_f__Enterobacteriaceae	s__unclassified_f__Enterobacteriaceae	K09998	arginine transport system permease protein	ko02010	ABC transporters	0	0	0	0	0	0	0	0	0	0	0	0	0	0	0	0	0	0	0	0	0	1.34112	0	0	0	0	0	0	0
M8_k97_145351_gene_68	729	d__Bacteria	k__unclassified_d__Bacteria	p__Proteobacteria	c__Gammaproteobacteria	o__Enterobacteriales	f__Enterobacteriaceae	g__unclassified_f__Enterobacteriaceae	s__unclassified_f__Enterobacteriaceae	K10000	arginine transport system ATP-binding protein [EC:3.6.3.-]	ko02010	ABC transporters	0	0	0	0	0	0	0	0	0	0	0	0	0	0	0	0	0	0	0	0	0	0.615368	0	0	0	0	0	0	0
M8_k97_145351_gene_69	516	d__Bacteria	k__unclassified_d__Bacteria	p__Proteobacteria	c__Gammaproteobacteria	o__Enterobacteriales	f__Enterobacteriaceae	g__unclassified_f__Enterobacteriaceae	s__unclassified_f__Enterobacteriaceae	-	-	-	-	0	0	0	0	0	0	0	0	0	0	0	0	0.975879	0	0	0	0	0	0	0	0	2.60816	0	0	0	0	0	0	0
M8_k97_145351_gene_70	324	d__Bacteria	k__unclassified_d__Bacteria	p__Proteobacteria	c__Gammaproteobacteria	o__Enterobacteriales	f__Enterobacteriaceae	g__unclassified_f__Enterobacteriaceae	s__unclassified_f__Enterobacteriaceae	-	-	-	-	0	0	0	0	0	0	0	0	0	0	0	0	0	0	0	0	0	0	0	0	0	0	0	0	0	0	0	0	0
M8_k97_145351_gene_72	573	d__Bacteria	k__unclassified_d__Bacteria	p__Proteobacteria	c__Gammaproteobacteria	o__Enterobacteriales	f__Enterobacteriaceae	g__unclassified_f__Enterobacteriaceae	s__unclassified_f__Enterobacteriaceae	-	-	-	-	0	0	0	0	0	0	0	0	0	0	0	0	0	0	0	0	0	0	0	0	0	0	0	0	0	0	0	0	0
M8_k97_145351_gene_73	1014	d__Bacteria	k__unclassified_d__Bacteria	p__Proteobacteria	c__Gammaproteobacteria	o__Enterobacteriales	f__Enterobacteriaceae	g__unclassified_f__Enterobacteriaceae	s__unclassified_f__Enterobacteriaceae	-	-	-	-	0	0	0	0	0	0	0	0	0	0	0	0	0	0	0	0	0	0	0	0	0	0	0	0	0	0	0	0	0
M8_k97_145351_gene_76	1719	d__Bacteria	k__unclassified_d__Bacteria	p__Proteobacteria	c__Gammaproteobacteria	o__Enterobacteriales	f__Enterobacteriaceae	g__unclassified_f__Enterobacteriaceae	s__unclassified_f__Enterobacteriaceae	K00156	pyruvate dehydrogenase (quinone) [EC:1.2.5.1]	ko00620	Pyruvate metabolism	0	0	0	0	0	0	0	0	0	0	0.518115	0	0	0	0	0	0	0.375038	0	0	0	0	0	0	0	0	0	0	0.410028
M8_k97_145351_gene_77	396	d__Bacteria	k__unclassified_d__Bacteria	p__Proteobacteria	c__Gammaproteobacteria	o__Enterobacteriales	f__Enterobacteriaceae	g__unclassified_f__Enterobacteriaceae	s__unclassified_f__Enterobacteriaceae	K15977	putative oxidoreductase	-	-	0	0	0	0	0	0	0	0	0	0	0	0	0	0	0	0	0	0	0	0	0	0	0	0	0	0	0	0	0
M8_k97_145351_gene_78	969	d__Bacteria	k__unclassified_d__Bacteria	p__Proteobacteria	c__Gammaproteobacteria	o__Enterobacteriales	f__Enterobacteriaceae	g__unclassified_f__Enterobacteriaceae	s__unclassified_f__Enterobacteriaceae	K11933	NADH oxidoreductase Hcr [EC:1.-.-.-]	-	-	0	0	0	0	0	0	0	0	0	0	0.919132	0	0	0	0	0	0	0	0	0	0	0	0	0	0	0	0	0	0
M8_k97_145351_gene_80	900	d__Bacteria	k__unclassified_d__Bacteria	p__Proteobacteria	c__Gammaproteobacteria	o__Enterobacteriales	f__Enterobacteriaceae	g__unclassified_f__Enterobacteriaceae	s__unclassified_f__Enterobacteriaceae	-	-	-	-	0	0	0	0	0	0	0	0	0	0	0	0	0	0	0	0	0	0	0	0	0	0.996896	0	0	0	0	0	0	0
M8_k97_145351_gene_85	1947	d__Bacteria	k__unclassified_d__Bacteria	p__Proteobacteria	c__Gammaproteobacteria	o__Enterobacteriales	f__Enterobacteriaceae	g__unclassified_f__Enterobacteriaceae	s__unclassified_f__Enterobacteriaceae	K05685	macrolide transport system ATP-binding/permease protein [EC:3.6.3.-]	ko02010	ABC transporters	0	0	0	0	0	0	0	0	0	0	0	0	0	0	0	0	0	0	0.356413	0	0	0.230407	0	0	0	0	0	0.161899	0
M8_k97_145351_gene_86	222	d__Bacteria	k__unclassified_d__Bacteria	p__Proteobacteria	c__Gammaproteobacteria	o__Enterobacteriales	f__Enterobacteriaceae	g__unclassified_f__Enterobacteriaceae	s__unclassified_f__Enterobacteriaceae	K03704	cold shock protein (beta-ribbon, CspA family)	-	-	0	0	0	0	0	0	0	0	0	0	0	0	0	0	0	0	0	0	0	0	0	2.02074	0	0	0	0	0	0	0
M8_k97_145351_gene_87	321	d__Bacteria	k__unclassified_d__Bacteria	p__Proteobacteria	c__Gammaproteobacteria	o__Enterobacteriales	f__Enterobacteriaceae	g__unclassified_f__Enterobacteriaceae	s__unclassified_f__Enterobacteriaceae	K06891	ATP-dependent Clp protease adaptor protein ClpS	-	-	0	0	0	0	2.06764	0	0	0	0	0	0	0	0	0	0	0	0	0	0	0	0	0	0	0	0	0	0	0	0
M8_k97_145351_gene_90	465	d__Bacteria	k__unclassified_d__Bacteria	p__Proteobacteria	c__Gammaproteobacteria	o__Enterobacteriales	f__Enterobacteriaceae	g__unclassified_f__Enterobacteriaceae	s__unclassified_f__Enterobacteriaceae	-	-	-	-	0	0	0	0	0	0	0	0	0	0	0	0	0	0	0	0	0	0	0	0	0	0	0	0	0	0	0	0	0
M8_k97_145351_gene_91	444	d__Bacteria	k__unclassified_d__Bacteria	p__Proteobacteria	c__Gammaproteobacteria	o__Enterobacteriales	f__Enterobacteriaceae	g__unclassified_f__Enterobacteriaceae	s__unclassified_f__Enterobacteriaceae	-	-	-	-	0	0	0	0	0	0	0	0	0	0	0	0	0	0	0	0	0	0	0	0	0	0	0	0	0	0	0	0	0
M8_k97_145351_gene_93	702	d__Bacteria	k__unclassified_d__Bacteria	p__Proteobacteria	c__Gammaproteobacteria	o__Enterobacteriales	f__Enterobacteriaceae	g__unclassified_f__Enterobacteriaceae	s__unclassified_f__Enterobacteriaceae	K00684	leucyl/phenylalanyl-tRNA---protein transferase [EC:2.3.2.6]	-	-	0	0	0	0	0	0	0	0	0	0	0	0	0	0	0	0	0	0.918363	0	0	0	0.639036	0	0	0	0	0	0	0
M8_k97_145351_gene_96	966	d__Bacteria	k__unclassified_d__Bacteria	p__Proteobacteria	c__Gammaproteobacteria	o__Enterobacteriales	f__Enterobacteriaceae	g__unclassified_f__Enterobacteriaceae	s__unclassified_f__Enterobacteriaceae	K00384	thioredoxin reductase (NADPH) [EC:1.8.1.9]	ko00240;ko00450	Pyrimidine metabolism;Selenocompound metabolism	0	0	0	0	0	0	0	0.391162	0	0	0	0	0	0	0	0	0	0	0	0	0	0	0	0	0	0	0	0	0
M8_k97_153039_gene_10	462	d__Bacteria	k__unclassified_d__Bacteria	p__Proteobacteria	c__Gammaproteobacteria	o__Enterobacteriales	f__Enterobacteriaceae	g__unclassified_f__Enterobacteriaceae	s__unclassified_f__Enterobacteriaceae	K02679	prepilin peptidase dependent protein A	-	-	0	0	0	0	0	0	0	0	0	0	0	0	0	0	0	0	0	0	0	0	0	0.971003	0	0	0	0	0	0	0
M8_k97_153039_gene_11	795	d__Bacteria	k__unclassified_d__Bacteria	p__Proteobacteria	c__Gammaproteobacteria	o__Enterobacteriales	f__Enterobacteriaceae	g__unclassified_f__Enterobacteriaceae	s__unclassified_f__Enterobacteriaceae	K00560	thymidylate synthase [EC:2.1.1.45]	ko00240;ko00670;ko01523	Pyrimidine metabolism;One carbon pool by folate;Antifolate resistance	0	0	0	0	0	0	0	0	0	0	0	0	0	0	0	0	0	0	0	0	0	0.564281	0	0	0	0	0	0	0
M8_k97_153039_gene_13	2247	d__Bacteria	k__unclassified_d__Bacteria	p__Proteobacteria	c__Gammaproteobacteria	o__Enterobacteriales	f__Enterobacteriaceae	g__unclassified_f__Enterobacteriaceae	s__unclassified_f__Enterobacteriaceae	K08484	phosphotransferase system, enzyme I, PtsP [EC:2.7.3.9]	ko02060	Phosphotransferase system (PTS)	0	0	0	0	0	0	0	0	0	0	0	0	0	0	0	0	0	0.286912	0	0	0	0	0	0	0	0	0	0	0
M8_k97_153039_gene_14	531	d__Bacteria	k__unclassified_d__Bacteria	p__Proteobacteria	c__Gammaproteobacteria	o__Enterobacteriales	f__Enterobacteriaceae	g__unclassified_f__Enterobacteriaceae	s__unclassified_f__Enterobacteriaceae	K08311	putative (di)nucleoside polyphosphate hydrolase [EC:3.6.1.-]	ko03018	RNA degradation	0	0	0	0	0	0	0	0	0	0	0	0	0	0	0	0	0	0	0	0	0	0.844827	0	0	0	0	0	0	0
M8_k97_153039_gene_16	714	d__Bacteria	k__unclassified_d__Bacteria	p__Proteobacteria	c__Gammaproteobacteria	o__Enterobacteriales	f__Enterobacteriaceae	g__unclassified_f__Enterobacteriaceae	s__unclassified_f__Enterobacteriaceae	-	-	-	-	0	0	0	0	0	0	0	0	0	0	0	0	0	0	0	0	0	0	0	0	0	0	0	0	0	0	0	0	0
M8_k97_153039_gene_17	219	d__Bacteria	k__unclassified_d__Bacteria	p__Proteobacteria	c__Gammaproteobacteria	o__Enterobacteriales	f__Enterobacteriaceae	g__unclassified_f__Enterobacteriaceae	s__unclassified_f__Enterobacteriaceae	-	-	-	-	0	0	0	0	0	0	0	0	0	0	0	0	0	0	0	0	0	0	0	0	0	0	0	0	0	0	0	0	0
M8_k97_153039_gene_19	1194	d__Bacteria	k__unclassified_d__Bacteria	p__Proteobacteria	c__Gammaproteobacteria	o__Enterobacteriales	f__Enterobacteriaceae	g__unclassified_f__Enterobacteriaceae	s__unclassified_f__Enterobacteriaceae	K08227	MFS transporter, LPLT family, lysophospholipid transporter	-	-	0	0	0	0	0	0	0	0	0	0	0	0	0	0	0	0	0	0	0	0	0	0	0	0	0.497573	0	0	0	0
M8_k97_153039_gene_2	1332	d__Bacteria	k__unclassified_d__Bacteria	p__Proteobacteria	c__Gammaproteobacteria	o__Enterobacteriales	f__Enterobacteriaceae	g__unclassified_f__Enterobacteriaceae	s__unclassified_f__Enterobacteriaceae	K14682	amino-acid N-acetyltransferase [EC:2.3.1.1]	ko00220;ko01210;ko01230	Arginine biosynthesis;2-Oxocarboxylic acid metabolism;Biosynthesis of amino acids	0	0	0	0	0	0	0	0	0	0	0	0	0	0	0	0	0	0	0	0	0	0.673579	0	0	0	0	0	0	0
M8_k97_153039_gene_21	1005	d__Bacteria	k__unclassified_d__Bacteria	p__Proteobacteria	c__Gammaproteobacteria	o__Enterobacteriales	f__Enterobacteriaceae	g__unclassified_f__Enterobacteriaceae	s__unclassified_f__Enterobacteriaceae	K02529	LacI family transcriptional regulator	-	-	0	0	0	0	0	0	0	0	0	0	0	0	0	0	0	0	0	0	0	0	0	0	0	0	0	0	0	0	0
M8_k97_153039_gene_24	318	d__Bacteria	k__unclassified_d__Bacteria	p__Proteobacteria	c__Gammaproteobacteria	o__Enterobacteriales	f__Enterobacteriaceae	g__unclassified_f__Enterobacteriaceae	s__unclassified_f__Enterobacteriaceae	K02760	PTS system, cellobiose-specific IIB component [EC:2.7.1.196 2.7.1.205]	ko00500;ko02060	Starch and sucrose metabolism;Phosphotransferase system (PTS)	0	0	0	0	0	0	0	0	0	0	0	0	0	0	0	0	0	0	0	0	0	0	0	0	0	0	0	0	0
M8_k97_153039_gene_26	1329	d__Bacteria	k__unclassified_d__Bacteria	p__Proteobacteria	c__Gammaproteobacteria	o__Enterobacteriales	f__Enterobacteriaceae	g__unclassified_f__Enterobacteriaceae	s__unclassified_f__Enterobacteriaceae	K02761	PTS system, cellobiose-specific IIC component	ko00500;ko02060	Starch and sucrose metabolism;Phosphotransferase system (PTS)	0	0	0	0	0	0	0	0	0	0	0	0	0	0	0	0	0.647398	0	0	0	0	0	0.514995	0	0	0	0	0	0
M8_k97_153039_gene_30	693	d__Bacteria	k__unclassified_d__Bacteria	p__Proteobacteria	c__Gammaproteobacteria	o__Enterobacteriales	f__Enterobacteriaceae	g__unclassified_f__Enterobacteriaceae	s__unclassified_f__Enterobacteriaceae	-	-	-	-	0	0	1.11656	0	0.957738	0	0	0	0	0	0	0	0	0	1.05039	0	0	0	0	0	0	0	0	0	0	0	0	0	0
M8_k97_153039_gene_32	771	d__Bacteria	k__unclassified_d__Bacteria	p__Proteobacteria	c__Gammaproteobacteria	o__Enterobacteriales	f__Enterobacteriaceae	g__unclassified_f__Enterobacteriaceae	s__unclassified_f__Enterobacteriaceae	K10193	oligogalacturonide transport system permease protein	ko02010	ABC transporters	0	0	0	0	0	0	0	0	0	0	0	0	0	0	0	0	0	0	0	0	0	0	0	0	0	0	0	0	0
M8_k97_153039_gene_33	903	d__Bacteria	k__unclassified_d__Bacteria	p__Proteobacteria	c__Gammaproteobacteria	o__Enterobacteriales	f__Enterobacteriaceae	g__unclassified_f__Enterobacteriaceae	s__unclassified_f__Enterobacteriaceae	K10194	oligogalacturonide transport system permease protein	ko02010	ABC transporters	0	0.887798	0	0	0	0	0	0	0	0	0	0	0	0	0	0.773615	0	0	0	0	0	0.496792	0	0	0	0	0	0	0
M8_k97_153039_gene_34	1128	d__Bacteria	k__unclassified_d__Bacteria	p__Proteobacteria	c__Gammaproteobacteria	o__Enterobacteriales	f__Enterobacteriaceae	g__unclassified_f__Enterobacteriaceae	s__unclassified_f__Enterobacteriaceae	K10195	oligogalacturonide transport system ATP-binding protein	ko02010	ABC transporters	0	0	0	0	0	0	0	0	0	0	0	0	0	0	0	0	0	0	0	0	0	0	0	0	0	0	0	0	0
M8_k97_153039_gene_35	1290	d__Bacteria	k__unclassified_d__Bacteria	p__Proteobacteria	c__Gammaproteobacteria	o__Enterobacteriales	f__Enterobacteriaceae	g__unclassified_f__Enterobacteriaceae	s__unclassified_f__Enterobacteriaceae	K10192	oligogalacturonide transport system substrate-binding protein	ko02010	ABC transporters	0	0	0	0	0	0	0	0	0	0	0	0	0	0	0	0	0	0	0	0	0	0	0	0.773406	0	0	0	0	0
M8_k97_153039_gene_38	762	d__Bacteria	k__unclassified_d__Bacteria	p__Proteobacteria	c__Gammaproteobacteria	o__Enterobacteriales	f__Enterobacteriaceae	g__unclassified_f__Enterobacteriaceae	s__unclassified_f__Enterobacteriaceae	K00065	2-deoxy-D-gluconate 3-dehydrogenase [EC:1.1.1.125]	ko00040	Pentose and glucuronate interconversions	0	1.05208	0	0	0	0	0	0	0	0	0	0	0	0	0	0	0	0	0	0	0	0	0	0	0	0	0	0	0
M8_k97_153039_gene_41	681	d__Bacteria	k__unclassified_d__Bacteria	p__Proteobacteria	c__Gammaproteobacteria	o__Enterobacteriales	f__Enterobacteriaceae	g__unclassified_f__Enterobacteriaceae	s__unclassified_f__Enterobacteriaceae	-	-	-	-	0	0	0	0	0	0	0	0	0	0	0	0	0	0	0	0	0	0	0	0.99422	0	0	0	0	0	0	0	0	0
M8_k97_153039_gene_44	669	d__Bacteria	k__unclassified_d__Bacteria	p__Proteobacteria	c__Gammaproteobacteria	o__Enterobacteriales	f__Enterobacteriaceae	g__unclassified_f__Enterobacteriaceae	s__unclassified_f__Enterobacteriaceae	K02072	D-methionine transport system permease protein	ko02010	ABC transporters	0	0	0	0	0	0	0	0	0	0	0	0	0	0	0	0	0	0	0	0	0	0.670558	0	0	0	0	0	0	0
M8_k97_153039_gene_56	930	d__Bacteria	k__unclassified_d__Bacteria	p__Proteobacteria	c__Gammaproteobacteria	o__Enterobacteriales	f__Enterobacteriaceae	g__unclassified_f__Enterobacteriaceae	s__unclassified_f__Enterobacteriaceae	K00963	UTP--glucose-1-phosphate uridylyltransferase [EC:2.7.7.9]	ko00040;ko00052;ko00500;ko00520	Pentose and glucuronate interconversions;Galactose metabolism;Starch and sucrose metabolism;Amino sugar and nucleotide sugar metabolism	0	0	0	0	0	0	0	0	0	0.904601	0	0	0	0	0	0	0	0	0	0	0	0	0	0	0	0	0	0	0
M8_k97_153039_gene_58	915	d__Bacteria	k__unclassified_d__Bacteria	p__Proteobacteria	c__Gammaproteobacteria	o__Enterobacteriales	f__Enterobacteriaceae	g__unclassified_f__Enterobacteriaceae	s__unclassified_f__Enterobacteriaceae	K04761	LysR family transcriptional regulator, hydrogen peroxide-inducible genes activator	ko02026	Biofilm formation - Escherichia coli	0	0	0	0	0	0	0	0	0	0	0	0	0	0	0	0	0	0	0.7584	0	0	0	0	0	0	0	0	0	0
M8_k97_153039_gene_61	246	d__Bacteria	k__unclassified_d__Bacteria	p__Proteobacteria	c__Gammaproteobacteria	o__Enterobacteriales	f__Enterobacteriaceae	g__unclassified_f__Enterobacteriaceae	s__unclassified_f__Enterobacteriaceae	K19164	antitoxin CcdA	-	-	0	0	0	0	0	0	0	0	0	0	0	0	0	0	0	0	0	0	0	0	0	0	0	0	0	0	0	0	0
M8_k97_153039_gene_64	933	d__Bacteria	k__unclassified_d__Bacteria	p__Proteobacteria	c__Gammaproteobacteria	o__Enterobacteriales	f__Enterobacteriaceae	g__unclassified_f__Enterobacteriaceae	s__unclassified_f__Enterobacteriaceae	-	-	-	-	0	0	0	0	0	0	0	0	0	0	0	0	0	0	0	0	0	0	0	0	0	0	0	0	0	0	0	0	0
M8_k97_153039_gene_68	762	d__Bacteria	k__unclassified_d__Bacteria	p__Proteobacteria	c__Gammaproteobacteria	o__Enterobacteriales	f__Enterobacteriaceae	g__unclassified_f__Enterobacteriaceae	s__unclassified_f__Enterobacteriaceae	-	-	-	-	0	0	0	0	0	0	0	0	0	0	1.16882	0	0	0	0	0	0	0	0	0.888535	0	0.588718	0.8982	0	0	0	0	0	0
M8_k97_153039_gene_69	780	d__Bacteria	k__unclassified_d__Bacteria	p__Proteobacteria	c__Gammaproteobacteria	o__Enterobacteriales	f__Enterobacteriaceae	g__unclassified_f__Enterobacteriaceae	s__unclassified_f__Enterobacteriaceae	-	-	-	-	0	0	0	0	0	0	0	0	0	1.07856	0	0	0	0	0	0	0	0	0	0	0	0	0	0	0	1.01811	0	0	0
M8_k97_153039_gene_71	213	d__Bacteria	k__unclassified_d__Bacteria	p__Proteobacteria	c__Gammaproteobacteria	o__Enterobacteriales	f__Enterobacteriaceae	g__unclassified_f__Enterobacteriaceae	s__unclassified_f__Enterobacteriaceae	K03704	cold shock protein (beta-ribbon, CspA family)	-	-	0	0	0	0	0	0	0	0	0	0	0	0	0	0	0	0	0	0	0	0	0	0	0	0	0	0	0	0	0
M8_k97_153039_gene_76	273	d__Bacteria	k__unclassified_d__Bacteria	p__Proteobacteria	c__Gammaproteobacteria	o__Enterobacteriales	f__Enterobacteriaceae	g__unclassified_f__Enterobacteriaceae	s__unclassified_f__Enterobacteriaceae	K06975	uncharacterized protein	-	-	0	0	0	0	0	0	0	0	0	0	0	0	0	0	0	0	0	0	0	0	0	0	0	0	0	0	0	0	0
M8_k97_153039_gene_77	231	d__Bacteria	k__unclassified_d__Bacteria	p__Proteobacteria	c__Gammaproteobacteria	o__Enterobacteriales	f__Enterobacteriaceae	g__unclassified_f__Enterobacteriaceae	s__unclassified_f__Enterobacteriaceae	-	-	-	-	0	0	0	0	0	0	0	0	0	0	0	0	0	0	0	0	0	0	0	0	0	0	0	0	0	0	0	0	0
M8_k97_15320_gene_105	435	d__Bacteria	k__unclassified_d__Bacteria	p__Proteobacteria	c__Gammaproteobacteria	o__Enterobacteriales	f__Enterobacteriaceae	g__unclassified_f__Enterobacteriaceae	s__unclassified_f__Enterobacteriaceae	-	-	-	-	0	0	0	0	0	0	0	0	0	0	0	0	0	0	0	0	0	0	0	0	0	0	0	0	0	0	0	0	0
M8_k97_15320_gene_17	1434	d__Bacteria	k__unclassified_d__Bacteria	p__Proteobacteria	c__Gammaproteobacteria	o__Enterobacteriales	f__Enterobacteriaceae	g__unclassified_f__Enterobacteriaceae	s__unclassified_f__Enterobacteriaceae	K11106	L-tartrate/succinate antiporter	-	-	0.493838	0	0	0	0	0	0.565575	0	0.628387	0	0	0	0	0	0	0	0	0	0	0	0.503344	0	0	0	0	0	0	0	0
M8_k97_15320_gene_18	2781	d__Bacteria	k__unclassified_d__Bacteria	p__Proteobacteria	c__Gammaproteobacteria	o__Enterobacteriales	f__Enterobacteriaceae	g__unclassified_f__Enterobacteriaceae	s__unclassified_f__Enterobacteriaceae	K00244	fumarate reductase flavoprotein subunit [EC:1.3.5.4]	ko00020;ko00190;ko00620;ko00650;ko00720;ko01200;ko02020	Citrate cycle (TCA cycle);Oxidative phosphorylation;Pyruvate metabolism;Butanoate metabolism;Carbon fixation pathways in prokaryotes;Carbon metabolism;Two-component system	0	0	0	0	0	0	0	0	0	0	0	0	0	0	0	0	0	0	0	0	0	0.48393	0	0	0	0	0	0	0
M8_k97_15320_gene_20	720	d__Bacteria	k__unclassified_d__Bacteria	p__Proteobacteria	c__Gammaproteobacteria	o__Enterobacteriales	f__Enterobacteriaceae	g__unclassified_f__Enterobacteriaceae	s__unclassified_f__Enterobacteriaceae	K07703	two-component system, CitB family, response regulator DcuR	ko02020	Two-component system	0	0	0	0	0	0	0	0	0	0	0	0	0	0	0	0	0	0	0	0	0	0	0.950594	0	0	0	0	0	0
M8_k97_15320_gene_21	1572	d__Bacteria	k__unclassified_d__Bacteria	p__Proteobacteria	c__Gammaproteobacteria	o__Enterobacteriales	f__Enterobacteriaceae	g__unclassified_f__Enterobacteriaceae	s__unclassified_f__Enterobacteriaceae	K07701	two-component system, CitB family, sensor histidine kinase DcuS [EC:2.7.13.3]	ko02020	Two-component system	0	0	0	0	0	0	0	0	0	0	0	0	0	0	0	0	0	0	0	0	0	0.285371	0	0	0	0.505171	0	0	0
M8_k97_15320_gene_25	1521	d__Bacteria	k__unclassified_d__Bacteria	p__Proteobacteria	c__Gammaproteobacteria	o__Enterobacteriales	f__Enterobacteriaceae	g__unclassified_f__Enterobacteriaceae	s__unclassified_f__Enterobacteriaceae	K00138	aldehyde dehydrogenase [EC:1.2.1.-]	ko00010;ko00620	Glycolysis / Gluconeogenesis;Pyruvate metabolism	0	0	0	0	0	0	0	0	0	0	0	0	0	0	0	0	0	0	0	0	0	0	0	0	0	0	0	0	0
M8_k97_15320_gene_32	507	d__Bacteria	k__unclassified_d__Bacteria	p__Proteobacteria	c__Gammaproteobacteria	o__Enterobacteriales	f__Enterobacteriaceae	g__unclassified_f__Enterobacteriaceae	s__unclassified_f__Enterobacteriaceae	-	-	-	-	0	0	0	0	0	0	0	0	0	0	0	0	0	0	0	0	0	0	0	0	0	0	0	0	0	0	0	0	0
M8_k97_15320_gene_34	183	d__Bacteria	k__unclassified_d__Bacteria	p__Proteobacteria	c__Gammaproteobacteria	o__Enterobacteriales	f__Enterobacteriaceae	g__unclassified_f__Enterobacteriaceae	s__unclassified_f__Enterobacteriaceae	K06884	uncharacterized protein	-	-	0	0	0	0	0	0	0	0	0	0	0	0	0	0	0	0	0	0	0	0	0	0	0	0	0	0	0	0	0
M8_k97_15320_gene_40	606	d__Bacteria	k__unclassified_d__Bacteria	p__Proteobacteria	c__Gammaproteobacteria	o__Enterobacteriales	f__Enterobacteriaceae	g__unclassified_f__Enterobacteriaceae	s__unclassified_f__Enterobacteriaceae	-	-	-	-	0	0	0	0	0	0	0	0	0	0	0	0	0	0	0	0	0	0	0	0	0	0	0	0	0	0	0	0	0
M8_k97_15320_gene_41	402	d__Bacteria	k__unclassified_d__Bacteria	p__Proteobacteria	c__Gammaproteobacteria	o__Enterobacteriales	f__Enterobacteriaceae	g__unclassified_f__Enterobacteriaceae	s__unclassified_f__Enterobacteriaceae	-	-	-	-	0	0	0	0	0	0	0	0	0	0	0	0	0	0	0	0	0	0	0	0	0	1.11593	0	0	0	0	0	0	0
[truncated: 25,982 more rows]
