# Supplementary material for: Gut microbiome drives individual memory variation in bumblebees
Source: Nat Commun. 2021 Nov 25;12:6588. doi: 10.1038/s41467-021-26833-4 (PMC8616916; doi:10.1038/s41467-021-26833-4)
Supplement: Supplementary file 12 — Supplementary Data 10 [file 41467_2021_26833_MOESM12_ESM.xlsx]

## Sheet: Supplementary Data 10
Supplementary Data 10. The species identification by analysing the housekeeping genes of each of the four most abundant species.
Note: There are 31 phylogenetic marker genes used to identify species by other studies (Wu and Eisen, 2008), which are highlighted in red. Wu M, Eisen JA. A simple, fast, and accurate method of phylogenomic inference. Genome biology. 2008 Oct;9(10):1-1.
Snodgrassella alvi		Gilliamella apicola		Bifidobacterium bohemicum		Lactobacillus apis
Genes	Sequence identity	Genes	Sequence identity	Genes	Sequence identity	Genes	Sequence identity
rpmC	0.986064	rpmC	0.978197	rpmC	1	rpmC	1
rpmA	0.972796	recA	0.927356	recA	1	recA	0.988293
rpmI	0.972134	rpmA	0.971354	leuS	0.999821	leuS	0.993868
rplS	0.965335	rpmI	0.988314	nusA	1	nusA	0.994792
rplR	0.95038	rplS	0.970992	rpmA	1	rpmA	1
rplU	0.974132	rplR	0.98518	nusG	1	nusG	0.980234
rplT	0.944003	rplU	0.985704	engA	1	engA	0.979609
rplO	0.937624	rplT	0.97072	fmt	1	fmt	0.805145
rplN	0.975827	rplO	0.967293	dnaX	1	dnaX	0.98796
UBCG	0.956095	rplN	0.984052	rpmI	0.997385	argS	0.993146
rplQ	0.954294	rplQ	0.983161	argS	1	ksgA	0.987666
rplP	0.977264	rplP	0.991187	ksgA	1	rplS	0.993812
rplW	0.959675	smpB	0.930686	rplS	1	rplR	0.950664
rplV	0.945302	rplW	0.994449	rplU	1	rplU	0.998248
secY	0.94059	rplV	0.985609	rplT	1	rplT	1
cgtA	0.936548	secY	0.94823	tig	0.999584	tig	0.983232
rplX	0.966361	cgtA	0.936985	rplO	1	rplO	0.998699
rplC	0.967786	rplX	0.963156	rplN	1	rplQ	0.966075
rplB	0.944627	rplC	0.97477	rplQ	1	rplP	1
rplE	0.952235	rplB	0.987418	rplP	1	cysS	0.984556
rplD	0.967338	rplE	0.988393	cysS	1	smpB	0.979758
secG	0.935541	rplD	0.98381	smpB	1	rplW	0.994571
dnaA	0.924801	secG	0.845556	rplW	1	rplV	0.994023
rplK	0.934633	dnaA	0.456865	rplV	1	secY	0.99693
rplJ	0.959911	rplA	0.953464	secY	1	cgtA	0.991321
rplM	0.973536	rplK	0.95783	cgtA	1	rplX	1
rplL	0.947351	rplJ	0.981593	rplX	1	rplC	0.997501
rplI	0.933871	rplM	0.988498	rplC	1	rplB	0.997423
infC	0.943225	rplL	0.962659	rplB	1	rplE	0.980904
rpsJ	0.953058	rplI	0.93619	rplE	1	rplD	0.99742
rpsI	0.962959	infB	0.929325	rplD	1	secG	1
rpsL	0.962872	hisS	0.908823	secG	1	ftsY	0.986201
rpsK	0.986925	infC	0.9727	ftsY	1	dnaA	0.991463
gmk	0.921442	rpsJ	0.986503	dnaA	1	secA	0.944957
rpsF	0.968382	rpsI	0.960317	secA	1	rnc	0.979778
rpoA	0.964736	rpsL	0.968319	rnc	1	rplA	0.990675
rpsE	0.941625	rpsK	0.987931	rplA	1	frr	0.998033
rpsH	0.962033	rpoB	0.9408	frr	1	rplK	0.998794
tsf	0.939616	rpsF	0.95815	rplK	1	ffh	0.993285
rpsG	0.969317	rpoA	0.967452	ffh	1	prfA	0.995474
rpsR	0.971597	rpsE	0.979538	prfA	1	rplJ	0.986219
rpsQ	0.955288	rpsH	0.982765	rplJ	1	rplM	0.967279
rpsT	0.970197	tsf	0.922706	rplM	0.998867	tilS	0.981716
rpsS	0.973118	rpoC	0.941896	tilS	1	rplL	0.939912
rpsM	0.976826	rpsG	0.978176	rplL	1	list	1
rpsP	0.977072	rpsR	0.98074	list	1	rplI	0.881674
rpsO	0.948203	rpsQ	0.991022	rplI	1	infB	0.996701
pgk	0.942548	rpsT	0.970728	infB	1	hisS	0.983573
rpsB	0.945236	rpsS	0.996314	hisS	1	pheS	0.988375
rpsD	0.964923	rpsM	0.980635	pheS	1	infC	0.997726
rpsC	0.961713	rpsP	0.980174	infC	1	pheT	0.806365
		rpsO	0.958837	pheT	0.999785	aspS	0.862495
		ychF	0.916933	aspS	1	lepA	0.991254
		pgk	0.9359	lepA	1	dnaG	0.998675
		rpsB	0.969032	dnaG	1	ileS	0.993023
		rpsD	0.979225	ileS	1	rpsJ	0.996414
		rpsC	0.974702	rpsI	1	rpsL	0.993697
		rbfA	0.902788	rpsL	1	rpsK	0.947959
				rpsK	1	gmk	0.998317
				gmk	1	rpoB	0.984024
				rpoB	1	rpsF	0.987515
				rpsF	1	ligA	0.98062
				ligA	1	rpoA	0.995754
				rpoA	1	rpsE	1
				rpsE	0.999337	rpsH	0.971416
				rpsH	1	serS	0.987601
				serS	0.999573	tsf	0.980768
				tsf	1	rpoC	0.977362
				rpoC	0.966988	rpsG	0.998853
				rpsG	1	uvrB	0.994333
				uvrB	1	rpsR	0.984453
				rpsR	1	rpsQ	0.998012
				rpsQ	1	rpsT	0.970174
				rpsT	1	rpsS	0.950876
				rpsS	1	rpsP	0.945133
				rpsM	1	rpsO	0.997947
				rpsP	1	alaS	0.989607
				rpsO	1	ychF	0.873834
				alaS	1	pgk	0.994044
				ychF	1	rpsB	0.901105
				pgk	1	rpsD	0.997306
				rpsB	1	rpsC	0.995006
				rpsD	0.998971	truB	0.98255
				rpsC	1	coaE	0.986348
				truB	0.99957	ybeY	0.984581
				coaE	1	pyrG	0.888254
				ybeY	1	tsaD	0.866441
				pyrG	0.999685	rbfA	0.995375
				tsaD	1
				rbfA	1
