# Supplementary material for: Gut microbiome drives individual memory variation in bumblebees
Source: Nat Commun. 2021 Nov 25;12:6588. doi: 10.1038/s41467-021-26833-4 (PMC8616916; doi:10.1038/s41467-021-26833-4)
Supplement: Supplementary file 13 — Supplementary Data 11 [file 41467_2021_26833_MOESM13_ESM.xlsx]

## Sheet: Supplementary Data 11
Supplementary Data 11. The relative abundance of gut bacterial species identified in individual bee guts with different approaches (gene-matching method, mOTU, Kraken2 and MetaPhlAn3).
Gene-matching method (the top 20 most abundant species are shown)
Taxon	L1	L2	L3	L4	L5	L6	L7	L8	L9	L10	L11	L12	L13	L14	L15	M1	M2	M3	M4	M5	M6	M7	M8	M9	M10	M11	M12	M13	M14	Mean
Snodgrassella alvi	0.264012	0.0255532	0.279946	0.180731	0.361943	0.143264	0.27038	0.0748858	0.0718719	0.38294	0.462942	0.264234	0.0595806	0.288396	0.380677	0.12049	0.421263	0.323893	0.403299	0.513939	0.373025	0.27437	0.439315	0.190945	0.175099	0.0965674	0.385951	0.166331	0.423271	0.269625
Gilliamella apicola	0.213335	0.0265183	0.268485	0.0896962	0.122677	0.0998772	0.347946	0.117939	0.102375	0.217732	0.178239	0.0399038	0.0308086	0.18122	0.305462	0.037574	0.272512	0.216955	0.199848	0.168563	0.0941238	0.131675	0.203893	0.043692	0.106008	0.00787279	0.125437	0.105084	0.383406	0.153064
Bifidobacterium bohemicum	0.0425831	0.00279646	0.0111497	0.559839	0.234759	0.0314272	0.0165821	0.200321	0.355038	0.034906	0.0177274	0.0863592	0.0812665	0.25564	0.0641232	0.35969	0.0326688	0.0766121	0.0806871	0.0872514	0.0263807	0.121408	0.00215259	0.0138272	0.0884744	0.019754	0.00873999	0.329051	0.000789959	0.111793
Lactobacillus apis	0.0806357	0.245263	0.0599579	0.0155247	0.0304895	0.162755	0.00509961	0.127881	0.0610416	0.0505263	0.0311257	0.127508	0.203603	0.0276965	0.0112044	0.0746067	0.0102026	0.0497591	0.0405633	0.00677738	0.0677001	0.0956368	0.0344212	0.179218	0.139674	0.190784	0.0892866	0.0771298	0.0140259	0.0796585
Bifidobacterium actinocoloniiforme	0.0471494	0.00243281	0.0274439	0.0126373	0.0242215	0.0374832	0.121473	0.0317891	0.034108	0.0359256	0.0443317	0.0314934	0.0463047	0.0233536	0.0484049	0.0635164	0.0648418	0.0472738	0.020838	0.0359228	0.0890554	0.0101862	0.0299421	0.00837016	0.00844382	0.0167637	0.0189765	0.0377218	0.0319674	0.0362887
Candidatus Schmidhempelia bombi	0.0408861	0.0231647	0.0519134	0.0120402	0.0456464	0.0117393	0.0585543	0.0501172	0.0135212	0.0808735	0.0683471	0.0166194	0.003204	0.0671621	0.0387706	0.00462032	0.0166624	0.0457213	0.0403262	0.0551285	0.0623862	0.0345019	0.0667072	0.0215936	0.0366438	0.00407166	0.0579917	0.00844988	0.0025655	0.0358596
Lactobacillus kimbladii	0.0296761	0.0901685	0.0219112	0.00566848	0.0118415	0.0608266	0.0017647	0.0481114	0.017604	0.00736514	0.0117746	0.037898	0.0756831	0.0107682	0.00423708	0.032415	0.00488585	0.0184774	0.0149983	0.00320313	0.0257337	0.0351709	0.0131152	0.0668584	0.0270955	0.0860282	0.032129	0.0286917	0.00414282	0.0285601
Lactobacillus melliventris	0.0253522	0.0768465	0.0191773	0.00472448	0.0106335	0.0517774	0.00134751	0.041135	0.0149988	0.00628144	0.00971828	0.0326787	0.0661153	0.00843449	0.00397049	0.0274639	0.00403874	0.0167926	0.0123289	0.00264834	0.0227384	0.0306945	0.0115089	0.0560071	0.0262517	0.0720882	0.028327	0.0246525	0.00376692	0.0245689
Lactobacillus sp. wkB10	0.0215836	0.0712971	0.0169951	0.00402114	0.00806793	0.0462484	0.00135065	0.0358881	0.0122518	0.00562553	0.0105313	0.0287039	0.0597954	0.00753435	0.00305405	0.0268673	0.00398424	0.0151862	0.011291	0.0025141	0.0221863	0.0279419	0.0105314	0.0500877	0.0235455	0.0677568	0.0244922	0.0217206	0.00335513	0.022221
Lactobacillus helsingborgensis	0.0202324	0.0600478	0.0151027	0.00349944	0.00851457	0.0407009	0.00129813	0.0323549	0.0113929	0.00405375	0.00787643	0.0253662	0.0496647	0.00692507	0.00286083	0.0151501	0.00269618	0.0125177	0.0100269	0.00203952	0.0164484	0.0239808	0.00842238	0.0438928	0.0174709	0.0513763	0.0222697	0.0197707	0.00298267	0.018584
Lactobacillus kullabergensis	0.0182052	0.054581	0.0149271	0.0035975	0.00697866	0.0363519	0.00105686	0.028356	0.0107166	0.00478106	0.00702597	0.0238574	0.0453911	0.00610432	0.00290902	0.0150412	0.00236592	0.0118283	0.00852876	0.00157319	0.0158119	0.0213511	0.00793704	0.0396429	0.0196994	0.0494422	0.0204271	0.0177397	0.00279445	0.0172077
Bifidobacterium bombi	0.0138543	0.0156851	0.0130395	0.00250918	0.00328709	0.0354561	0.00328961	0.00776358	0.0039836	0.00643837	0.00292182	0.0605649	0.00284925	0.00218682	0.0029352	0.0294221	0.00191016	0.00192652	0.0127074	0.00191638	0.00269744	0.0138874	0.0257298	0.0304958	0.110786	0.0047638	0.00453229	0.00783527	0.00228373	0.0147469
Lactobacillus sp. wkB8	0.0153733	0.0463434	0.0116395	0.00268146	0.0058292	0.0316256	0.00128365	0.0245803	0.0087589	0.00323952	0.0062334	0.0192305	0.0381843	0.00538969	0.00220788	0.0115941	0.00189847	0.00958483	0.00767019	0.00132827	0.0122477	0.0184043	0.00630926	0.03334	0.0131146	0.0375798	0.0158985	0.0148192	0.00201274	0.0140828
Lactobacillus mellis	0.00500199	0.00995213	0.00320446	0.00145426	0.0100539	0.00721577	0.000408016	0.00482436	0.093473	0.0187545	0.00141216	0.0378598	0.00761463	0.00141742	0.00636235	0.0197999	0.00224139	0.00736227	0.00254952	0.000400275	0.00306019	0.00576207	0.00179686	0.00636966	0.0515523	0.00948581	0.00387854	0.00304417	0.000901598	0.0112832
Lactobacillus helveticus	0.00545643	0.0165678	0.00476634	0.000822851	0.00185112	0.0100982	0.000245739	0.00829612	0.00791956	0.0012873	0.00235051	0.00744252	0.0143766	0.00196888	0.000612228	0.00723625	0.00165244	0.00329086	0.00311499	0.000926372	0.00537149	0.00544797	0.00311626	0.0145304	0.00438162	0.0238212	0.00604294	0.0049011	0.00068226	0.00581305
Lactobacillus crispatus	0.00401968	0.0125454	0.00368627	0.00114161	0.00157258	0.00806645	0.000294518	0.00631165	0.00296207	0.0020938	0.00225268	0.00625671	0.0113478	0.00135007	0.000711663	0.00680489	0.000963807	0.00287877	0.00195908	0.000408334	0.00394263	0.00496374	0.00175749	0.00955504	0.00575206	0.0145299	0.00458014	0.00401395	0.000864508	0.00439956
Lactobacillus acetotolerans	0.00389146	0.0122345	0.00303291	0.000711931	0.00188536	0.00809593	0.000247776	0.00650801	0.0026199	0.00089198	0.00162342	0.00508887	0.00987286	0.00141128	0.000655392	0.00289649	0.000524998	0.00267258	0.0018812	0.000314436	0.00412548	0.00469436	0.00171141	0.00854776	0.00378782	0.0104975	0.00432121	0.00391669	0.000505041	0.00376443
Frischella perrara	0.00444644	0.00128682	0.00588751	0.00180337	0.00426275	0.00181802	0.00705354	0.0034544	0.00180385	0.00739961	0.00643293	0.00169814	0.00060692	0.00494128	0.0052727	0.000841085	0.00435695	0.00506861	0.00474736	0.00609828	0.00492579	0.00344691	0.00605426	0.0019067	0.00308453	0.000541868	0.00427854	0.00178068	0.00473711	0.00379438
Bifidobacterium asteroides	0.00471003	0.000420408	0.00279978	0.00122705	0.00210109	0.00382644	0.0114942	0.00298942	0.00349305	0.00365957	0.00449147	0.00357158	0.00426949	0.00230567	0.00469374	0.00632792	0.0060553	0.00445428	0.00229503	0.00340071	0.00829785	0.00104562	0.00320825	0.000985423	0.0017701	0.00161131	0.00179729	0.00357659	0.00293796	0.00357988
Lactobacillus intestinalis	0.00261878	0.00737382	0.00219879	0.000369988	0.000892137	0.00481111	0.000137555	0.00393243	0.00403206	0.000653196	0.00106943	0.00347145	0.00738245	0.00100337	0.000272064	0.00376505	0.000749915	0.00175207	0.00153998	0.000498884	0.00296881	0.00272682	0.00149462	0.00720297	0.00208685	0.0118205	0.00329426	0.00218764	0.000260748	0.00284716
mOTU (the top 20 most abundant species are shown)
Taxon	L1	L2	L3	L4	L5	L6	L7	L8	L9	L10	L11	L12	L13	L14	L15	M1	M2	M3	M4	M5	M6	M7	M8	M9	M10	M11	M12	M13	M14	Mean
Snodgrassella alvi [ref_mOTU_v3_02989]	0.305675	0.0234449	0.37098	0.177383	0.386054	0.143156	0.406356	0.0725467	0.0744233	0.50353	0.596778	0.267061	0.0565099	0.315808	0.480692	0.171642	0.596597	0.382148	0.362989	0.669731	0.46166	0.289198	0.434706	0.15583	0.172949	0.110455	0.424615	0.169559	0.529613	0.31421
Lactobacillus bombicola [ref_mOTU_v3_08460]	0.370746	0.918416	0.293043	0.0604299	0.139267	0.670408	0.0281924	0.533628	0.178302	0.0863696	0.16701	0.416837	0.819889	0.12956	0.0442754	0.111538	0.0466996	0.270874	0.152273	0.0372774	0.405297	0.421345	0.136044	0.695187	0.230851	0.843616	0.448806	0.299644	0.0481539	0.310482
Bifidobacterium bohemicum [ref_mOTU_v3_04450]	0.0715669	0.00722809	0.0144773	0.677961	0.327882	0.0379384	0.0302663	0.242084	0.477172	0.0638222	0.025992	0.105791	0.0962078	0.36656	0.0983378	0.558806	0.0417538	0.115926	0.0956991	0.149994	0.0405482	0.161797	0.00241851	0.0113572	0.118531	0.0270057	0.0119845	0.423344	0	0.151809
Gilliamella apicola [ref_mOTU_v3_02997]	0.206268	0.01982	0.284662	0.0697791	0.103841	0.0920851	0.506083	0.100554	0.0768853	0.212285	0.189681	0.0292251	0.0222064	0.168644	0.350264	0.0359935	0.306449	0.21698	0.151726	0.137419	0.0787269	0.0983732	0.133517	0.0250488	0.0951989	0.00746034	0.0892676	0.0884786	0.398783	0.148128
Bifidobacterium bombi [ref_mOTU_v3_04092]	0.0199982	0.0185922	0.0210606	0	0.016327	0.0496006	0	0.00728192	0.00788866	0.0120807	0	0.0748673	0.00236323	0.00267372	0.00361308	0.0477991	0	0.00238814	0.0168418	0.00313506	0	0.0193235	0.0307456	0.0272705	0.154927	0.00679703	0.0107196	0.0064461	0.00299037	0.019508
Lactobacillus species incertae sedis [ext_mOTU_v3_19439]	0.00370877	0.00292885	0.00424058	0	0.0167023	0.00264396	0	0	0.147508	0.0317608	0	0.0538082	0	0	0.00558106	0.0399991	0	0.00882988	0.0026863	0	0.00405601	0.00360293	0.00241648	0	0.0808082	0	0	0.000434002	0	0.0141971
Lactobacillus apis [ref_mOTU_v3_06179]	0.00288666	0	0	0	0	0	0	0	0.0191856	0.0683685	0	0.0421193	0	0	0	0.0133981	0	0	0	0	0	0	0	0	0.0733277	0	0	0	0.00318725	0.00767149
Lactobacillus species incertae sedis [ext_mOTU_v3_16175]	0	0	0	0	0.00426131	0	0	0.000704422	0.00656759	0	0	0.00566928	0	0.00204391	0.00826606	0.00546002	0	0	0	0	0	0	0	0	0.0151154	0	0	0.00793115	0.00802672	0.00220848
Candidatus Schmidhempelia bombi [ref_mOTU_v3_08111]	0.00757838	0	0	0	0	0	0.0117484	0.00385628	0	0	0	0	0	0.0098265	0.00360316	0	0	0	0.0032901	0	0.00479144	0.0030817	0.00896108	0	0.0035266	0	0	0.00114223	0	0.00211744
Lactobacillus species incertae sedis [ext_mOTU_v3_26309]	0	0	0	0	0	0	0	0	0	0.011747	0	0	0	0	0	0.00582527	0	0	0	0	0	0	0	0	0.0214979	0	0	0	0	0.00134725
Lactobacillus species incertae sedis [ext_mOTU_v3_16173]	0	0	0	0	0	0	0	0	0	0	0	0	0	0	0	0	0	0	0	0	0	0	0	0	0.028475	0	0	0	0	0.000981897
Pseudomonas fluorescens/yamanorum [ref_mOTU_v3_00123]	0.00210614	0.00251445	0	0	0	0	0	0.000444547	0	0	0	0.00140814	0.00182303	0.00123553	0.00383494	0	0	0	0	0	0	0	0	0	0	0	0.00524029	0.000587153	0.00224032	0.000739122
Cutibacterium acnes [ref_mOTU_v3_00800]	0.00190257	0	0	0	0	0	0	0	0	0	0	0	0	0.000865017	0	0	0	0	0	0	0	0	0.000468116	0	0	0.00188434	0.00257232	0.000290345	0.00186234	0.000339484
Enterococcus faecium [ref_mOTU_v3_00321]	0	0	0	0	0	0	0	0	0.00582857	0	0	0	0	0	0	0	0	0	0	0	0	0	0	0	0	0	0	0	0	0.000200985
Bifidobacterium pseudocatenulatum [ref_mOTU_v3_02700]	0	0	0	0	0	0	0	0	0	0.00427257	0	0	0	0	0	0	0	0	0	0	0	0	0	0	0.000807334	0	0	0.000291976	0	0.000185237
Pseudomonas sp. [ref_mOTU_v3_00133]	0.000953475	0	0	0	0	0	0	0	0	0	0	0	0	0	0	0	0	0	0	0	0	0	0	0	0.000765537	0	0	0	0.0013914	0.000107256
Gardnerella vaginalis [ref_mOTU_v3_00866]	0.00221247	0	0	0	0	0	0	0	0	0	0	0	0	0	0	0	0	0	0	0	0	0	0	0	0	0	0	0	0	7.62921e-05
Kosakonia sacchari/oryzae [ref_mOTU_v3_00066]	0	0	0	0	0	0	0	0	0	0	0	0	0	0	0	0	0	0	0	0	0	0.00209746	0	0	0	0	0	0	0	7.23261e-05
Staphylococcus epidermidis [ref_mOTU_v3_00346]	0.00119137	0	0	0	0	0	0	0	0	0	0	0	0	0	0	0	0	0	0	0	0	0	0	0	0	0	0	0	0	4.10816e-05
Moraxellaceae sp. [ref_mOTU_v3_06002]	0	0	0	0	0	0	0	0	0	0	0	0	0	0	0	0	0	0	0	0	0	0	0	0	0	0	0	0.000860815	0	2.96833e-05
Kraken2 (the top 20 most abundant species are shown)
Taxon	L1	L2	L3	L4	L5	L6	L7	L8	L9	L10	L11	L12	L13	L14	L15	M1	M2	M3	M4	M5	M6	M7	M8	M9	M10	M11	M12	M13	M14	Mean
s__Snodgrassella alvi	0.256198	0.0353061	0.229735	0.11782	0.238158	0.197521	0.187811	0.136419	0.016893	0.150828	0.247435	0.107171	0.0962939	0.324275	0.282163	0.0635362	0.283458	0.300995	0.254297	0.364255	0.320825	0.276647	0.387034	0.181008	0.0471251	0.0914055	0.259983	0.250961	0.239053	0.204987
s__Gilliamella apicola	0.226146	0.0373351	0.232278	0.0780331	0.107495	0.159983	0.263845	0.217726	0.0271325	0.107636	0.125389	0.0283948	0.0618918	0.228247	0.251957	0.0329765	0.249621	0.243896	0.157259	0.181383	0.11952	0.164932	0.217488	0.0635261	0.0332764	0.0198209	0.109676	0.181601	0.236932	0.143634
s__Lactobacillus apis	0.0647536	0.162124	0.0235486	0.00539367	0.0130621	0.110089	0.00221517	0.128895	0.10544	0.326454	0.0118154	0.290347	0.181634	0.0140404	0.00620106	0.328127	0.00930914	0.0282223	0.0195087	0.00753087	0.0376088	0.0511058	0.0204711	0.0889366	0.420771	0.160041	0.0360058	0.0562914	0.0455733	0.0950178
s__Lactobacillus bombi	0.0532483	0.0557998	0.0212483	0.0147801	0.166552	0.048354	0.00299347	0.00546317	0.613402	0.189096	0.00325151	0.382687	0.00350933	0.00852265	0.123764	0.222728	0.0247372	0.14416	0.0205793	0.00145947	0.013345	0.060705	0.0137215	0.00841515	0.364563	0.00791744	0.00545542	0.0133736	0.00652004	0.0896673
s__Leptolyngbya sp. O-77	0.0247908	0.0714237	0.0790605	0.103741	0.0743041	0.0477619	0.0837574	0.0314582	0.025035	0.0264561	0.0501465	0.0109836	0.0315308	0.0295314	0.0302338	0.0444104	0.0657392	0.0326824	0.0456195	0.0387927	0.0532965	0.0274343	0.0307205	0.0897616	0.00539232	0.0632303	0.0468293	0.0113405	0.0243608	0.0448215
s__Hydrogenophaga sp. NH-16	0.0296798	0.0743997	0.0751861	0.114178	0.0669807	0.0506434	0.0680716	0.0261552	0.0232983	0.0284461	0.0543598	0.0108985	0.0357314	0.0376137	0.0283191	0.0349514	0.0591496	0.0299105	0.0346161	0.0439009	0.0550954	0.0267816	0.0307761	0.0751588	0.00620501	0.07153	0.0533322	0.0143725	0.0274869	0.0443872
s__Choristoneura fumiferana granulovirus	0.0261459	0.06209	0.0593256	0.0922527	0.0532334	0.043341	0.0570556	0.0212723	0.018359	0.0233946	0.0460249	0.00898917	0.0317967	0.032355	0.024147	0.0287407	0.0517755	0.0247449	0.0296199	0.0367787	0.0435074	0.0192751	0.0253597	0.059236	0.00498048	0.0605548	0.0453018	0.0115756	0.0224852	0.03668
s__Bombus cryptarum densovirus	0.000371994	0.00696652	0.00320843	0.00392267	0.00458244	0.012276	0.063761	0.00830482	0.0366052	0.00122458	0.000320572	0.000255213	0.00784282	0.0011139	0.0334629	0.00189699	0.000156896	0.00456092	0.287664	0.144984	0.0991466	0.00489556	0.134159	0.000907516	0.0264125	0.00453205	0.0546415	0.0579484	0.0313275	0.0357742
s__Bifidobacterium adolescentis	0.0117178	0.00236726	0.0019977	0.100658	0.0412848	0.0111708	0.00419086	0.105621	0.0223059	0.0037758	0.00251878	0.00937671	0.035758	0.0754086	0.0130594	0.0493477	0.00559594	0.0185964	0.0151074	0.0158498	0.00677711	0.0310244	0.000916616	0.00511509	0.00862112	0.0054057	0.00213852	0.13403	0.000781512	0.0255352
s__Zygosaccharomyces rouxii	0.000106284	0	0.000121073	0.000140095	0.00012848	0.000197363	0	0	9.02161e-05	0.00938847	0.276653	0.0410987	0.00191418	0.0305417	0.0307196	0.00127332	0.000418388	0.00176389	0.000178433	0.000525409	0.00062751	0.00259177	0.000916616	0.00115502	0.0210915	0.0205307	0.0265788	0.00653403	0.231662	0.0243775
s__Xanthomonas euvesicatoria	0.010283	0.0251606	0.0279073	0.0862286	0.0470236	0.0232494	0.0204754	0.0178504	0.0106004	0.00824043	0.0163034	0.00387546	0.0139842	0.0109836	0.0121164	0.0236734	0.0290257	0.0192264	0.0144234	0.0192066	0.0208333	0.0202926	0.0127215	0.026318	0.00212508	0.021186	0.0186357	0.00421891	0.00861896	0.0198203
s__Pseudomonas sp. SXM-1	0.0350737	0.0220494	0.0154368	0.0147801	0.0096788	0.00915765	0.0293959	0.0053431	0.00649556	0.0125775	0.0111742	0.00399834	0.0669432	0.0260602	0.0165743	0.00524921	0.01752	0.00556885	0.00701838	0.0082606	0.0171938	0.00437721	0.0066663	0.0217804	0.00590848	0.0227695	0.054816	0.0186502	0.0192698	0.017234
s__Ustilago maydis	0.00664275	0.0150829	0.022459	0.0282992	0.0186296	0.0249862	0.018799	0.00986572	0.0105778	0.00969462	0.0105789	0.00466	0.0193279	0.0102065	0.0193747	0.0147601	0.0356676	0.0131284	0.00758342	0.0184769	0.0255187	0.012978	0.0129993	0.0179028	0.00278951	0.0323796	0.0195086	0.00427767	0.00821704	0.0157025
s__Lactobacillus acidipiscis	0.0135246	0.0605343	0.00805133	0.000910619	0.00316916	0.0369464	0.000778303	0.0457465	0.001669	0.00117356	0.00435061	0.00778872	0.0658531	0.00536228	0.00142882	0.0144743	0.00203964	0.00818949	0.00434188	0.00189731	0.00799029	0.0180848	0.00483306	0.0331656	0.00270165	0.0619198	0.0114346	0.0214354	0.0011611	0.0155502
s__Lactobacillus kullabergensis	0.0122492	0.0499831	0.0079908	0.000980667	0.00295503	0.0324465	0.000478956	0.0359809	0.00146601	0.00150522	0.00187763	0.00685294	0.0532514	0.00481828	0.001686	0.0177745	0.00319021	0.0096762	0.00383632	0.00154704	0.0132195	0.0155698	0.00530526	0.027308	0.00400854	0.0483783	0.00899053	0.0170402	0.00131741	0.0135064
s__Proteus phage VB_PmiS-Isfahan	0.00608476	0.0210348	0.0180398	0.0285094	0.0175589	0.0123155	0.0185595	0.00830482	0.00649556	0.00721994	0.0130518	0.00310982	0.00691232	0.00883351	0.00802995	0.00888727	0.0126562	0.00821469	0.0103491	0.00928223	0.0131777	0.00735294	0.00822177	0.0199653	0.00147712	0.0137054	0.0113473	0.00354906	0.00647538	0.0109904
s__Lactobacillus helsingborgensis	0.0069616	0.0292864	0.00556934	0.000840572	0.00141328	0.0174469	0.000478956	0.0212723	0.00318012	0.000969462	0.0011449	0.00409286	0.0358643	0.00238323	0.00085729	0.00405384	0.00240573	0.00544286	0.00288467	0.000788114	0.00903614	0.00829366	0.00469418	0.0198003	0.00203173	0.0329256	0.0042334	0.00923695	0.000491236	0.00820966
s__Lactobacillus reuteri	0.00627076	0.0280014	0.00411647	0.000840572	0.00167024	0.0169732	0.000179608	0.0211122	0.000631512	0.00071434	0.00160286	0.00302475	0.0320359	0.00222781	0.000685832	0.00275453	0.000784478	0.00453572	0.00252781	0.000817303	0.0040579	0.00915758	0.00336092	0.0157578	0.00138926	0.0361472	0.00541177	0.0104709	0.000513565	0.00750946
s__Lactobacillus fermentum	0.00645676	0.027325	0.00320843	0.00126086	0.00154176	0.0174074	0.000179608	0.0202718	0.000902161	0.000765365	0.00187763	0.00314763	0.0284203	0.002176	0.00031434	0.00174107	0.00104597	0.00370417	0.00178433	0.000963251	0.00334672	0.00773691	0.00216655	0.0139427	0.00131239	0.0277383	0.00484441	0.00847308	0.00060288	0.00671234
s__Cutibacterium acnes	0.0199017	0.00500507	0.00454023	0.00378257	0.00171306	0.00205258	0.00538825	0.0019011	0.00696919	0.00591882	0.00370947	0.00157854	0.0091987	0.0106727	0.00577242	0.00231277	0.0128131	0.00188988	0.00220068	0.00802709	0.00698628	0.000633543	0.00227765	0.0124577	0.001554	0.00890029	0.019945	0.0070041	0.00489003	0.00620678
MetaPhlAn3
Taxon	L1	L2	L3	L4	L5	L6	L7	L8	L9	L10	L11	L12	L13	L14	L15	M1	M2	M3	M4	M5	M6	M7	M8	M9	M10	M11	M12	M13	M14	Mean
s__Lactobacillus_bombicola	0.692508	0.970936	0.796253	0.0764147	0.251963	0.817343	0.0789583	0.616823	0.168014	0.203392	0.544082	0.513711	0.810296	0.225971	0.180589	0.0889785	0.135423	0.492934	0.494516	0.110292	0.583392	0.648502	0.584882	0.911287	0.307201	0.90932	0.90018	0.377196	0.430058	0.480049
s__Bifidobacterium_bohemicum	0.11713	0.0026177	0.0359598	0.906553	0.662597	0.0500898	0.0936333	0.315638	0.592759	0.23695	0.104516	0.170028	0.117819	0.707078	0.434555	0.679503	0.274504	0.290403	0.351884	0.632729	0.0878399	0.290966	0.0042623	0.0207363	0.182533	0.0428997	0.0215411	0.546016	0	0.274957
s__Bombiscardovia_coagulans	0.147586	0.0020127	0.117266	0.0170325	0.0629851	0.0672099	0.827408	0.0551193	0.0618371	0.255097	0.348904	0.0693486	0.0705457	0.0650998	0.344171	0.133131	0.588592	0.194348	0.0957446	0.254912	0.328012	0.023685	0.221799	0.0135481	0.0185824	0.0383872	0.0685988	0.0659999	0.518567	0.175018
s__Bifidobacterium_bombi	0.0363455	0.023858	0.0484728	0	0.0003665	0.0639448	0	0.0111445	0.000427	0.0277425	0	0.130329	0.0013397	0.0007342	0.0087244	0.0535094	0	0.0004705	0.0569544	0.0006295	0	0.0332328	0.184661	0.0544283	0.267375	0.0093928	0.0086857	0.0103811	0.0087679	0.0359282
s__Lactobacillus_bombi	0.0035076	0.0005758	0	0	0.0220886	0.0011088	0	0	0.151322	0.0871757	0	0.0656976	0	0	0.0292275	0.0213862	0	0.0214026	0	0	0	0.0032269	0	0	0.0938632	0	0	0.0002799	0	0.0172711
s__Lactobacillus_apis	0.0013529	0	0	0	0	0	0	0	0.0256406	0.18701	0	0.0506817	0	0	0	0.0234913	0	0	0	0	0	0	0	0	0.129331	0	0	0	0.0412504	0.0158193
s__Gilliamella_intestini	0.0015704	0	0.0020484	0	0	0.0003035	0	0.0012743	0	0.0026323	0.002498	0.0002042	0	0.001118	0.002733	0	0.0014808	0.0004421	0.0009014	0.0006742	0.0007563	0.0003875	0.0043961	0	0.0010077	0	0.0009945	2.82e-05	0	0.000877617
s__Gilliamella_apicola	0	0	0	0	0	0	0	0	0	0	0	0	0	0	0	0	0	0	0	0.0007632	0	0	0	0	0.0001069	0	0	9.89e-05	0.0013575	8.02241e-05
s__Kosakonia_sacchari	0	0	0	0	0	0	0	0	0	0	0	0	0	0	0	0	0	0	0	0	0	0	0	0	0	0	0	0	0	0
