# Supplementary material for: Gut microbiome drives individual memory variation in bumblebees
Source: Nat Commun. 2021 Nov 25;12:6588. doi: 10.1038/s41467-021-26833-4 (PMC8616916; doi:10.1038/s41467-021-26833-4)
Supplement: Supplementary file 14 — Supplementary Data 12 [file 41467_2021_26833_MOESM14_ESM.xlsx]

## Sheet: Supplementary Data 12
Supplementary Data 12. Behaviour data used for statistical analyses.
a. The learning speed and memory performance of bees from the Learning group and Memory group to examine the correlations between cognitive ability and the abundance/function of gut bacteria. All bees in this experiment were from the same colony.
Bee ID	Colony	Age (days)	Learning speed	Memory performance	Abosolute abundance of total gut bacteria
L1	1	12	0.2292		1.37993e+08
L2	1	13	11.1237		2.59252e+07
L3	1	12	0.15		2.68886e+07
L4	1	12	3.3688		8.07608e+06
L5	1	13	28.9497		2.24058e+07
L6	1	12	0.1246		7.48303e+07
L7	1	12	1.7465		2.12777e+07
L8	1	12	4.0858		1.1771e+08
L9	1	13	4.4905		2.43936e+07
L10	1	13	4.81		4.40818e+07
L11	1	12	3.4006		2.11573e+08
L12	1	13	1.9821		8.08147e+06
L13	1	12	4.7418		7.45894e+07
L14	1	12	9.4671		1.94738e+08
L15	1	12	2.9279		2.38582e+08
M1	1	12	3.5069	84	5.62571e+07
M2	1	13	7.2895	83.33	3.29387e+07
M3	1	13	4.8244	100	6.00993e+07
M4	1	14	1.1404	85.71	4.33981e+07
M5	1	13	8.9584	80	5.08287e+07
M6	1	13	5.2552	91.67	5.57716e+07
M7	1	12	1.0082	100	8.42821e+07
M8	1	13	5.3758	92.31	8.11682e+06
M9	1	12	4.4236	94.74	1.73934e+07
M10	1	12	4.1802	100	6.76438e+07
M11	1	12	5.1536	86.96	8.76603e+07
M12	1	12	5.4325	100	4.03005e+07
M13	1	12	5.625	100	1.86788e+08
M14	1	12	3.581	100	3.42158e+07
b. The behaviour data of bees for the experiment to examine the effect of L. apis supplementation on long-term memory performance. All bees in this experiment were from two colonies.
Bee ID	Group	Colony	Age	Learning speed	Memory performance	Total landings in memory retention test	Total landings in learning
1	Control	1	12	1.18734	93.3333	15	87
2	Control	1	11	3.47074	82.7586	29	80
3	Control	1	13	2.216	87.5	16	69
4	Control	1	12	3.24751	62.5	8	88
5	Control	1	12	1.59062	73.3333	15	84
6	Control	1	12	1.52867	77.7778	9	74
7	Control	1	12	3.42239	75	8	69
8	Control	1	12	0.527047	72	25	83
9	Control	1	12	3.62251	69.5652	23	70
10	Control	1	12	3.00067	58.3333	12	79
11	Control	1	12	3.09459	68.75	16	68
12	Control	1	12	0.0260525	66.6667	9	99
13	Control	2	12	4.12771	90	20	87
14	Control	2	13	2.46418	87.5	24	89
15	Control	2	14	2.36531	88.8889	18	58
16	Control	2	12	1.27063	91.6667	12	55
17	Control	2	12	1.66741	88.8889	18	58
18	Control	2	13	3.83417	100	11	85
19	Control	2	12	4.4727	78.5714	14	80
20	Control	2	12	4.93704	77.7778	9	91
21	Control	2	12	2.19952	80	5	58
22	Control	2	12	1.32988	60	10	74
23	Control	2	12	1.82201	87.5	8	65
24	Control	2	13	0.242326	52.381	21	52
25	Control	2	12	2.59169	90	10	64
26	Control	2	12	2.14657	84.6154	13	77
27	Control	2	12	0.651369	73.6842	19	71
28	Control	2	12	1.39468	81.25	16	68
29	Control	2	13	5.40688	63.6364	22	71
30	Control	2	15	0.721292	71.4286	21	39
31	Control	2	14	3.80429	51.6129	31	70
32	Control	2	12	1.65329	54.8387	31	55
33	L. apis	1	14	3.51557	91.6667	12	65
34	L. apis	1	13	5.83618	100	8	90
35	L. apis	1	14	19.132	69.2308	13	84
36	L. apis	1	14	4.65444	100	18	88
37	L. apis	1	14	8.78933	95.2381	21	90
38	L. apis	1	13	4.44237	72.2222	18	74
39	L. apis	1	12	2.85322	83.3333	12	66
40	L. apis	1	14	1.71738	91.3043	23	75
41	L. apis	1	12	2.55183	100	18	78
42	L. apis	1	12	0.373793	100	7	54
43	L. apis	1	13	5.97258	100	11	79
44	L. apis	1	13	4.64272	75	20	63
45	L. apis	2	12	7.99726	94.7368	19	72
46	L. apis	2	12	1.27063	88.8889	9	67
47	L. apis	2	13	2.31829	90.9091	22	59
48	L. apis	2	13	1.81921	67.6471	34	57
49	L. apis	2	13	0.907995	91.6667	12	54
50	L. apis	2	12	3.2839	81.8182	22	65
51	L. apis	2	13	2.18923	88.8889	27	54
52	L. apis	2	12	0.343862	60	10	51
53	L. apis	2	12	1.11841	95	20	70
54	L. apis	2	12	2.58799	85.7143	14	56
55	L. apis	2	12	0.122619	100	13	41
56	L. apis	2	12	0.132796	90	10	60
57	L. apis	2	12	0.373793	93.75	16	54
58	L. apis	2	12	1.29825	85.7143	14	63
59	L. apis	2	12	0.90784	85.7143	21	53
60	L. apis	2	12	0.276945	100	10	54
61	L. apis	2	12	0.332834	93.3333	15	50
62	L. apis	2	12	2.29076	100	34	66
63	L. apis	2	12	2.99614	84.2105	19	59
64	L. apis	2	12	3.06832	93.3333	15	45
65	L. apis	2	12	1.03694	91.6667	12	52
66	L. apis	2	12	2.30845	92.3077	26	57
c. The behaviour data of bees for the experiment to examine the effects of S. alvi and G. apicola supplementation on long-term memory performance. All bees in this experiment were from the same colony.
Bee ID	Group	Colony	Age	Learning speed	Memory performance	Total landings in memory retention test	Total landings in learning
1	Control	1	12	5.4036	64.5161	31	70
2	Control	1	12	8.92131	57.7778	45	106
3	Control	1	12	2.13637	66.6667	24	104
4	Control	1	12	6.03107	60	25	92
5	Control	1	12	6.10902	52.7778	36	77
6	Control	1	12	6.11852	70.8333	24	89
7	Control	1	13	4.95531	50	22	80
8	Control	1	12	6.95605	71.4286	28	72
9	Control	1	12	8.82216	75	12	114
10	Control	1	12	0.111884	60	20	97
11	Control	1	12	6.84152	66.6667	15	94
12	Control	1	12	3.0652	78.9474	19	69
13	Control	1	12	6.02059	72	25	94
14	Control	1	12	7.42736	62	50	75
15	Control	1	12	4.4937	83.3333	24	80
16	Control	1	12	2.86029	60	25	63
17	S. alvi	1	12	6.47564	73.3333	15	101
18	S. alvi	1	12	1.87038	64.2857	28	72
19	S. alvi	1	12	2.28537	61.5385	39	65
20	S. alvi	1	12	2.90197	58.1395	43	64
21	S. alvi	1	12	2.35304	56.5217	23	72
22	S. alvi	1	12	3.50302	52.381	21	69
23	S. alvi	1	12	2.3547	62.5	32	48
24	S. alvi	1	12	3.29932	66.6667	33	65
25	S. alvi	1	12	3.05442	62.5	32	60
26	S. alvi	1	12	4.63602	59.375	32	72
27	S. alvi	1	12	3.4203	58.8235	34	59
28	S. alvi	1	12	7.92165	79.1667	24	87
29	S. alvi	1	12	9.6779	53.8462	26	89
30	S. alvi	1	12	0.10994	66.6667	15	99
31	S. alvi	1	12	6.33441	80	20	92
32	S. alvi	1	12	3.59671	60.6061	33	69
33	S. alvi	1	12	4.9893	68.1818	22	68
34	S. alvi	1	12	3.85703	50	20	67
35	G. apicola	1	12	5.08603	58.8235	17	69
36	G. apicola	1	12	4.09836	55.1724	29	71
37	G. apicola	1	12	2.93291	55.5556	27	73
38	G. apicola	1	12	5.17644	60.6061	33	68
39	G. apicola	1	12	4.75219	42.8571	28	58
40	G. apicola	1	12	7.23083	73.3333	15	71
41	G. apicola	1	12	4.95832	44	25	61
42	G. apicola	1	12	2.9107	66.6667	36	62
43	G. apicola	1	12	6.44887	88.2353	17	76
44	G. apicola	1	11	2.70353	51.8519	27	66
45	G. apicola	1	12	2.30961	72	25	46
46	G. apicola	1	12	2.66171	52.9412	17	60
47	G. apicola	1	12	1.8822	72.4138	29	58
48	G. apicola	1	11	8.50851	68.75	16	90
49	G. apicola	1	12	2.76342	45.4545	11	58
50	G. apicola	1	12	0.386147	53.8462	13	49
51	G. apicola	1	12	1.42526	66.6667	12	46
d. The behaviour data of bees for the experiment to examine the effect of LPA supplementation on long-term memory performance. All bees in this experiment were from the same colony.
Bee ID	Group	Colony	Age	Memory performance	Total landings in memory retention test
1	Control	1	12	75	12
2	Control	1	13	55.5556	9
3	Control	1	12	66.6667	15
4	Control	1	12	66.6667	27
5	Control	1	14	65	20
6	Control	1	12	65	20
7	Control	1	12	65.2174	23
8	Control	1	12	66.6667	15
9	Control	1	12	50	20
10	Control	1	12	57.1429	14
11	Control	1	12	58.3333	12
12	Control	1	12	69.2308	13
13	Control	1	14	71.4286	14
14	LPA 300 µM	1	12	64.2857	14
15	LPA 300 µM	1	12	83.3333	12
16	LPA 300 µM	1	12	73.3333	15
17	LPA 300 µM	1	13	75	12
18	LPA 300 µM	1	12	76.9231	13
19	LPA 300 µM	1	12	82.3529	17
20	LPA 300 µM	1	12	82.3529	17
21	LPA 300 µM	1	13	85.7143	7
22	LPA 300 µM	1	13	57.1429	21
23	LPA 300 µM	1	13	81.8182	11
24	LPA 300 µM	1	12	66.6667	15
25	LPA 300 µM	1	12	81.25	16
26	LPA 300 µM	1	12	76.4706	17
27	LPA 300 µM	1	12	69.2308	13
