# Supplementary material for: Gut microbiome drives individual memory variation in bumblebees
Source: Nat Commun. 2021 Nov 25;12:6588. doi: 10.1038/s41467-021-26833-4 (PMC8616916; doi:10.1038/s41467-021-26833-4)
Supplement: Supplementary file 19 — Source Data [file 41467_2021_26833_MOESM19_ESM.xlsx]

## Sheet: Fig. 1
Fig. 1c	Phylotypes	Snodgrassella alvi	Gilliamella apicola	Bifidobacterium spp.	Lactobacillus Firm-5	Lactobacillus Firm-4	Others
	L1	26.4012	21.3335	12.4886	21.1058	0.532782	18.1381
	L2	2.55532	2.65183	2.30413	64.4547	1.0806	26.9534
	L3	27.9946	26.8485	6.32571	15.9711	0.348842	22.5112
	L4	18.0731	8.96962	60.4748	3.97172	0.15753	8.35314
	L5	36.1943	12.2677	28.012	8.23548	1.07579	14.2148
	L6	14.3264	9.98772	12.1486	43.0286	0.781279	19.7274
	L7	27.038	34.7946	19.0311	1.32011	0.0430745	17.7732
	L8	7.48858	11.7939	26.2107	33.8307	0.52351	20.1526
	L9	7.18719	10.2375	42.0246	13.6764	9.88112	16.9932
	L10	38.294	21.7732	9.29039	8.18727	1.97568	20.4795
	L11	46.2942	17.8239	8.29472	8.42857	0.150818	19.0078
	L12	26.4234	3.99038	19.6377	29.5242	4.00069	16.4236
	L13	5.95806	3.08086	15.1419	53.8437	0.825968	21.1495
	L14	28.8396	18.122	29.9253	7.28526	0.150904	15.677
	L15	38.0677	30.5462	13.6911	3.04438	0.669014	13.9816
	M1	12.049	3.7574	49.0666	20.3138	2.11213	12.701
	M2	42.1263	27.2512	12.5403	3.0072	0.235766	14.8393
	M3	32.3893	21.6955	14.7843	13.4146	0.779491	16.9368
	M4	40.3299	19.9848	12.6024	10.5407	0.271264	16.2708
	M5	51.3939	16.8563	14.2298	2.00839	0.0431565	15.4684
	M6	37.3025	9.41238	15.2851	18.2867	0.328492	19.3849
	M7	27.437	13.1675	15.6217	25.318	0.618897	17.837
	M8	43.9315	20.3893	7.07982	9.22453	0.194244	19.1806
	M9	19.0945	4.3692	5.7814	46.9047	0.688995	23.1613
	M10	17.5099	10.6008	21.8658	26.6852	5.4793	17.8591
	M11	9.65674	0.787279	4.87261	55.5056	1.0153	28.1625
	M12	38.5951	12.5437	4.04297	23.283	0.417968	21.1172
	M13	16.6331	10.5084	40.447	20.4524	0.331737	11.6272
	M14	42.3271	38.3406	4.72901	3.30806	0.0967427	11.1984

## Sheet: Fig. 2
Fig. 2a-c	Learning group
	Phylotypes	Snodgrassella alvi	Gilliamella apicola	Bifidobacterium spp.	Lactobacillus Firm-5	Lactobacillus Firm-4	Learning speed
	L1	113410	91641.2	53646.6	90663.4	2288.65	0.2292
	L2	6878.77	7138.57	6202.59	173509	2908.92	11.1237
	L3	50970.3	48883.5	11517.3	29078.8	635.142	0.15
	L4	19849.3	9851.12	66418.1	4362.05	173.012	3.3688
	L5	63475.8	21514.5	49126.1	14443	1886.67	28.9497
	L6	53050.3	36984.3	44985.9	159334	2893.06	0.1246
	L7	45990.3	59183.8	32370.9	2245.44	73.2675	1.7465
	L8	46991.4	74007.3	164474	212290	3285.06	4.0858
	L9	12012.5	17110.6	70238.9	22858.5	16515.1	4.4905
	L10	85336.1	48520.5	20703.2	18244.9	4402.7	4.81
	L11	81939.7	31548	14681.5	14918.4	266.944	3.4006
	L12	101023	15256.2	75079.9	112879	15295.6	1.9821
	L13	31018.4	16039.4	78830.5	280317	4300.09	4.7418
	L14	112964	70983.1	117216	28536.1	591.087	9.4671
	L15	125973	101083	45306.4	10074.4	2213.89	2.9279
	Memory group
	Phylotypes	Snodgrassella alvi	Gilliamella apicola	Bifidobacterium spp.	Lactobacillus Firm-5	Lactobacillus Firm-4	Learning speed	Memory performance
	M1	30002.6	9356.11	122178	50582.4	5259.3	3.5069	84
	M2	81370.3	52637.8	24222.6	5808.65	455.401	7.2895	83.33
	M3	132611	88827.8	60531.1	54923.4	3191.47	4.8244	100
	M4	101849	50469.6	31826.1	26619.5	685.048	1.1404	85.71
	M5	143006	46903.5	39595.1	5588.45	120.085	8.9584	80
	M6	91523.4	23093.7	37502.6	44867.2	805.971	5.2552	91.67
	M7	111166	53350.5	63294.1	102581	2507.58	1.0082	100
	M8	162745	75532.4	26227.3	34172.4	719.581	5.3758	92.31
	M9	37675.1	8620.83	11407.2	92547.1	1359.45	4.4236	94.74
	M10	88768.1	53741.6	110851	135283	27777.8	4.1802	100
	M11	23243.6	1894.97	11728.3	133601	2443.82	5.1536	86.96
	M12	75262.5	24460.9	7884.01	45403.1	815.06	5.4325	100
	M13	116289	73468.9	282783	142992	2319.31	5.625	100
	M14	130020	117774	14526.5	10161.6	297.172	3.581	100
Fig. 2d	Bacteria	S. alvi	G. apicola	Firm-5	Firm-4	B. bohemicum	Total bacteria
	Control 1	5.53943e+08	4.39835e+08	337627	38524.5	4.3725e+07	2.51107e+09
	Control 2	1.78743e+08	8.39862e+07	12298.5	12314.8	2.55206e+07	6.45842e+08
	Control 3	2.86277e+08	1.02228e+08	44344.7	62345.5	2.25714e+07	1.49769e+09
	Control 4	4.74408e+08	2.68115e+08	108133	20100	4.03963e+07	1.78385e+09
	Control 5	1.9821e+08	9.13439e+07	74815.3	9254	1.39561e+07	1.62022e+09
	L. apis 1	7.96725e+08	6.19226e+07	3.51767e+06	98778.4	8.53196e+07	1.8335e+09
	L. apis 2	1.30488e+09	4.32391e+08	1.82409e+06	42811.2	6.74288e+07	3.66445e+09
	L. apis 3	9.59641e+08	3.93808e+08	1.75293e+06	57379.3	6.23342e+07	3.16007e+09
	L. apis 4	4.31682e+08	1.93821e+08	1.53498e+06	23614.7	2.97197e+07	1.53712e+09
	L. apis 5	4.37954e+08	4.0628e+08	1.01677e+07	19928.7	4.82376e+07	2.17458e+09
Fig. 2e	Bee ID	Group	Colony	Age	Learning speed	Memory performance	Total landings in memory retention test	Total landings in learning
	1	Control	1	12	1.18734	93.3333	15	87
	2	Control	1	11	3.47074	82.7586	29	80
	3	Control	1	13	2.216	87.5	16	69
	4	Control	1	12	3.24751	62.5	8	88
	5	Control	1	12	1.59062	73.3333	15	84
	6	Control	1	12	1.52867	77.7778	9	74
	7	Control	1	12	3.42239	75	8	69
	8	Control	1	12	0.527047	72	25	83
	9	Control	1	12	3.62251	69.5652	23	70
	10	Control	1	12	3.00067	58.3333	12	79
	11	Control	1	12	3.09459	68.75	16	68
	12	Control	1	12	0.0260525	66.6667	9	99
	13	Control	2	12	4.12771	90	20	87
	14	Control	2	13	2.46418	87.5	24	89
	15	Control	2	14	2.36531	88.8889	18	58
	16	Control	2	12	1.27063	91.6667	12	55
	17	Control	2	12	1.66741	88.8889	18	58
	18	Control	2	13	3.83417	100	11	85
	19	Control	2	12	4.4727	78.5714	14	80
	20	Control	2	12	4.93704	77.7778	9	91
	21	Control	2	12	2.19952	80	5	58
	22	Control	2	12	1.32988	60	10	74
	23	Control	2	12	1.82201	87.5	8	65
	24	Control	2	13	0.242326	52.381	21	52
	25	Control	2	12	2.59169	90	10	64
	26	Control	2	12	2.14657	84.6154	13	77
	27	Control	2	12	0.651369	73.6842	19	71
	28	Control	2	12	1.39468	81.25	16	68
	29	Control	2	13	5.40688	63.6364	22	71
	30	Control	2	15	0.721292	71.4286	21	39
	31	Control	2	14	3.80429	51.6129	31	70
	32	Control	2	12	1.65329	54.8387	31	55
	33	L. apis	1	14	3.51557	91.6667	12	65
	34	L. apis	1	13	5.83618	100	8	90
	35	L. apis	1	14	19.132	69.2308	13	84
	36	L. apis	1	14	4.65444	100	18	88
	37	L. apis	1	14	8.78933	95.2381	21	90
	38	L. apis	1	13	4.44237	72.2222	18	74
	39	L. apis	1	12	2.85322	83.3333	12	66
	40	L. apis	1	14	1.71738	91.3043	23	75
	41	L. apis	1	12	2.55183	100	18	78
	42	L. apis	1	12	0.373793	100	7	54
	43	L. apis	1	13	5.97258	100	11	79
	44	L. apis	1	13	4.64272	75	20	63
	45	L. apis	2	12	7.99726	94.7368	19	72
	46	L. apis	2	12	1.27063	88.8889	9	67
	47	L. apis	2	13	2.31829	90.9091	22	59
	48	L. apis	2	13	1.81921	67.6471	34	57
	49	L. apis	2	13	0.907995	91.6667	12	54
	50	L. apis	2	12	3.2839	81.8182	22	65
	51	L. apis	2	13	2.18923	88.8889	27	54
	52	L. apis	2	12	0.343862	60	10	51
	53	L. apis	2	12	1.11841	95	20	70
	54	L. apis	2	12	2.58799	85.7143	14	56
	55	L. apis	2	12	0.122619	100	13	41
	56	L. apis	2	12	0.132796	90	10	60
	57	L. apis	2	12	0.373793	93.75	16	54
	58	L. apis	2	12	1.29825	85.7143	14	63
	59	L. apis	2	12	0.90784	85.7143	21	53
	60	L. apis	2	12	0.276945	100	10	54
	61	L. apis	2	12	0.332834	93.3333	15	50
	62	L. apis	2	12	2.29076	100	34	66
	63	L. apis	2	12	2.99614	84.2105	19	59
	64	L. apis	2	12	3.06832	93.3333	15	45
	65	L. apis	2	12	1.03694	91.6667	12	52
	66	L. apis	2	12	2.30845	92.3077	26	57

## Sheet: Fig. 3a
Fig. 3a	Name	Formula	Molecular Weight	RT [min]	all_LG1	all_LG2	all_LG3	all_LG4	all_LG5	all_LG6	all_CG1	all_CG2	all_CG3	all_CG4	all_CG5	all_CG6
	2-(2,6-dimethoxyphenyl)-5,6-dimethoxy-4H-chromen-4-one	C19 H18 O6	342.111	12.782	1.1808e+07	7.63848e+06	9.64389e+06	1.2024e+07	1.37258e+07	1.09301e+07	1.19813e+07	1.62087e+07	4.19139e+06	1.00445e+07	9.84113e+06	1.254e+07
	Prolylleucine	C11 H20 N2 O3	228.148	1.437	6.59969e+06	5.21909e+06	5.49126e+06	8.41588e+06	7.76049e+06	6.81763e+06	6.60215e+06	1.62035e+07	6.00781e+06	9.50767e+06	1.37346e+07	8.37323e+06
	8Z,11Z,14Z-Eicosatrienoic acid	C20 H34 O2	306.255	14.157	1.14868e+08	1.37921e+08	1.50279e+08	1.80353e+08	2.14378e+08	1.21965e+08	8.12824e+07	4.35437e+07	1.64954e+08	1.26249e+08	6.04403e+07	2.10224e+08
	methyl 4-methyl-2-oxo-2H-pyran-6-carboxylate	C8 H8 O4	168.04	1.189	6.98672e+06	1.20298e+07	1.12866e+07	8.77146e+06	1.10761e+07	1.28229e+07	2.46581e+06	2.75761e+06	5.58235e+06	3.51541e+06	2.59539e+06	2.85559e+06
	Prostaglandin B2	C20 H30 O4	334.213	12.391	1.60999e+06	1.19085e+06	1.61152e+06	2.86871e+06	2.05348e+06	3.71364e+06	1.91198e+06	2.37404e+06	500004	2.27426e+06	3.09366e+06	1.97197e+06
	FAHFA (4:0/20:2)	C24 H42 O4	394.308	13.559	1.23009e+08	8.51101e+07	7.63549e+07	4.46747e+07	9.95138e+07	1.19969e+08	1.05295e+08	1.19467e+08	5.47955e+07	2.15683e+08	1.6891e+08	9.3383e+07
	N2,N2-Dimethylguanosine	C12 H17 N5 O5	311.123	6.3	5.03715e+06	3.46583e+06	2.10742e+06	3.49888e+06	2.43159e+06	3.55397e+06	4.72245e+06	1.60399e+07	4.79215e+06	2.9635e+06	2.57407e+06	5.0859e+06
	2-[({4-[3,5-di(tert-butyl)-1H-pyrazol-1-yl]phenyl}imino)methyl]phenol	C24 H29 N3 O	375.225	9.223	327759	280301	367678	441495	4.44444e+06	522309	314861	549394	338006	336452	760672	441171
	Equol	C15 H14 O3	242.094	11.15	2.92128e+06	2.64149e+06	3.61e+06	1.46453e+07	8.94922e+06	7.03702e+06	3.72895e+06	5.43347e+06	1.23837e+06	8.49679e+06	7.43409e+06	6.59218e+06
	Isorhamnetin	C16 H12 O7	316.058	11.304	4.17391e+09	4.5252e+09	5.34731e+09	5.44405e+09	4.64777e+09	5.33698e+09	4.24479e+09	6.1458e+09	4.54215e+09	7.77408e+09	4.30713e+09	3.90075e+09
	D-Homocysteine	C4 H9 N O2 S	135.035	1.628	3.66002e+06	1.89388e+06	3.27389e+06	3.57715e+06	4.31053e+06	3.29466e+06	3.73702e+06	4.10161e+06	2.03785e+06	3.74406e+06	4.91125e+06	3.93478e+06
	FAHFA (4:0/16:1)	C20 H36 O4	340.261	12.74	1.32764e+08	9.85982e+07	1.43208e+08	1.09178e+08	1.7056e+08	1.69336e+08	1.63523e+08	2.14657e+08	5.99861e+07	1.71293e+08	2.00287e+08	1.84635e+08
	8-(2,3-dihydroxy-3-methylbutyl)-7-methoxy-2H-chromen-2-one	C15 H18 O5	295.142	10.573	2.343e+08	1.83406e+08	1.89947e+08	2.22547e+08	1.21077e+08	1.59089e+08	3.92409e+08	1.73409e+08	1.7351e+08	3.00314e+08	2.96886e+08	2.72416e+08
	Indole-3-pyruvate	C11 H9 N O3	203.058	7.633	3.83515e+06	3.45436e+06	4.118e+06	9.95328e+06	7.10858e+06	1.15587e+07	9.22964e+06	7.43604e+06	7.33938e+06	1.4573e+07	1.05649e+07	1.1323e+07
	Valylproline	C10 H18 N2 O3	214.132	5.584	3.6717e+08	2.56781e+08	4.18333e+08	2.93632e+08	1.19709e+08	2.11642e+08	2.98e+08	3.21429e+08	1.91135e+08	1.94385e+08	2.8374e+08	3.05808e+08
	2-Lysophosphatidylcholine	C26 H50 N O7 P	519.331	14.803	864587	2.89543e+06	1.27255e+06	1.55842e+06	3.09339e+06	2.47078e+06	4.03416e+06	1.04994e+06	2.40948e+06	1.07272e+06	1.21087e+06	1.13614e+06
	Pseudouridine	C9 H12 N2 O6	244.07	6.095	2.24933e+06	1.78885e+06	2.21118e+06	2.10643e+06	4.16973e+06	2.22946e+06	1.94648e+06	2.518e+06	1.56488e+06	1.71228e+06	2.29639e+06	3.12472e+06
	Succinic acid	C4 H6 O4	118.027	1.134	3.28776e+09	2.94143e+09	3.68034e+09	3.15136e+09	3.82998e+09	2.78144e+09	2.97444e+09	4.81205e+09	3.61526e+09	3.69008e+09	3.59241e+09	4.76007e+09
	Lenalidomide	C13 H13 N3 O3	277.107	5.936	1.23113e+06	1.85765e+06	2.34927e+06	9.59841e+06	7.06426e+06	1.20337e+07	2.24561e+06	998563	846913	3.09603e+06	1.73643e+06	2.30804e+06
	N-Caffeoyl Putrescine	C13 H18 N2 O3	250.132	8.517	3.87874e+06	264092	607455	560013	504345	664004	305204	750484	438740	775845	1.88548e+06	1.00091e+06
	2-Isopropylaniline	C9 H13 N	135.105	6.632	8.38976e+06	6.08531e+06	5.50165e+06	7.49336e+06	9.15324e+06	1.19636e+07	7.01011e+06	8.15025e+06	4.73095e+06	1.0681e+07	1.28539e+07	9.35329e+06
	D-Sedoheptulose 7-phosphate	C7 H15 O10 P	290.04	1.136	1.18522e+08	1.96966e+07	1.77263e+07	4.52245e+07	6.438e+07	6.44208e+07	1.04891e+08	6.45168e+07	4.19641e+07	8.30071e+07	3.50033e+07	4.61697e+07
	Oleoylethanolamide	C20 H39 N O2	325.298	15.004	2.51049e+08	3.32872e+08	2.21765e+08	2.53689e+08	1.62689e+08	3.35846e+08	3.09188e+08	1.18198e+08	1.29486e+08	2.74903e+08	1.97485e+08	2.24966e+08
	Acetylcholine	C7 H15 N O2	145.11	1.511	6.9357e+09	1.50779e+09	5.10713e+09	1.07885e+09	2.29578e+08	7.68799e+08	5.88119e+08	4.48231e+09	2.1777e+08	5.02334e+08	9.87225e+08	9.76464e+08
	Prostaglandin A1 ethyl ester	C22 H36 O4	364.261	13.652	1.64718e+08	9.52139e+07	1.44299e+08	7.45949e+07	1.67104e+08	1.64819e+08	1.75708e+08	7.58058e+07	4.38531e+07	1.97928e+08	1.32544e+08	9.54113e+07
	estrone 3-sulfate	C18 H22 O5 S	350.118	11.696	1.02952e+07	8.94012e+06	1.23218e+07	9.68831e+06	5.83776e+06	8.14275e+06	1.35556e+07	9.69324e+06	1.65214e+07	1.23785e+07	7.30393e+06	8.89127e+06
	9,10-DHOME	C18 H34 O4	314.246	11.655	7.97253e+06	6.60973e+06	1.19635e+07	8.26151e+06	9.29251e+06	9.24101e+06	1.09852e+07	1.10159e+07	1.07503e+07	1.28797e+07	1.15495e+07	1.18297e+07
	Hydrocortisone 21-acetate	C23 H32 O6	404.22	11.699	1.76878e+06	1.44221e+06	2.06927e+06	1.40181e+06	1.64199e+06	2.23794e+06	1.68987e+06	4.77525e+06	762294	3.19241e+06	3.6881e+06	2.4857e+06
	Folinic acid	C20 H23 N7 O7	473.166	6.457	8.18924e+06	6.33413e+06	5.75218e+06	1.10051e+07	6.63403e+06	1.00117e+07	9.17851e+06	1.22168e+07	8.03867e+06	1.05431e+07	1.25227e+07	1.17308e+07
	Pleuromutilin	C22 H34 O5	378.241	12.879	7.33626e+06	3.49977e+06	5.1608e+06	6.44667e+06	6.83866e+06	9.53577e+06	5.52071e+06	1.1237e+07	6.4915e+06	6.39069e+06	1.31974e+07	8.55609e+06
	Ethinylestradiol	C20 H24 O2	296.178	13.38	1.29779e+06	1.32009e+06	1.04416e+06	1.53396e+06	4.72715e+06	2.01455e+06	1.33492e+07	1.06241e+06	1.53353e+06	4.04491e+06	2.17001e+06	2.66113e+06
	Desmethylclozapine	C17 H17 Cl N4	312.114	7.972	1.16689e+07	9.70421e+06	9.88218e+06	6.30245e+06	8.1558e+06	1.08354e+07	1.1277e+07	8.74362e+06	1.5384e+07	1.05151e+07	8.55003e+06	1.14944e+07
	N1-[3-(1H-imidazol-1-yl)propyl]-2-[(4-nitrobenzoyl)amino]benzamide	C20 H19 N5 O4	393.145	1.772	1.83476e+06	1.81984e+06	1.19614e+06	2.41294e+06	3.20516e+06	2.23013e+06	1.85734e+06	1.44051e+06	1.44155e+06	1.99096e+06	4.38655e+06	4.03393e+06
	Salvinorin A	C23 H28 O8	432.174	6.159	3.34833e+06	1.89087e+06	2.95919e+06	2.5185e+06	1.6653e+06	2.52533e+06	2.92207e+06	4.52474e+06	1.41478e+06	2.22471e+06	3.19148e+06	3.7476e+06
	Phosphatidylcholine	C22 H44 N O8 P	481.281	11.927	8.32151e+06	4.06608e+06	8.68375e+06	6.48543e+06	1.26902e+07	4.65949e+06	8.74522e+06	5.27246e+06	7.45282e+06	6.51471e+06	7.49094e+06	7.16206e+06
	Arachidic acid	C20 H40 O2	312.302	15.043	1.04526e+08	3.36339e+07	1.32848e+08	1.09124e+08	4.91314e+07	9.00298e+07	8.237e+07	4.1167e+07	9.92119e+07	1.05158e+08	1.21598e+08	2.11921e+08
	Biopterin	C9 H11 N5 O3	237.085	1.21	5.89977e+07	4.88947e+07	3.64862e+07	5.72422e+07	1.38099e+08	7.28934e+07	1.06282e+08	1.2233e+08	1.10347e+08	1.53123e+08	2.24314e+08	1.93412e+08
	L-1-Lysophosphatidylethanolamine	C23 H42 N O7 P	475.269	14.214	1.80184e+09	3.6094e+09	2.40939e+09	2.61813e+09	2.34105e+09	2.66939e+09	3.93056e+09	1.86564e+09	3.86599e+09	2.62366e+09	1.62369e+09	2.84781e+09
	FAHFA (16:0/18:0)	C34 H66 O4	538.496	14.308	5.17004e+07	1.43306e+08	6.01535e+07	1.3567e+08	6.80882e+07	1.56424e+08	7.59048e+07	2.16268e+06	1.20298e+08	6.99123e+07	1.21684e+07	1.12161e+08
	1-Acyl-sn-glycero-3-phosphoglycerol	C22 H45 O9 P	484.28	14.062	8.91841e+08	2119926499	1.92343e+09	2.54178e+09	3.54873e+09	3.05341e+09	2.35479e+09	1.9096e+09	4.41855e+09	2.18666e+09	1.11203e+09	1.82662e+09
	Eicosatrienoic Acid	C20 H34 O2	306.255	14.003	837583	929465	1.11499e+06	997992	923009	1.06852e+06	868950	3.89765e+07	1.06782e+06	1.21654e+08	5.32685e+07	2.06243e+08
	L-Dopa	C9 H11 N O4	197.069	1.85	1.91216e+08	3.22338e+08	2.65157e+08	1.89815e+08	2.29171e+08	2.71042e+08	3.10114e+08	4.00537e+08	2.22668e+08	2.8277e+08	1.77487e+08	1.98819e+08
	N1-(2-furylmethyl)-2-cyanoacetamide	C8 H8 N2 O2	164.058	1.929	1.97866e+06	1.90593e+06	2.9559e+06	2.25401e+06	2.26327e+06	2.7896e+06	3.30599e+06	4.11948e+06	1.53599e+06	2.57458e+06	2.94881e+06	3.62084e+06
	Ergocalciferol	C28 H44 O	396.34	15.565	7.01299e+06	7.09072e+06	1.00695e+07	5.33325e+06	5.42136e+06	1.06522e+07	6.91591e+06	1.60054e+06	3.87811e+06	7.60179e+06	4.71379e+06	3.9958e+06
	Caryophyllene oxide	C15 H24 O	220.183	13.949	2.74551e+08	2.75655e+08	2.0255e+08	2.29163e+08	2.54128e+08	2.3667e+08	2.10646e+08	3.90575e+08	1.47662e+08	2.49164e+08	3.59709e+08	2.73172e+08
	gamma-Muurolene	C15 H24	204.188	14.245	7.87954e+06	4.75854e+06	4.63859e+06	4.1344e+06	1.19801e+07	4.78672e+06	6.14461e+06	1.19155e+07	8.75641e+06	6.1258e+06	5.21567e+06	3.65153e+06
	7-Methyluric Acid	C6 H6 N4 O3	182.043	1.105	9.07456e+06	8.39533e+06	8.74773e+06	7.33613e+06	1.03021e+07	6.58559e+06	1.05969e+07	1.03325e+07	1.55859e+07	6.25678e+06	8.34844e+06	8.14092e+06
	Phosphatidylcholine	C25 H50 N O7 P	507.333	14.677	1.11796e+08	3.40859e+08	2.03881e+08	2.73533e+08	3.38198e+08	3.14513e+08	3.07668e+08	1.95632e+08	3.88829e+08	2.18002e+08	1.18184e+08	1.75137e+08
	N-Arachidonoyl-L-serine	C23 H37 N O4	391.27	13.438	1.03072e+07	4.4861e+06	5.95922e+06	6.21796e+06	8.84717e+06	1.05242e+07	5.87904e+06	1.21371e+07	2.1936e+06	6.9759e+06	8.25344e+06	9.90187e+06
	FAHFA (18:2/20:4)	C38 H62 O4	582.462	14.095	1.71236e+08	1.40892e+08	1.58234e+08	1.64912e+08	1.36192e+08	1.37654e+08	4.28066e+07	9.92167e+07	2.02383e+08	1.47045e+08	8.83836e+07	1.27818e+08
	Shikimic acid	C7 H10 O5	174.053	8.856	1.19969e+06	2.96034e+06	7.42406e+06	2.91762e+06	3.95204e+06	1.6643e+06	1.12198e+06	1.30825e+07	1.77431e+06	1.99168e+06	6.04039e+06	3.03868e+06
	Tiglic acid	C5 H8 O2	100.052	1.158	3.75188e+07	4.7589e+07	5.36777e+07	5.05807e+07	8.79173e+07	4.07933e+07	4.30026e+07	5.55569e+07	2.01916e+08	6.9939e+07	8.411e+07	7.4994e+07
	Ritalinic acid	C13 H17 N O2	219.126	6.147	1.79501e+08	3.56772e+08	1.94372e+08	2.82667e+08	1.6354e+08	2.15376e+08	8.02221e+07	1.0407e+08	8.63354e+06	5.61264e+07	1.26124e+08	1.28441e+08
	2-Lysophosphatidylcholine	C28 H58 N O7 P	551.394	15.793	1.05751e+06	2.69441e+06	1.63572e+06	1.98375e+06	954027	2.45904e+06	2.60629e+06	961459	3.5749e+06	1.17693e+06	2.08873e+06	2.77547e+06
	N-Acetyl-L-phenylalanine	C11 H13 N O3	207.089	2.537	5.14542e+07	4.90558e+07	6.78124e+07	1.05081e+08	1.17889e+08	1.49357e+08	6.27772e+07	6.62145e+07	4.93053e+07	9.87566e+07	1.30034e+08	1.19917e+08
	2-(3,4-dimethoxyphenyl)ethanamine	C10 H15 N O2	181.111	1.985	1.0776e+07	8.23355e+06	6.02728e+06	7.6294e+06	7.32311e+06	1.02295e+07	9.46329e+06	8.79983e+06	7.11883e+06	8.81242e+06	8.4266e+06	9.93057e+06
	Phosphatidylcholine	C27 H52 N O7 P	533.338	12.916	5.28949e+06	3.78855e+06	5.48191e+06	6.96237e+06	5.17333e+06	4.15795e+06	7.98157e+06	3.66064e+06	7.50928e+06	1.21452e+07	9.76744e+06	6.47066e+06
	5-(tert-butyl)-3-[(2-cyanoacetyl)amino]thiophene-2-carboxamide	C12 H15 N3 O2 S	265.088	7.036	1.26815e+06	1.06984e+06	1.26038e+06	952744	1.19374e+06	1.17048e+06	1.25603e+06	3.84931e+06	2.63685e+06	1.19502e+06	1.59674e+06	1.24417e+06
	Nebularine	C10 H12 N4 O4	252.085	1.698	1.51234e+06	1.60357e+06	1.15368e+06	1.57894e+06	1.43328e+06	1.86075e+06	1.65432e+06	2.13817e+06	1.43938e+06	1.78085e+06	3.16162e+06	3.50248e+06
	Taurolithocholic acid 3-sulfate	C26 H45 N O8 S2	563.261	7.7	478179	220160	342810	190598	694841	173338	488186	3.82367e+06	220308	207151	477127	791225
	Docosapentaenoic acid	C22 H34 O2	330.256	13.766	7.58166e+06	8.50141e+06	8.76722e+06	9.96878e+06	1.0939e+07	7.33149e+06	9.75652e+06	5.73852e+06	5.69388e+06	8.08643e+06	2.99147e+06	9.99363e+06
	UDP-D-galactose	C15 H24 N2 O17 P2	566.055	1.161	5.86875e+07	8.38993e+07	7.46025e+07	7.49354e+07	7.25304e+07	6.73359e+07	1.15494e+08	1.08932e+08	1.49089e+08	1.45854e+08	2.05293e+08	1.27797e+08
	2-(3,4-dihydroxyphenyl)-7-hydroxy-3,4-dihydro-2H-1-benzopyran-4-one	C15 H12 O5	272.069	9.606	1.05656e+07	5.00865e+06	6.35666e+06	6.83423e+06	6.54953e+06	6.96713e+06	8.90596e+06	6.02805e+06	2.27433e+06	9.90796e+06	8.42558e+06	9.09296e+06
	Phosphatidylcholine	C23 H46 N O8 P	495.297	13.474	1.03663e+07	8.48821e+06	4.8095e+06	8.93754e+06	8.70042e+06	7.0934e+06	5.18197e+06	3.92679e+06	5.25898e+06	7.45626e+06	6.66811e+06	9.87034e+06
	p-Mentha-1,3,8-triene	C10 H14	134.11	13.852	3.24099e+08	2.81316e+08	1.79246e+08	2.38196e+08	2.50844e+08	2.36814e+08	2.77782e+08	1.49111e+08	2.12243e+08	2.48399e+08	2.8381e+08	2.02043e+08
	1-(3-acetyl-2,4,6-trihydroxyphenyl)ethan-1-one	C10 H10 O5	210.053	9.024	6.23897e+06	6.32972e+06	5.99523e+06	9.1486e+06	4.94929e+06	5.49242e+06	1.08624e+07	1.22355e+07	6.05473e+06	1.00316e+07	8.55635e+06	5.14746e+06
	L-1-Lysophosphatidylethanolamine	C21 H44 N O7 P	453.286	15.487	3.44234e+06	8.15661e+06	5.8499e+06	8.94476e+06	7.55546e+06	9.35267e+06	7.83871e+06	3.10881e+06	1.42212e+07	9.34029e+06	2.2121e+06	7.04479e+06
	Nervonic acid	C24 H46 O2	366.349	15.496	7.16637e+07	1.52775e+08	5.26401e+07	6.25227e+07	1.52732e+07	1.07049e+08	6.61122e+07	7.52028e+06	2.85473e+07	5.54377e+07	5.08488e+07	9.52486e+07
	N-Methyl-a-aminoisobutyric acid	C5 H11 N O2	117.079	14.377	3.46435e+06	5.78567e+06	5.59199e+06	3.85812e+06	5.48085e+06	9.59672e+06	4.14419e+06	5.47429e+06	1.37953e+07	4.22836e+06	4.4261e+06	4.4472e+06
	(R)-3-Hydroxy myristic acid	C14 H28 O3	244.203	13.264	1.53272e+08	1.05756e+08	1.366e+08	1.2581e+08	1.64659e+08	1.3979e+08	1.49303e+08	1.67083e+08	1.07679e+08	1.50642e+08	1.96549e+08	1.90847e+08
	Inosine	C10 H12 N4 O5	268.081	2.992	2.55919e+08	1.30821e+08	6.81605e+07	1.37945e+08	8.74354e+07	1.68813e+08	1.47557e+08	3.70289e+08	1.43798e+08	6.44579e+07	7.349e+07	1.57348e+08
	Histamine	C5 H9 N3	111.08	1.122	2.5765e+08	1.93445e+08	2.60464e+08	2.63124e+08	1.54331e+08	1.99017e+08	3.30492e+08	2.47306e+08	3.00312e+08	3.48187e+08	3.24284e+08	2.01807e+08
	Androsterone glucuronide	C25 H38 O8	466.257	8.47	1.11363e+06	1.53269e+06	3.22768e+06	1.37023e+06	1.15925e+06	1.23712e+06	2.03024e+06	1.90385e+06	1.03023e+06	1.63253e+06	1.20208e+06	3.03843e+06
	Phosphatidylcholine	C34 H58 N O8 P	639.384	13.01	8.20934e+06	5.08252e+06	3.97601e+06	8.36865e+06	3.86425e+06	9.45511e+06	1.04453e+07	2.42527e+06	4.16644e+06	4.13964e+06	3.30523e+06	6.30864e+06
	Phosphatidylcholine	C29 H48 N O8 P	569.32	12.957	1.01671e+07	5.70185e+06	6.06294e+06	6.71433e+06	8.70068e+06	8.56062e+06	5.45722e+06	1.01205e+07	2.94019e+06	5.19065e+06	8.42095e+06	8.96386e+06
	3-(4-methoxyphenyl)-1-methyl-1H-1,2,4-triazol-5-ol	C10 H11 N3 O2	227.062	6.532	4.16956e+06	4.42052e+06	2.93166e+06	3.80695e+06	3.84519e+06	4.79222e+06	4.8878e+06	3.94241e+06	2.45924e+06	7.80159e+06	1.06276e+07	8.39095e+06
	Stearamide	C18 H37 N O	283.288	16.104	1.0974e+08	1.60508e+08	1.43378e+08	1.69158e+08	1.43367e+08	1.15015e+08	1.35086e+08	1.33518e+08	1.58648e+08	1.83451e+08	1.66281e+08	2.91191e+08
	4-acetyl-4-(ethoxycarbonyl)heptanedioic acid	C12 H18 O7	296.082	8.429	2.65347e+06	6.31169e+06	5.11036e+06	9.60961e+06	8.49845e+06	9.27814e+06	9.20336e+06	8.32879e+06	8.52922e+06	7.68777e+06	5.94078e+06	8.90758e+06
	Methyl-2-aminobenzoate	C8 H9 N O2	151.064	8.406	1.52824e+08	1.12744e+08	2.4511e+08	1.218e+08	1.05199e+08	1.46351e+08	2.03918e+08	3.3557e+08	1.52869e+08	3.42324e+08	1.95073e+08	1.2432e+08
	D-Fructose 6-Phosphate-Disodium Salt	C6 H11 Na2 O9 P	303.994	1.189	4.83649e+06	4.36651e+06	8.52811e+06	6.95828e+06	6.40297e+06	9.24886e+06	2.06743e+06	2.06252e+06	2.25351e+06	1.73123e+06	2.05719e+06	1.96654e+06
	1-Acyl-sn-glycero-3-phosphoinositol	C27 H51 O12 P	598.311	14.243	9.04612e+07	7.31414e+07	8.97551e+07	1.11075e+08	1.66517e+08	5.79143e+07	7.01093e+07	6.60171e+07	1.07763e+08	8.2163e+07	4.28776e+07	4.57534e+07
	Methyl dihydrojasmonate	C13 H22 O3	226.157	13.189	2.19964e+08	2.04964e+08	2.20685e+08	1.74574e+08	2.39015e+08	2.26057e+08	2.16884e+08	2.91078e+08	1.28749e+08	2.86702e+08	3.26249e+08	2.08247e+08
	L-1-Lysophosphatidylethanolamine	C23 H48 N O7 P	481.316	15.146	1.28588e+09	3.01018e+09	2.2396e+09	2.83998e+09	1.44317e+09	2.77095e+09	2659458748	4.67207e+08	3.30788e+09	1.88391e+09	1.35303e+09	3.47278e+09
	D-Galactose 1-phosphate	C6 H13 O9 P	260.023	2.165	1.47451e+06	609463	1.4311e+06	799396	1.39504e+06	863071	1.16365e+06	3.15195e+06	2.34415e+06	859971	1.06792e+06	2.95588e+06
	FAHFA (18:2/18:2)	C36 H62 O4	558.464	14.092	1.23529e+08	1.00176e+08	1.02381e+08	1.05393e+08	1.15543e+08	1.35999e+08	1.13568e+08	5.00653e+07	8.86132e+07	1.04867e+08	3.46538e+07	1.00875e+08
	Folic acid	C19 H19 N7 O6	441.141	6.083	382959	511760	1.2566e+06	280525	2.62349e+06	756492	564792	1.23792e+06	479280	277689	705045	380069
	Lauric acid	C12 H24 O2	200.177	13.167	1.77915e+09	1.43713e+09	1.40069e+09	1.5116e+09	3.37436e+09	1.71042e+09	1.53594e+09	3.13182e+09	1.75574e+09	1.28047e+09	1.7641e+09	1.11756e+09
	5-Methyluridine	C10 H14 N2 O6	258.086	5.342	6.35927e+06	6.30375e+06	5.93784e+06	1.03164e+07	7.06383e+06	8.38082e+06	5.57209e+06	5.05568e+06	6.97871e+06	8.77577e+06	7.85814e+06	9.08611e+06
	Obacunone	C26 H30 O7	454.2	11.761	3.90279e+07	1.33133e+08	2.41993e+07	4.46804e+07	2.88183e+07	1.24245e+08	5.80603e+07	7.25904e+07	4.1707e+08	3.62027e+07	4.54071e+07	1.4822e+08
	6-(7-methyloctyl)-1H,3H,4H,6H-furo[3,4-c]furan-1-one	C15 H24 O3	252.173	12.954	1.99736e+08	2.31535e+08	1.64933e+08	1.40498e+08	1.76925e+08	1.9464e+08	7.81908e+07	2.83702e+08	1.4238e+08	1.67078e+08	3.21198e+08	1.13016e+08
	1-Caffeoylquinic Acid	C16 H18 O9	354.095	6.318	1.3469e+06	455363	1.23273e+06	967963	1.19346e+06	1.41562e+06	984992	1.6633e+06	254432	1.64105e+06	3.05786e+06	1.44793e+06
	4-(1-adamantyl)-2-methyl-1,3-thiazole	C14 H19 N S	233.127	11.111	5.53468e+06	3.66442e+06	2.30171e+06	3.46111e+06	3.75825e+06	6.36416e+06	2.48267e+06	5.86634e+06	2.08454e+06	4.67538e+06	1.01993e+07	4.14226e+06
	Hematoxylin	C16 H14 O6	302.079	8.176	1.25603e+08	3.88087e+07	8.76503e+07	7.99594e+07	8.27133e+07	8.68314e+07	1.16213e+08	9.98645e+07	2.65358e+07	1.16032e+08	1.21632e+08	1.80049e+08
	para-methoxy-Butyryl fentanyl-d7	C24 H25 [2]H7 N2 O2	387.285	6.45	6.33034e+06	3.1621e+06	7.05642e+06	1.24824e+06	1.73594e+06	1.09972e+06	3.38487e+06	1.09802e+07	2.06563e+06	2.55056e+06	5.31033e+06	7.68793e+06
	N,N-Dimethyldecylamine N-oxide	C12 H27 N O	201.209	12.717	4.41261e+06	5.70813e+06	5.72955e+06	5.82523e+06	6.06693e+06	5.36622e+06	8.3508e+06	8.18399e+06	7.41931e+06	6.61448e+06	6.3759e+06	8.81801e+06
	GlcADG (16:1-18:1)	C43 H76 O11	768.539	15.878	1.99092e+06	1.59418e+06	1.14238e+06	1.39443e+06	2.12244e+06	1.68099e+06	2.36476e+06	2.7887e+06	2.27279e+06	2.22124e+06	2.47226e+06	2.3655e+06
	1-Acyl-sn-glycero-3-phosphoglycerol	C22 H43 O9 P	482.264	13.738	3.43997e+07	7.3994e+07	1.01173e+08	1.03888e+08	1.07351e+08	1.00467e+08	9.40666e+07	5.80487e+07	1.7737e+08	5.72558e+07	3.78631e+07	5.57904e+07
	γ-Glutamylglutamic acid	C10 H16 N2 O7	276.096	1.29	1.90062e+08	2.0453e+08	1.93901e+08	2.46762e+08	1.54962e+08	2.08087e+08	2.86423e+08	3.03191e+08	1.98672e+08	2.52341e+08	3.115e+08	1.71736e+08
	Chlortetracycline	C22 H23 Cl N2 O8	478.111	9.03	8.02347e+08	5.76533e+08	1.04857e+09	2.19224e+09	7.90824e+08	1.97842e+09	6.44301e+08	1.71884e+09	3.52123e+08	3.3536e+09	5.39656e+08	6.82809e+08
	D-Proline	C5 H9 N O2	115.063	1.584	4.91905e+09	5.09561e+09	5.22502e+09	5.1722e+09	5.09242e+09	3.60916e+09	4.42338e+09	5.85593e+09	7.33981e+09	3.40818e+09	3884709129	5.37571e+09
	6,7,8-trimethoxy-2-(2-phenoxy-3-pyridyl)-4H-3,1-benzoxazin-4-one	C22 H18 N2 O6	444.077	16.487	2.03015e+06	9.91686e+06	1.12302e+06	7.67513e+06	1.42321e+06	1.61474e+06	649626	897897	3.06889e+06	4.46665e+06	2.48357e+06	3.20805e+06
	Tyrosol	C8 H10 O2	138.068	7.311	6.81431e+07	3.63956e+07	5.60718e+07	6.95541e+07	9.30543e+07	1.29504e+08	3.11403e+07	1.05793e+08	3.65086e+07	2.77114e+07	5.71021e+07	8.63688e+07
	4-(4-methoxyphenyl)-2-(methylthio)pyrimidine	C12 H12 N2 O S	254.047	8.635	5.9688e+06	5.77653e+06	1.05339e+07	7.37558e+06	6.77745e+06	5.49552e+06	8.79311e+06	9.32055e+06	3.56924e+06	7.78335e+06	8.27785e+06	8.00274e+06
	6-O-(2-Methylbutanoyl)-α-D-glucopyranosyl α-D-glucopyranoside	C17 H30 O12	408.16	10.482	5.74553e+06	5.6053e+06	7.54114e+06	9.44784e+06	8.4331e+06	6.36834e+06	8.80291e+06	7.70874e+06	4.46827e+06	9.8773e+06	8.2106e+06	8.59785e+06
	Asp-Phe methyl ester	C14 H18 N2 O5	294.122	7.415	9.15478e+06	3.84322e+06	6.76877e+06	6.57501e+06	6.232e+06	2.55901e+06	1.86031e+06	4.42013e+06	1.95654e+06	2.0866e+06	1.90326e+06	1.64948e+06
	(5-L-Glutamyl)-L-Amino Acid	C8 H14 N2 O5	218.09	1.245	5.13862e+07	2.04213e+07	2.39178e+07	2.59169e+07	1.55952e+08	5.46518e+07	6.56005e+07	6.10832e+07	3.689e+07	2.95225e+07	1.01427e+08	1.04321e+08
	Cytidine	C9 H13 N3 O5	243.087	1.236	2.17099e+09	1.66799e+09	2.28882e+09	1.81726e+09	2.06864e+09	1.64765e+09	2.11493e+09	2.90921e+09	2.9664e+09	3.27897e+09	3.37303e+09	3.39165e+09
	N-Desmethyltramadol	C15 H23 N O2	249.171	11.719	9.11908e+06	4.7716e+06	6.70849e+06	7.55942e+06	5.82896e+06	5.37013e+06	4.77732e+06	8.70308e+06	9.64924e+06	5.95839e+06	5.88239e+06	5.9989e+06
	N6,N6,N6-Trimethyl-L-lysine	C9 H20 N2 O2	188.153	1.189	1.52237e+08	1.50459e+08	1.31964e+08	1.36553e+08	1.60404e+08	1.71113e+08	1.99062e+08	2.79183e+08	2.28816e+08	2.81107e+08	3.08191e+08	2.71803e+08
	2-Hydroxy-2-methylbutanedioic acid	C5 H8 O5	148.037	1.32	7.38812e+06	9.69406e+06	6.32285e+06	4.3807e+06	2.56416e+06	4.22458e+06	8.37509e+06	7.97936e+06	6.5788e+06	5.94357e+06	5.0383e+06	4.01215e+06
	Testosterone undecanoate	C30 H48 O3	456.359	15.968	5.92847e+06	7.45178e+06	7.00457e+06	7.43287e+06	2.74573e+06	8.39603e+06	8.42501e+06	503788	3.92586e+06	4.55047e+06	2.37048e+06	3.61734e+06
	GlcADG (16:1-19:1)	C44 H78 O11	782.554	16.151	1.00286e+06	293157	2.13034e+06	1.71163e+06	2.22159e+06	1.66591e+06	1.66937e+06	1.76409e+06	2.20441e+06	2.30492e+06	2.19009e+06	952509
	Phenylacetylglutamine	C13 H16 N2 O4	264.111	6.116	1.15341e+06	844821	2.57083e+06	1.44999e+06	2.20813e+06	1.06879e+06	1.47335e+06	2.46891e+06	669588	1.23459e+06	1.38143e+06	1.22302e+06
	T-2 Toxin	C24 H34 O9	966.48	8.596	4.2429e+06	2.29327e+06	4.07081e+06	1.86184e+06	4.08858e+06	3.22321e+06	3.49651e+06	4.04988e+06	8.66706e+06	3.78571e+06	9.35359e+06	5.75367e+06
	(5E)-7-methylidene-10-oxo-4-(propan-2-yl)undec-5-enoic acid	C15 H24 O3	252.173	12.553	1.75421e+08	1.70851e+08	1.62491e+08	1.35292e+08	1.81355e+08	2.10737e+08	1.42105e+08	2.33759e+08	1.06327e+08	2.49878e+08	3.04694e+08	1.78502e+08
	Eicosatrienoic acid	C20 H34 O2	306.255	14.279	1.66419e+09	2.76663e+09	2.59781e+09	2.18399e+09	1.85368e+09	1.78356e+09	1.82115e+09	5.86056e+08	2.59999e+09	1.55136e+09	8.59939e+08	2.03272e+09
	Palmitoleic acid	C16 H30 O2	254.225	13.864	4.7335e+09	3.63875e+09	4.98299e+09	5.11529e+09	5.36257e+09	4.16101e+09	5.60722e+09	5.26712e+09	4.82884e+09	5.88925e+09	5.48119e+09	4.71971e+09
	Cuminaldehyde	C10 H12 O	148.089	12.751	1.18199e+08	1.55551e+08	1.88533e+08	1.48074e+08	2.22983e+08	1.60786e+08	1.80799e+08	1.86008e+08	3.30671e+08	2.26638e+08	1.53851e+08	2.68874e+08
	5-O-Feruloylquinic acid	C17 H20 O9	368.11	6.416	797990	289719	571162	1.26816e+06	1.7288e+06	881947	673870	1.42582e+06	192456	1.11536e+06	2.55469e+06	2.39113e+06
	N1-(4-cyclohexylphenyl)-2-[(4-methylphenyl)thio]acetamide	C21 H25 N O S	339.166	8.862	5.65149e+06	6.37393e+06	4.8316e+06	4.30834e+06	4.58404e+06	8.14134e+06	3.89897e+06	7.78595e+06	2.82488e+06	6.29501e+06	5.97767e+06	7.90281e+06
	NAT16-377616_NEG	C27 H32 N4 O	474.269	7.765	961043	709954	1.29231e+06	734890	873993	899928	1.23785e+06	1.708e+06	968428	1.208e+06	945692	2.38838e+06
	D-Malic Acid	C4 H6 O5	134.022	1.553	1.13922e+08	2.25674e+08	3.26458e+08	1.38921e+08	1.82713e+08	6.73209e+07	3.49777e+07	1.12484e+08	6.19078e+07	3.68423e+07	5.19154e+07	5.80503e+07
	2-methyl-4-[(3-methyl-2-thienyl)methylene]-1,3-oxazol-5(4H)-one	C10 H9 N O2 S	207.036	8.921	6.36021e+06	7.93168e+06	6.26827e+06	5.98973e+06	5.725e+06	5.81555e+06	6.98626e+06	5.21039e+06	4.42054e+06	7.62426e+06	6.97643e+06	8.17838e+06
	taurine	C2 H7 N O3 S	125.015	1.266	1.346e+08	1.92387e+08	1.76682e+08	1.59517e+08	1.10574e+08	1.47468e+08	2.51155e+08	1.76702e+08	3.88762e+08	2.52634e+08	2.11289e+08	1.28676e+08
	D-Mannitol	C6 H14 O6	182.079	1.259	1.99135e+09	1.54877e+09	1.87683e+09	2.10718e+09	2.49559e+09	1.63612e+09	1.72434e+09	2.928e+09	3.40625e+09	2.74987e+09	2.8636e+09	3.44471e+09
	N1-(2,6-dimorpholino-3-pyridyl)-4-methylbenzamide	C21 H26 N4 O3	382.197	10.603	7.28499e+06	4.6922e+06	9.17915e+06	5.57949e+06	5.95464e+06	8.01534e+06	7.39093e+06	7.89232e+06	3.14971e+06	8.38747e+06	6.61472e+06	7.69885e+06
	Deoxyguanosine	C10 H13 N5 O4	267.095	1.288	1.79477e+08	1.69846e+08	1.17821e+08	1.61487e+08	1.76133e+08	1.39168e+08	2.99444e+08	2.33258e+08	1.73685e+08	1.18254e+08	2.4633e+08	1.57325e+08
	nor-6β-Oxycodol	C17 H21 N O4	303.143	1.904	4.51428e+07	4.25017e+07	8.00933e+07	5.8493e+07	5.94529e+07	5.62606e+07	1.03825e+08	1.05087e+08	1.11377e+08	1.51794e+08	8.44337e+07	1.20233e+08
	2-Oxobutyric acid	C4 H6 O3	102.032	1.296	1.54751e+09	9.59993e+08	8.6908e+08	1.24217e+09	2.31425e+09	9.36885e+08	9.77017e+08	1.76672e+09	1.25394e+09	1.27431e+09	3.59027e+09	2.40571e+09
	N-(4-fluorophenyl)-N'-[2-methyl-5-(piperidinosulfonyl)-3-furyl]urea	C17 H20 F N3 O4 S	381.119	9.076	8.36734e+06	1.51695e+06	7.20306e+06	5.17627e+06	3.29734e+06	4.24961e+06	408460	5.50947e+06	1.18037e+06	3.82964e+06	3.81007e+06	4.754e+06
	6-methoxy-4-(trifluoromethyl)nicotinamide	C8 H7 F3 N2 O2	242.024	11.003	8.36066e+06	4.30526e+06	1.60791e+06	1.09222e+06	5.00757e+06	1.06791e+06	2.77804e+06	2.59194e+06	7.9846e+06	1.63126e+06	2.41413e+06	1.66181e+06
	Ouabain	C29 H44 O12	606.254	10.517	1.74736e+08	2.58601e+08	3.16324e+08	2.99582e+08	2.60232e+08	2.11447e+08	2.86381e+08	2.43724e+08	3.33529e+08	2.6932e+08	2.29378e+08	2.55019e+08
	ACar 16:1	C23 H44 N O4	397.319	13.454	1.87744e+06	6.10946e+06	2.16161e+06	5.44702e+06	2.96831e+06	2.41616e+06	1.08073e+06	921853	6.61607e+06	2.08727e+06	1.79327e+06	7.77559e+06
	2-Aminooctanoic acid	C8 H17 N O2	159.126	7.989	4.34363e+06	4.13234e+06	4.71297e+06	8.95048e+06	3.62071e+06	3.91393e+06	2.9108e+06	3.49409e+06	4.85573e+06	3.68857e+06	3.48394e+06	6.2277e+06
	D-Arabitol	C5 H12 O5	152.068	1.273	9.86633e+08	1.32488e+09	1.37522e+09	2.21771e+09	2.04386e+09	2.50042e+09	1.6833e+09	2.19421e+09	1.34974e+09	2.13909e+09	2.1685e+09	2.41448e+09
	7-(3,4-dihydroxyphenyl)-5-hydroxy-1-(4-hydroxyphenyl)heptan-3-one	C19 H22 O5	330.147	9.884	8.23677e+06	6.39301e+06	4.92982e+06	5.70425e+06	5.83505e+06	6.43904e+06	6.95418e+06	5.64403e+06	3.40939e+06	8.58345e+06	6.61644e+06	5.57919e+06
	GMP	C10 H14 N5 O8 P	363.059	8.634	4.44577e+06	5.13262e+06	9.40295e+06	7.29188e+06	5.05998e+06	3.5061e+06	6.47135e+06	4.37955e+06	2.54136e+06	6.29618e+06	3.13439e+06	4.1272e+06
	Glycitein	C16 H12 O5	284.069	9.409	6.01638e+06	5.81333e+06	1.91834e+06	3.98117e+06	8.39762e+06	5.74625e+06	3.1754e+06	5.02245e+06	1.84545e+06	4.80835e+06	4.17736e+06	4.33728e+06
	Palmitoylethanolamide	C18 H37 N O2	299.283	14.878	2.70513e+08	9.25237e+07	1.58216e+08	1.08255e+08	8.05541e+07	1.18908e+08	1.35361e+08	1.68475e+08	5.39291e+07	1.91646e+08	1.82e+08	2.08893e+08
	Xylitol	C5 H12 O5	152.068	1.418	6.64227e+07	6.22836e+07	6.51184e+07	1.20059e+08	1.10267e+08	8.82745e+07	8.70559e+07	1.47169e+08	6.93233e+07	1.31245e+08	1.21773e+08	1.62019e+08
	N'-{[(2-ethoxyanilino)carbonyl]oxy}-2-(1-naphthyl)ethanimidamide	C21 H21 N3 O3	380.186	14.214	3.04264e+06	3.90959e+06	2.70459e+06	3.49586e+06	1.48004e+06	2.00833e+06	2.68316e+06	9.28308e+06	2.71922e+06	4.7112e+06	5.64284e+06	2.51774e+06
	ethyl 3-cyano-6-methyl-2-(phenylthio)isonicotinate	C16 H14 N2 O2 S	298.074	7.197	413568	975155	1.41299e+06	1.34474e+06	1.02021e+06	1.00667e+06	1.5484e+06	1.53322e+06	1.11266e+06	1.78933e+06	1.05943e+06	1.75539e+06
	7-Methylguanine	C6 H7 N5 O	165.065	1.888	1.86436e+08	1.2505e+08	2.91768e+08	1.14126e+08	2.4009e+08	1.44219e+08	1.38141e+08	3.11983e+08	2.42867e+08	2.17679e+08	2.08726e+08	1.33127e+08
	Tyramine	C8 H11 N O	137.084	8.157	6.11815e+06	5.01849e+06	6.91399e+06	7.74155e+06	7.25205e+06	5.99005e+06	8.38737e+06	7.46405e+06	5.31984e+06	8.53743e+06	8.12594e+06	5.94592e+06
	S-Methylglutathione	C11 H19 N3 O6 S	321.099	1.383	745077	1.5323e+06	659789	797477	978007	978461	761532	1.37836e+06	991740	949224	1.4803e+06	1.61782e+06
	10-Hydroxydecanoic acid	C10 H20 O3	188.141	9.087	1.25149e+08	1.05383e+08	1.50817e+08	1.25982e+08	1.4213e+08	9.98166e+07	1.29933e+08	1.52041e+08	9.97452e+07	1.36418e+08	1.69671e+08	1.52889e+08
	2-acetamido-3-(4-methoxyphenyl)propanoic acid	C12 H15 N O4	237.1	7.528	1.95554e+08	2.38881e+08	1.57768e+08	1.98476e+08	1.4075e+08	1.43252e+08	2.55184e+08	3.09326e+08	3.7139e+07	2.04313e+08	1.803e+08	1.29905e+08
	Xanthorhamnin	C34 H42 O20	770.227	8.44	439893	337950	288421	1.35963e+06	274341	240839	1.62411e+06	1.2382e+06	285807	435905	661296	727494
	FAHFA (18:1/18:0)	C36 H68 O4	564.511	14.36	1.2685e+09	2.5452e+09	1.77141e+09	2.65814e+09	1.75997e+09	2.33739e+09	1.524e+09	1.89505e+08	2.94151e+09	1.68806e+09	4.62488e+08	2.06666e+09
	Rauwolscine	C21 H26 N2 O3	332.212	14.059	1.13964e+08	1.0297e+08	3.0129e+08	2.39756e+08	2.50056e+08	1.70351e+08	1.43848e+08	2.9851e+08	2.53994e+08	2.72624e+08	1.79793e+08	1.01618e+08
	5-(tert-butyl)-2-methyl-N-(5-methyl-3-isoxazolyl)-3-furamide	C14 H18 N2 O3	262.134	8.478	113065	102292	128154	114291	124429	108112	118394	143647	129844	131065	155024	135203
	Apigenin	C15 H10 O5	270.053	11.315	1.68723e+08	7.11338e+07	8.94569e+07	5.8309e+07	2.75317e+08	8.7489e+07	4.18666e+07	1.42439e+08	3.18005e+08	1.51543e+08	1.9139e+08	9.82078e+07
	1-Acyl-sn-glycero-3-phosphoglycerol	C24 H49 O9 P	512.311	14.447	2.15992e+07	6.82427e+07	3.80466e+07	8.56603e+07	1.1256e+08	1.17012e+08	5.7658e+07	2.87912e+07	1.32384e+08	6.58235e+07	1.80569e+07	7.95747e+07
	D-Glucono-1,5-lactone	C6 H10 O6	238.069	1.356	1.22957e+08	7.39878e+07	8.89469e+07	8.56237e+07	1.06153e+08	1.03857e+08	6.41493e+07	1.70276e+08	2.88277e+07	8.81606e+07	8.5101e+07	6.65601e+07
	Estriol	C18 H24 O3	288.172	12.852	7.30404e+06	7.44471e+06	6.1711e+06	5.17553e+06	6.55203e+06	6.1639e+06	6.38558e+06	8.47106e+06	4.54286e+06	6.39637e+06	7.77917e+06	3.87209e+06
	Agnuside	C22 H26 O11	483.173	8.009	7.26815e+06	3.41394e+06	4.59883e+06	5.04661e+06	3.01046e+06	4.5996e+06	4.85934e+06	6.00611e+06	1.90543e+06	2.49698e+06	2.4234e+06	2.53469e+06
	Carvone	C10 H14 O	150.105	13.587	2.23512e+08	1.75532e+08	1.96848e+08	2.41822e+08	2.28173e+08	1.87555e+08	2.74967e+08	1.98785e+08	1.74327e+08	2.27334e+08	2.38124e+08	1.89509e+08
	5-Aminovaleric acid	C5 H11 N O2	117.079	1.511	1.46157e+09	1.18108e+09	1.65618e+09	1.17821e+09	1.42348e+09	1.55569e+09	1.28781e+09	3.49858e+09	9.48959e+08	1.56141e+09	2.54159e+09	2.29721e+09
	N1-(2-chloro-6-fluorobenzyl)-3,4-dimethoxybenzene-1-sulfonamide	C15 H15 Cl F N O4 S	359.034	1.37	1.23232e+08	8.80896e+07	6.1117e+07	5.46357e+07	1.6147e+07	1.01369e+08	7.04888e+07	1.66458e+08	3.89339e+07	3.52049e+07	5.25627e+07	2.97479e+07
	N1-isopropyl-2-(phenylthio)benzamide	C16 H17 N O S	293.088	8.231	1.62163e+06	1.56271e+06	2.043e+06	3.08076e+06	4.26611e+06	6.6838e+06	1.97254e+06	2.25749e+06	3.28394e+06	3.72738e+06	5.6699e+06	6.73479e+06
	Histidine	C6 H9 N3 O2	155.069	14.717	765608	947400	1.39731e+06	762935	794602	1.089e+06	713943	851244	857289	1.43381e+06	1.30416e+06	1.19988e+06
	Citraconic acid	C5 H6 O4	130.027	1.093	1.33748e+09	1.7835e+09	2.56926e+09	1.73234e+09	2.20051e+09	1.30139e+09	2.08137e+09	3.49832e+09	2.80225e+09	1.92087e+09	2.60275e+09	3.08098e+09
	Biotin	C10 H16 N2 O3 S	244.088	5.362	895568	970160	1.44899e+06	855630	931404	921446	1.00288e+06	1.61248e+06	1.53026e+06	905213	845289	1.03579e+06
	2-(2-hydroxy-3-methylbutanamido)-4-methylpentanoic acid	C11 H21 N O4	231.147	8.772	3.55304e+06	3.98639e+06	4.87717e+06	4.53584e+06	5.61027e+06	6.57544e+06	5.06852e+06	5.69608e+06	4.73118e+06	5.68783e+06	4.17182e+06	4.61025e+06
	Paraxanthine	C7 H8 N4 O2	180.066	4.652	1.94733e+06	1.62834e+06	2.04958e+06	4.85574e+06	1.93041e+06	3.51115e+06	4.88321e+06	3.85273e+06	2.58946e+06	7.8228e+06	4.6683e+06	3.7509e+06
	(+/-)-Cannabichromeorcin	C17 H22 O2	258.162	11.828	1.18006e+08	8.73938e+07	1.07367e+08	9.26207e+07	1.22005e+08	1.15621e+08	1.57683e+08	1.10538e+08	1.39678e+08	1.97372e+08	1.64497e+08	2.38309e+08
	2-oxa-4-azatetracyclo[6.3.1.1~6,10~.0~1,5~]tridecan-3-one	C11 H15 N O2	193.111	1.156	3.69932e+06	4.59421e+06	3.0874e+06	5.1756e+06	4.99221e+06	5.72771e+06	6.43698e+06	6.65019e+06	5.81494e+06	6.14028e+06	6.93203e+06	6.57424e+06
	N-Phenylacetylglycine	C10 H11 N O3	193.074	8.134	2.46886e+08	1.73192e+08	1.33593e+08	1.59818e+08	1.02676e+08	1.75024e+08	1.69855e+08	2.95171e+08	4.1265e+07	1.89623e+08	1.87214e+08	1.08659e+08
	2-Lysophosphatidylcholine	C26 H48 N O7 P	517.317	14.18	2.28956e+09	2.74568e+09	2.04517e+09	3.46223e+09	2.70815e+09	2.60579e+09	3.84815e+09	2.19309e+09	2.64562e+09	4.49751e+09	1.75728e+09	4.54306e+09
	N-Formylkynurenine	C11 H12 N2 O4	236.08	3.605	4.79295e+06	4.69457e+06	4.39897e+06	4.9219e+06	4.90173e+06	5.78407e+06	4.40269e+06	4.7009e+06	5.36898e+06	6.29925e+06	5.41956e+06	6.5248e+06
	3-Coumaric acid	C9 H8 O3	164.047	2.468	2.65589e+07	1.99186e+07	4.39296e+07	4.59572e+07	9.33192e+07	7.07357e+07	4.79168e+07	8.9779e+07	1.80069e+07	3.23557e+07	8.09294e+07	1.4739e+08
	N-Hydroxy-L-valine	C5 H11 N O3	133.074	1.365	9.69408e+07	6.56653e+07	9.11746e+07	7.39595e+07	1.08326e+08	7.69925e+07	7.56582e+07	1.61113e+08	4.39741e+07	9.23061e+07	1.26583e+08	1.06996e+08
	Pyrophosphate	H4 O7 P2	177.943	6.983	245517	221784	276642	1.2016e+06	429178	468459	253706	293201	272402	237281	275924	432067
	4-Acetamidobutyric acid	C6 H11 N O3	145.074	1.368	6.64341e+07	6.79644e+07	7.79291e+07	9.07873e+07	8.98064e+07	7.39029e+07	7.3367e+07	1.2735e+08	5.96724e+07	1.05344e+08	1.55534e+08	1.21004e+08
	L-2-Aminoadipic acid	C6 H11 N O4	161.069	1.615	7.29251e+07	6.72656e+07	1.30067e+08	7.22832e+07	9.80462e+07	6.62262e+07	1.04219e+08	1.1749e+08	5.19938e+07	1.06191e+08	1.55439e+08	1.27732e+08
	Ascorbyl palmitate	C22 H38 O7	431.289	11.11	1.42062e+06	1.0536e+06	1.3673e+06	1.08228e+06	7.14922e+06	1.48208e+06	1.50148e+06	1.80792e+06	1.20325e+06	2.43531e+06	3.69594e+06	2.0475e+06
	(S)-(-)-2-Hydroxyisocaproic Acid	C6 H12 O3	132.079	1.188	4.10988e+06	5.906e+06	7.74618e+06	6.46314e+06	4.9881e+06	5.35041e+06	2.27798e+06	2.74712e+06	3.54422e+06	1.87392e+06	1.95601e+06	1.63601e+06
	4-Hydroxybenzaldehyde	C7 H6 O2	122.037	2.278	3.86972e+09	3096873966	3.6141e+09	5.19609e+09	3.13432e+09	3.92246e+09	2.25117e+09	3.25958e+09	1.92083e+09	1.34043e+09	2.0526e+09	2.27629e+09
	Astaxanthin	C40 H52 O4	596.395	13.866	2.18124e+08	7.28636e+07	2.43509e+08	9.1543e+07	8.51201e+07	5.9074e+07	2.21042e+08	9.13553e+07	3.38409e+08	1.0243e+08	1.99774e+08	8.23375e+07
	Glycerol 1-hexadecanoate	C19 H38 O4	330.277	12.969	1.19112e+08	1.04588e+08	9.4547e+07	1.70868e+08	1.00754e+08	1.12662e+08	2.6372e+08	9.67209e+07	9.17994e+07	1.70786e+08	1.09376e+08	1.84426e+08
	Hypoxanthine	C5 H4 N4 O	136.038	1.881	1.24922e+09	1.15987e+09	1.64172e+09	1.86262e+09	1.08589e+09	7.86946e+08	1.21285e+09	2.47119e+09	9.84378e+08	1.08008e+09	2.86637e+09	3.13271e+09
	ethyl 2-{[3-cyano-4-(2-furyl)-6-(2-thienyl)-2-pyridinyl]oxy}acetate	C18 H14 N2 O4 S	371.1	9.45	1.00984e+06	546168	599690	996681	538012	1.24285e+06	849950	723882	879036	491769	773737	505432
	N-Acetylthreonine	C6 H11 N O4	161.069	1.262	7.57153e+07	5.26098e+07	6.35894e+07	8.10509e+07	1.28766e+08	8.23421e+07	8.29892e+07	1.27893e+08	8.90264e+07	1.13086e+08	1.39742e+08	1.18499e+08
	4-(4-chlorophenoxy)-3,5-dimethyl-1H-pyrazole	C11 H11 Cl N2 O	240.064	1.318	5.79391e+06	4.59944e+06	4.12427e+06	5.21257e+06	6.10064e+06	3.97634e+06	4.95526e+06	5.11677e+06	8.6177e+06	5.56679e+06	5.99962e+06	4.38839e+06
	Dl-Indole-3-lactic acid	C11 H11 N O3	205.074	7.601	34832.3	37255.9	45007.2	7.10026e+06	125058	131489	36601.8	47750.4	43207.1	46538.8	155114	39401
	Biochanin A	C16 H12 O5	284.069	10.67	5.16118e+06	5.58729e+06	461971	6.4724e+06	6.32545e+06	4.85953e+06	5.11143e+06	4.935e+06	4.82701e+06	6.50769e+06	5.6284e+06	6.14726e+06
	Pyridoxamine	C8 H12 N2 O2	168.09	5.633	6.55641e+06	5.23811e+06	5.5052e+06	5.45729e+06	5.48094e+06	5.3253e+06	5.45725e+06	5.4376e+06	4.09617e+06	4.7673e+06	5.93208e+06	5.3216e+06
	LSD-d3	C20 H24 [2]H N3 O	326.22	15.489	1.71864e+08	1.48463e+08	2.14682e+08	1.38468e+08	2.37399e+08	1.44666e+08	1.85542e+08	2.34187e+08	2.62705e+08	2.6875e+08	2.23627e+08	1.58747e+08
	Phenylpyruvic Acid	C9 H8 O3	164.047	1.875	9.30684e+07	7.4799e+07	1.02273e+08	8.13269e+07	7.92855e+07	1.05005e+08	4.40399e+07	8.40495e+07	3.74479e+07	4.72603e+07	5.70532e+07	7.03605e+07
	Carbamoyl-DL-Aspartic acid	C5 H8 N2 O5	176.044	9.031	4.56372e+06	5.0734e+06	5.0688e+06	3.95588e+06	5.51631e+06	5.47413e+06	4.96625e+06	3.64778e+06	5.947e+06	7.17315e+06	4.56596e+06	4.51675e+06
	6beta-Naltrexol-d3	C20 H22 [2]H3 N O4	346.196	15.298	5.31092e+06	5.31801e+06	5.76365e+06	1.59929e+06	593722	960318	1.78909e+06	4.10316e+06	8.72517e+06	2.57701e+06	1.65464e+06	1.53331e+06
	Gluconic lactone	C6 H10 O6	178.048	1.346	1.05049e+08	5.76395e+07	5.24743e+07	1.3176e+07	1.25834e+08	7.20823e+07	7.58898e+07	1.05869e+08	5.78395e+07	7.29808e+07	9.13691e+07	8.8369e+07
	5-Amino-4-imidazolecarboxamide	C4 H6 N4 O	126.054	1.611	835140	655843	619685	949317	412066	527963	576951	781708	596970	440530	599866	619109
	D-Glucose 6-phosphate	C6 H13 O9 P	260.029	1.129	2.40462e+09	1.7581e+09	2.39448e+09	2.53315e+09	2.26161e+09	2.09735e+09	2.30354e+09	2.75073e+09	2.57229e+09	2.70993e+09	2870833144	3.07652e+09
	1,2,3-Trihydroxybenzene	C6 H6 O3	126.032	1.284	7.31716e+07	5.30383e+07	5.36626e+07	6.60971e+07	8.04136e+07	5.49632e+07	5.11804e+07	1.52409e+08	7.44233e+07	7.68639e+07	9.33613e+07	7.36714e+07
	L-β-Imidazolelactic acid	C6 H8 N2 O3	156.053	1.293	4.63046e+07	4.70374e+07	5.95241e+07	6.95173e+07	8.00015e+07	1.02767e+08	4.32347e+07	1.17479e+08	7.41323e+07	7.63934e+07	9.6592e+07	1.0484e+08
	3-Nitro-tyrosine	C9 H10 N2 O5	226.058	11.833	914784	3.2552e+06	1.1195e+06	537909	1.39809e+06	1.78555e+06	2.11776e+06	1.40505e+06	3.91464e+06	823324	1.87506e+06	5.8652e+06
	Isobutyryl carnitine	C11 H21 N O4	231.147	10.764	4.14799e+06	2.83861e+06	3.37995e+06	2.26839e+06	1.73498e+06	1.41851e+06	3.80562e+06	2.13409e+06	8.53946e+06	1.48307e+06	4.70014e+06	1.51058e+06
	Glycerol 3-phosphate	C3 H9 O6 P	172.013	1.14	1.76098e+09	1.93666e+09	2.28959e+09	2.33139e+09	2.11983e+09	1.91104e+09	2.39013e+09	2.41775e+09	3.02974e+09	2.41031e+09	2.50322e+09	2.24566e+09
	20-Carboxy-Leukotriene B4	C20 H30 O6	366.204	12.788	3.18794e+07	4.50185e+07	2.57259e+07	5.741e+07	2.49971e+08	9.6281e+07	1.0588e+08	1.91847e+07	7.42813e+07	6.76641e+07	5.5865e+07	5.85564e+07
	Testosterone	C19 H28 O2	288.209	13.619	1.89412e+08	5.04998e+07	1.47758e+08	1.39756e+08	1.16539e+08	1.10564e+08	1.1693e+08	8.49802e+07	4.59419e+07	1.02279e+08	2.51419e+08	1.27513e+08
	2-Methylsuccinic Acid	C5 H8 O4	132.042	1.274	2.57089e+09	1.36793e+09	1.29975e+09	2.00506e+09	2.63355e+09	1.33844e+09	1.9806e+09	2.60817e+09	2.49443e+09	2.17909e+09	3.18525e+09	2.69753e+09
	5,6-diphenyl-3-(2-pyridyl)-1,2,4-triazine	C20 H14 N4	310.117	5.925	1.58189e+08	1.36725e+08	1.50439e+08	1.37081e+08	9.92107e+07	1.20821e+08	1.26301e+08	2.7773e+08	2.0081e+08	1.11445e+08	8.18382e+07	1.20134e+08
	4-(allyloxy)-1,2-dihydroquinolin-2-one	C12 H11 N O2	201.079	7.317	4.09382e+06	3.95406e+06	4.34512e+06	4.76868e+06	5.46872e+06	4.71752e+06	4.59523e+06	3.35562e+06	6.00213e+06	6.32028e+06	5.5419e+06	5.69657e+06
	L-Lysine	C6 H14 N2 O2	146.106	1.155	1.9145e+09	1.49707e+09	2.20985e+09	2.41306e+09	1.18247e+09	1.37397e+09	2.26771e+09	2.52288e+09	1.93911e+09	4.23016e+09	4.74946e+09	2.42597e+09
	1-Acyl-sn-glycero-3-phosphoglycerol	C20 H41 O9 P	456.249	13.618	2.93318e+07	6.05278e+07	7.58013e+07	8.67227e+07	9.77365e+07	8.78967e+07	7.37039e+07	6.0269e+07	1.32662e+08	4.50449e+07	3.48175e+07	4.37502e+07
	2-Lysophosphatidylcholine	C24 H48 N O7 P	493.316	15.263	3.25865e+07	7.86418e+07	7.34549e+07	7.86405e+07	7.50415e+07	9.85925e+07	7.74888e+07	2.98143e+07	1.17786e+08	6.62936e+07	3.94107e+07	6.30131e+07
	N-Acetyl-L-glutamine	C7 H12 N2 O4	188.079	1.32	7.62516e+07	5.19504e+07	7.65049e+07	8.0387e+07	7.39729e+07	7.82065e+07	7.08597e+07	1.40103e+08	6.42828e+07	9.46814e+07	1.40835e+08	1.0108e+08
	Pipecolic acid	C6 H11 N O2	129.079	1.159	1.8923e+09	1.47798e+09	2.18545e+09	2.38675e+09	1.16731e+09	1.35733e+09	2.24495e+09	2.49599e+09	1.91559e+09	4.18884e+09	4.70141e+09	2.3992e+09
	1-(4-fluorophenyl)-4-[(2-phenyl-1H-imidazol-4-yl)methyl]piperazine	C20 H21 F N4	336.175	15.494	1.83063e+08	2.04951e+08	2.26813e+08	2.03403e+08	1.48835e+08	1.85575e+08	1.54987e+08	1.55017e+08	3.15379e+08	1.98105e+08	1.11325e+08	1.61087e+08
	D-Alanyl-D-alanine	C6 H12 N2 O3	160.085	1.334	6.82834e+07	5.50728e+07	8.25227e+07	6.53885e+07	3.94971e+07	5.05013e+07	9.77135e+07	1.18031e+08	5.99076e+07	9.35351e+07	1.4015e+08	1.01837e+08
	Ecgonine	C9 H15 N O3	185.105	1.121	6.95793e+07	8.82398e+07	1.40739e+08	1.37564e+08	1.95657e+08	1.58791e+08	1.41077e+08	2.27127e+08	1.46036e+08	1.88526e+08	2.42193e+08	1.79644e+08
	Rosmarinic Acid	C18 H16 O8	360.085	9.517	1.72033e+06	1.18042e+06	1.49875e+06	5.85814e+06	6.00747e+06	3.57388e+06	2.35128e+06	2.98627e+06	1.95215e+06	2.01583e+06	1.5063e+06	2.94903e+06
	Ursolic acid	C30 H48 O3	456.36	13.993	1.31141e+07	4.02509e+07	1.57627e+07	1.79477e+07	1.76594e+07	4.8936e+07	3.50944e+07	3.91535e+07	1.02247e+08	2.32561e+07	4.14272e+07	1.31573e+08
	Ocfentanil-d5	C22 H22 [2]H5 F N2 O2	375.241	9.67	5.06857e+06	1.43373e+06	3.4481e+06	3.94928e+06	5.36748e+06	4.47555e+06	4.64243e+06	5.93402e+06	936022	6.20308e+06	5.02527e+06	3.65267e+06
	Gibberellic acid	C19 H22 O6	346.141	8.827	308667	292229	272104	280996	324884	343980	391268	320122	228710	470094	585518	719235
	Verbascose	C30 H52 O26	828.275	1.549	4.8915e+07	2.61561e+07	1.86149e+07	5.39126e+07	1.1584e+08	1.43671e+07	4.48268e+07	3.25823e+07	6.27557e+07	2.72009e+07	3.85911e+07	4.84365e+07
	Lagochilin	C20 H36 O5	356.257	13.01	5.8744e+07	2.27952e+07	2.04855e+07	1.19007e+07	1.3949e+07	4.69217e+07	2.39247e+08	1.74585e+07	1.58728e+07	1.81046e+07	5.70609e+07	1.94736e+07
	Pyrrole-2-carboxylate	C5 H5 N O2	111.032	1.572	7.95953e+07	6.35203e+07	7.69633e+07	6.57253e+07	7.12522e+07	5.79036e+07	9.08008e+07	1.40368e+08	7.23022e+07	8.53365e+07	1.10384e+08	1.02376e+08
	Dinophysistoxin-2	C44 H68 O13	786.454	14.516	324092	350988	322955	337992	588432	317898	5.78607e+06	299079	408633	467898	2.60322e+06	955755
	O-Propanoylcarnitine	C10 H19 N O4	217.132	14.422	3.59972e+06	4.62439e+06	3.90305e+06	3.71009e+06	3.82852e+06	3.92341e+06	2.00963e+06	4.23079e+06	7.182e+06	4.49301e+06	5.70972e+06	5.05244e+06
	Melatonin	C13 H16 N2 O2	232.121	9.124	2.46062e+06	965808	2.52578e+06	1.36816e+06	1.2322e+06	1.20932e+06	5.74959e+06	3.47693e+06	4.81338e+06	1.29918e+06	1.39953e+06	1.72318e+06
	Naringenin	C15 H12 O5	272.068	9.92	1.34459e+09	8.85104e+08	7.68206e+08	7.39318e+08	1.15322e+09	1.12746e+09	1.14864e+09	3.1307e+09	3.84826e+08	1.17134e+09	1.64808e+09	1.04515e+09
	Kynurenic acid	C10 H7 N O3	189.043	7.628	1.24466e+09	1.00394e+09	1.35296e+09	2.8109e+09	2.29422e+09	3.7547e+09	3.1284e+09	2.02535e+09	2.85476e+09	4.4268e+09	3.35735e+09	3.29686e+09
	trans,trans-2,4-Heptadienal	C7 H10 O	110.073	12.368	1.8728e+08	1.46841e+08	2.08024e+08	1.91866e+08	1.71113e+08	1.468e+08	2.06616e+08	1.99735e+08	1.71712e+08	2.35324e+08	2.31917e+08	1.49554e+08
	Sinigrin	C10 H17 N O9 S2	359.034	1.709	7.7999e+07	7.94753e+07	4.75276e+07	4.03049e+07	1.78495e+07	8.87931e+07	6.32729e+07	1.38619e+08	2.96195e+07	2.69837e+07	3.6856e+07	2.08706e+07
	α-Linolenoyl ethanolamide	C20 H35 N O2	321.267	14.868	1.00301e+08	5.07448e+07	6.69929e+07	2.93911e+07	1.90513e+07	2.02813e+08	5.70805e+07	1.20064e+08	1.11054e+08	6.67762e+07	8.64945e+07	5.40344e+07
	5-(2-chloro-6-fluorobenzyl)-6-methyl-2-morpholinopyrimidin-4-ol	C16 H17 Cl F N3 O2	337.099	6.541	2.12809e+06	2.4386e+06	4.82538e+06	4.25594e+06	3.38028e+06	2.81496e+06	4.00316e+06	4.0133e+06	7.03666e+06	2.90627e+06	4.1378e+06	4.32795e+06
	4,6,8-trihydroxy-7-methoxy-3-methyl-3,4-dihydro-1H-2-benzopyran-1-one	C11 H12 O6	240.068	9.316	1.21476e+06	450061	442894	428694	564979	438824	526694	553319	1.15639e+06	4.44175e+06	523328	4.82043e+06
	Sphingosine	C18 H37 N O2	299.283	13.368	7.22985e+07	1.42823e+08	8.75259e+07	1.3848e+08	2.73778e+07	2.00862e+08	1.50026e+08	6.7894e+06	4.63029e+07	7.97909e+07	5.95062e+07	1.73087e+08
	Erythronolactone	C4 H6 O4	118.024	16.005	158612	139388	176294	146539	252069	132691	193871	175216	277860	227563	491082	241525
	2'-Deoxyuridine	C9 H12 N2 O5	228.074	1.397	236473	150463	156186	221332	174070	334516	336734	363996	279319	134469	171490	236775
	L-Tyrosine	C9 H11 N O3	181.074	1.8	1.9954e+09	1.64103e+09	2.51068e+09	1.09767e+09	1.95955e+09	2.09829e+09	9.26717e+08	1.83769e+09	5.28946e+08	1.05529e+09	9.82865e+08	1110150933
	Amitriptyline	C20 H20 [2]H3 N	280.202	13.806	3.76373e+09	3.23458e+09	1.66009e+09	2.07351e+09	3.0319e+09	1.96113e+09	3.29771e+09	1.03493e+09	2.10857e+09	1.68793e+09	2.17452e+09	2.02326e+09
	1,2-dihydroxyheptadec-16-yn-4-yl acetate	C19 H34 O4	326.246	13.712	31936564241	25904767279	1.93109e+10	1.84348e+10	2.16167e+10	2.39444e+10	2.19869e+10	1.16066e+10	8.17022e+09	3.00685e+10	3.28404e+10	2.61157e+10
	18-β-Glycyrrhetinic acid	C30 H46 O4	470.348	11.849	2.02175e+06	1.99833e+06	1.76637e+06	2.97125e+06	2.53316e+06	2.6219e+06	2.32866e+06	3.3107e+06	1.02903e+06	5.59928e+06	5.18285e+06	4.68944e+06
	UDP-glucuronate	C15 H22 N2 O18 P2	580.034	1.082	5.13746e+07	8.20029e+07	1.07728e+08	6.20835e+07	1.03964e+08	4.86902e+07	5.59185e+07	1.11561e+08	7.59618e+07	6.75698e+07	1.03741e+08	1.24163e+08
	3',4'-dimethyl-α-Pyrrolidinovalerophenone	C17 H25 N O	259.19	2.899	1.58506e+08	1.17552e+08	1.50514e+08	1.9755e+08	9.98886e+07	1.30455e+08	1.81773e+08	2.25942e+08	1.62103e+08	1.76181e+08	2.269e+08	1.95221e+08
	Jasmone	C11 H16 O	164.12	13.186	1.47507e+08	1.54659e+08	1.46469e+08	1.6573e+08	1.70063e+08	1.75123e+08	1.57576e+08	2.00265e+08	7.98582e+07	2.20123e+08	2.26863e+08	1.61873e+08
	Phosphatidylcholine	C35 H62 N O7 P	639.428	13.296	3.79228e+06	3.04169e+06	3.52615e+06	1.24799e+06	1.6804e+06	1.88412e+06	5.40027e+06	3.66842e+06	1.35581e+06	2.03715e+06	1.46287e+06	1.56233e+06
	Hesperetin	C16 H14 O6	302.079	10.845	1.3718e+07	3.06749e+07	5.03908e+06	9.2701e+06	1.647e+07	1.29345e+07	1.64397e+07	2.48102e+08	1.08466e+07	2.61162e+07	7.9799e+06	9.63184e+06
	1-Acyl-sn-glycero-3-phosphoinositol	C27 H47 O12 P	594.279	13.93	6.03223e+07	8.1444e+07	5.2322e+07	8.65651e+07	7.47451e+07	9.0282e+07	7.77657e+07	7.49755e+07	6.15606e+07	1.12097e+08	5.32436e+07	4.15477e+07
	1-Naphthylacetic Acid	C12 H10 O2	186.068	7.331	3.59952e+06	2.99133e+06	3.52591e+06	4.71098e+06	5.05678e+06	4.52592e+06	4.66876e+06	4.64068e+06	1.71652e+06	3.51835e+06	3.46883e+06	3.6376e+06
	Docosatrienoic acid	C22 H38 O2	334.287	15.919	6.52621e+07	2.19912e+07	1.39686e+07	1.19756e+07	4.00442e+06	2.86642e+07	2.25614e+08	4.65679e+06	1.09604e+08	7.50465e+07	9.43064e+06	4.5786e+07
	(R)-Prunasin	C14 H17 N O6	295.106	2.458	5.96402e+07	6.83541e+07	8.06239e+07	7.62726e+07	1.55206e+08	1.95199e+08	3.75495e+07	6.3162e+07	3.84218e+07	2.90507e+07	7.23465e+07	6.57648e+07
	1-Acyl-sn-glycero-3-phosphoinositol	C25 H49 O12 P	572.296	14.022	2.59747e+08	1.01902e+09	6.57224e+08	9.14854e+08	1.85966e+09	1.24675e+09	1.11391e+09	9.41752e+08	2.72223e+09	1.21732e+09	6.4029e+08	9.51039e+08
	N-Acetyl-D-mannosamine	C8 H15 N O6	221.09	1.338	7.08522e+07	3.15351e+07	1.23146e+08	5.71828e+07	6.72535e+07	7.39106e+07	5.00214e+07	6.09965e+07	5.66147e+07	5.23226e+07	5.80587e+07	5.61109e+07
	(3-Methoxy-4-hydroxyphenyl)ethylene glycol sulfate	C9 H12 O7 S	264.03	7.21	3.21568e+06	2.01248e+06	2.88638e+06	2.98839e+06	3.16903e+06	2.93488e+06	3.97679e+06	3.17406e+06	3.60151e+06	4.53552e+06	5.03836e+06	2.64555e+06
	11β-Prostaglandin F2α	C20 H34 O5	354.241	13.419	1.56482e+08	1.03903e+08	7.32075e+07	1.12508e+08	7.69642e+07	1.45961e+08	1.36364e+08	2.43479e+08	6.29038e+07	8.54267e+07	1.48407e+08	1.11505e+08
	Trenbolone	C18 H22 O2	270.158	9.749	2.40259e+06	2.839e+06	3.20589e+06	3.98864e+06	2.35092e+06	1.91795e+06	2.83535e+06	1.88655e+06	3.40361e+06	3.80002e+06	3.28184e+06	4.31462e+06
	Phosphatidylcholine	C25 H48 N O8 P	521.313	15.256	1.2131e+06	982128	1.77559e+06	878392	2.73249e+06	3.26554e+06	1.49287e+06	840933	1.08326e+06	2.18306e+06	962122	585055
	L-1-Lysophosphatidylethanolamine	C24 H48 N O7 P	493.316	15.049	4.52134e+07	9.35824e+07	5.71394e+07	8.01598e+07	3.60114e+07	5.71825e+07	6.3078e+07	2.39724e+07	9.47397e+07	4.8467e+07	3.45377e+07	4.36697e+07
	L-1-Lysophosphatidylethanolamine	C25 H46 N O7 P	503.301	14.664	3.20435e+07	9.15931e+07	4.63073e+07	7.09313e+07	4.41737e+07	7.44686e+07	8.79524e+07	1.97134e+07	7.80916e+07	3.41675e+07	2.34107e+07	5.40323e+07
	Nicotinic acid	C6 H5 N O2	123.032	1.83	2.59652e+09	2.55743e+09	3.0902e+09	2.23066e+09	2.61948e+09	1.85041e+09	2.41344e+09	3.65517e+09	4.96621e+09	2.0476e+09	2.45669e+09	2.75396e+09
	Deoxycorticosterone	C21 H30 O3	330.219	13.476	922860	733233	522366	975335	1.56866e+06	1.11071e+06	557583	1.51024e+06	539293	883094	1.12267e+06	1.87057e+08
	3-Hydroxydecanoic acid	C10 H20 O3	188.141	9.217	8.16046e+07	6.86959e+07	1.08522e+08	9.33309e+07	8.52598e+07	7.1715e+07	9.85129e+07	1.12298e+08	7.37631e+07	9.4979e+07	1.12924e+08	1.11893e+08
	L-Malic acid	C4 H6 O5	134.021	1.128	1.7902e+10	1.55272e+10	2.39905e+10	9.56269e+09	1.83229e+10	6.23377e+09	1.01121e+10	3.41609e+10	1.08483e+10	9.01668e+09	1.98611e+10	2.26066e+10
	Phosphatidylethanolamine	C21 H42 N O8 P	467.265	12.718	4.02521e+06	2.22792e+06	3.98072e+06	2.66291e+06	3.73726e+06	1.78962e+06	4.09842e+06	3.05216e+06	1.03321e+06	4.34271e+06	4.45492e+06	3.25811e+06
	Nicotinamide	C6 H6 N2 O	122.048	1.395	1.06399e+08	1.27937e+08	1.07679e+08	1.56288e+08	1.61944e+08	1.5798e+08	1.44211e+08	1.57135e+08	1.89911e+08	1.72466e+08	8.79911e+07	1.84793e+08
	10-Nitrolinoleate	C18 H31 N O4	307.214	12.633	2.97785e+07	2.12952e+07	2.66284e+07	4.61561e+07	1.00613e+08	7.14496e+07	5.34205e+07	5.24016e+07	4.43067e+07	4.60358e+07	3.42447e+07	4.39965e+07
	L-1-Lysophosphatidylethanolamine	C25 H52 N O7 P	509.348	15.603	3.46058e+07	8.85409e+07	6.75838e+07	5.21482e+07	2.63016e+07	5.14067e+07	6.17955e+07	5.3685e+06	1.11363e+08	5.2463e+07	3.66369e+07	8.36987e+07
	1,4-dihydroxyheptadec-16-en-2-yl acetate	C19 H36 O4	328.262	13.881	3.21559e+09	2.86686e+09	2.97869e+09	2.26465e+09	2.26537e+09	3.19292e+09	2.85928e+09	8.99989e+08	8.27492e+08	3.40318e+09	3.523e+09	3.34065e+09
	Alanyltyrosine	C12 H16 N2 O4	252.111	5.237	4.11169e+06	2.26368e+06	3.78136e+06	3.47334e+06	4.30157e+06	3.81673e+06	3.61294e+06	2.98772e+06	2.24747e+06	3.06315e+06	3.49508e+06	3.45658e+06
	Paracetamol	C8 H9 N O2	151.064	7.259	1.0599e+08	1.33305e+08	1.42883e+08	1.38426e+08	1.15129e+08	1.1375e+08	1.24888e+08	1.09174e+08	1.73739e+08	1.68391e+08	1.22385e+08	1.81387e+08
	Cadaverine	C5 H14 N2	102.116	1.112	1.67928e+07	2.12424e+07	3.23287e+07	2.08775e+08	8.77384e+07	1.00444e+08	3.00125e+07	4.60073e+07	1.49477e+08	1.42923e+07	1.49096e+07	1.57488e+07
	acetyl phospahte	C2 H5 O5 P	139.987	1.141	2.0237e+09	1.63061e+09	1.91853e+09	1.9034e+09	2.01752e+09	1.38858e+09	1.89567e+09	2.15872e+09	2.5982e+09	1.85028e+09	2.13089e+09	2.15491e+09
	L-Alanyl-L-Lysine	C9 H19 N3 O3	217.142	1.332	3.76534e+07	2.61154e+07	7.85745e+07	4.364e+07	1.86584e+07	4.82297e+07	6.31439e+07	7.24622e+07	1.09309e+08	5.40815e+07	5.28351e+07	5.19978e+07
	Ethyl oleate	C20 H38 O2	310.287	13.927	2.98191e+06	2.55846e+06	2.61514e+06	3.35378e+06	3.1665e+06	2.87201e+06	4.12871e+06	2.74643e+06	2.34317e+06	2.31415e+06	2.7655e+06	3.68872e+06
	L-Glutamic acid	C5 H9 N O4	147.053	1.298	2.97353e+09	3.3669e+09	3.6285e+09	2.79113e+09	2.19992e+09	2.35262e+09	3.77077e+09	3.95676e+09	3.58495e+09	3.62563e+09	3.58421e+09	2.3553e+09
	Sebacic acid	C10 H18 O4	202.121	11.12	1.59048e+08	1.2029e+08	1.34616e+08	1.62355e+08	1.27162e+08	1.4561e+08	1.65254e+08	2.04275e+08	1.16542e+08	2.0962e+08	1.66614e+08	1.65642e+08
	FAHFA (20:5/22:3)	C42 H66 O4	634.499	14.863	4.12032e+07	6.72154e+07	7.07236e+07	7.54119e+07	9.67785e+07	5.82013e+07	6.02943e+07	2.83395e+07	2.92459e+07	7.5705e+07	4.1813e+07	5.98996e+07
	Arachidonoyl amide	C20 H33 N O	303.256	14.551	1.6563e+08	1.84248e+08	3.37069e+07	9.10279e+06	1.48171e+08	1.74922e+08	3.361e+07	1.76572e+08	1.02344e+08	1.59294e+08	2.82808e+07	1.02228e+08
	1-(4-benzylpiperazino)-2-(pyridin-2-ylamino)propan-1-one	C19 H24 N4 O	324.194	11.492	1.55278e+06	1.16078e+06	1.97846e+06	2.20775e+06	1.93838e+06	2.21159e+06	1.83145e+06	1.7503e+06	1.51511e+06	2.24628e+06	1.88094e+06	3.52857e+06
	gamma-Aminobutyric acid	C4 H9 N O2	103.063	1.56	1.28648e+08	1.03653e+08	7.87836e+07	1.36345e+08	6.60835e+07	1.74529e+08	1.10036e+08	6.31304e+07	1.88011e+08	7.83371e+07	6.76509e+07	1.45952e+08
	N1-morpholinocarbothioylbenzamide	C12 H14 N2 O2 S	250.077	8.769	2.88067e+07	3.81459e+07	4.93345e+07	2.74705e+07	3.28321e+07	2.14265e+07	4.74721e+07	1.06167e+08	5.44388e+07	9.66002e+07	5.90162e+07	6.19026e+07
	Malonic acid	C3 H4 O4	104.011	1.131	4.85682e+07	5.4621e+07	5.89104e+07	8.13253e+07	6.18127e+07	7.82324e+07	6.05606e+07	7.19912e+07	5.7863e+07	7.97541e+07	1.04478e+08	9.05825e+07
	Isoliquiritigenin	C15 H12 O4	256.073	11.523	5.54955e+07	8.12246e+07	8.37545e+07	4.15601e+07	6.28852e+07	7.80915e+07	6.96413e+07	6.09535e+07	4.21889e+07	7.75165e+07	7.44818e+07	7.08819e+07
	L-Pyroglutamic acid	C5 H7 N O3	129.043	1.276	3.00613e+09	3.08392e+09	3.15704e+09	2.79498e+09	2.11424e+09	2.36218e+09	3.60443e+09	4.00629e+09	2.79374e+09	3.62601e+09	3.66512e+09	2.38821e+09
	2,6-Di-tert-butyl-1,4-benzoquinone	C14 H20 O2	220.146	11.628	8.43612e+07	9.3941e+07	9.94083e+07	9.04455e+07	9.18376e+07	1.09379e+08	9.35855e+07	1.29199e+08	4.87894e+07	1.9421e+08	1.77589e+08	1.74146e+08
	Diosmetin	C16 H12 O6	300.064	11.328	9.97831e+07	3.97556e+07	2.26772e+07	1.66773e+07	3.59975e+07	2.45915e+07	1.38192e+07	4.36449e+07	2.11287e+07	9.4563e+07	1.95966e+08	4.40129e+07
	Indole-3-acetic acid	C10 H9 N O2	175.064	9.679	9.15718e+07	9.73622e+07	1.09821e+08	6.56836e+07	6.18496e+07	9.98937e+07	1.98526e+08	1.44335e+08	1.91252e+08	9.32312e+07	8.76948e+07	9.22631e+07
	Hippuric Acid	C9 H9 N O3	179.058	11.553	1.89306e+06	2.19081e+06	1.84713e+06	1.86726e+06	2.93176e+06	1.99524e+06	2.32712e+06	3.1887e+06	3.74849e+06	2.33971e+06	2.75926e+06	3.38217e+06
	5-[(Benzoyloxy)methyl]-4,5,6-trihydroxy-2-cyclohexen-1-yl benzoate	C21 H20 O7	384.119	2.869	4.40717e+06	4.9716e+06	1.10375e+07	8.98955e+06	9.34826e+07	2.20255e+07	4.96829e+06	1.66445e+07	3.83994e+06	1.36402e+07	2.09993e+07	2.40225e+07
	Sedanolide	C12 H18 O2	194.131	13.95	1.53612e+08	1.49268e+08	1.1508e+08	1.451e+08	1.43484e+08	1.24592e+08	1.30046e+08	2.16126e+08	8.74993e+07	1.34294e+08	1.8411e+08	1.37525e+08
	6,8-dihydroxy-3-(10-hydroxyundecyl)-3,4-dihydro-1H-2-benzopyran-1-one	C20 H30 O5	332.197	13.329	1.32929e+09	1.62006e+09	1.41339e+09	1.26593e+09	1.41984e+09	1.6414e+09	1.31298e+09	2905737957	6.93143e+08	2.08415e+09	3.6372e+09	1.52722e+09
	4-chloro-5-morpholino-2-quinoxalin-2-ylpyridazin-3(2H)-one	C16 H14 Cl N5 O2	343.084	1.611	1.00343e+06	1.0723e+06	1.39778e+06	994988	1.02104e+06	849688	677418	1.45673e+06	1.60661e+06	2.27468e+06	3.761e+06	1.42303e+06
	Isoproterenol	C11 H17 N O3	211.121	5.182	3.02698e+06	1.2374e+06	2.64849e+06	1.8281e+06	1.13453e+06	1.84154e+06	2.27418e+06	4.15321e+06	3.09022e+06	1.4675e+06	2.47583e+06	2.67075e+06
	1-[(3,5-dimethylisoxazol-4-yl)sulfonyl]piperidine	C10 H16 N2 O3 S	244.088	8.218	1.98272e+06	2.57666e+06	3.55009e+06	1.75632e+06	1.84183e+06	1.51501e+06	2.03804e+06	4.12799e+06	4.32735e+06	1.47499e+06	1.17938e+06	1.61292e+06
	D-Threose	C4 H8 O4	120.042	1.252	1.76205e+09	1.11213e+09	1.13615e+09	1.177e+09	1.63189e+09	1.0253e+09	1.86049e+09	2.1986e+09	1.83379e+09	2.04657e+09	2.60367e+09	1.91396e+09
	Trigonelline	C7 H7 N O2	137.048	1.329	3.02888e+09	2.7618e+09	2.13389e+09	2.56027e+09	1.83927e+09	2.84575e+09	3.23746e+09	3.39912e+09	1.43381e+09	2.69153e+09	3.63413e+09	2.38854e+09
	2,3-Dinor-TXB2	C18 H30 O6	342.204	11.184	3.41967e+06	1.96625e+06	4.00252e+06	1.99063e+06	2.06633e+06	3.01941e+06	2.43571e+06	3.42741e+06	1.86219e+06	2.78018e+06	3.13067e+06	2.58872e+06
	Nicotinamide adenine dinucleotide	C21 H27 N7 O14 P2	663.11	1.403	1.18836e+08	1.40656e+08	1.68646e+08	1.97063e+08	1.23043e+08	1.32803e+08	1.35637e+08	1.66779e+08	1.65268e+08	1.87182e+08	1.41094e+08	1.34245e+08
	N-Acetylmethionine	C7 H13 N O3 S	191.062	7.108	1.01962e+08	9.7244e+07	1.28481e+08	1.4776e+08	1.40919e+08	1.37901e+08	1.2765e+08	1.18412e+08	1.70982e+08	1.69106e+08	1.44367e+08	1.6916e+08
	15-deoxy-Δ12,14-Prostaglandin J2-biotin	C35 H54 N4 O4 S	648.37	7.604	3.60746e+07	2.6051e+07	5.22036e+07	3.08189e+07	1.88884e+08	4.90366e+07	2.74648e+07	4.09321e+07	2.10804e+07	6.03431e+07	9.37096e+07	4.04433e+07
	Oxaloacetate	C4 H4 O5	132.006	1.069	4.12593e+07	4.49043e+07	3.66301e+07	8.19202e+07	4.13911e+07	7.43895e+07	2.7922e+07	5.08608e+07	1.00261e+07	3.19162e+07	6.23296e+07	3.25617e+07
	glutathione	C10 H17 N3 O6 S	307.084	11.003	2.74972e+06	1.88082e+06	3.11583e+06	2.15625e+06	1.75172e+06	1.71037e+06	2.19377e+06	2.40738e+06	1.46993e+06	2.70358e+06	3.51904e+06	2.0609e+06
	Adenosine 5'-monophosphate	C10 H14 N5 O7 P	347.063	1.319	1.58109e+09	1.33941e+09	2.08959e+09	1.25763e+09	1.76847e+09	9.84995e+08	1.47341e+09	1.53134e+09	2.36468e+09	1.50187e+09	7.03077e+08	1.37301e+09
	JWH 250 N-pentanoic acid metabolite	C22 H23 N O4	365.157	8.12	312434	1.79402e+06	2.51113e+06	3.5383e+06	1.75543e+06	439137	2.11441e+06	1.33287e+06	1.24993e+06	2.75433e+06	2.78292e+06	2.25533e+06
	N1-(3-pyridyl)-2,3,4,5,6-pentamethylbenzene-1-sulfonamide	C16 H20 N2 O2 S	304.129	10.822	1.24585e+06	916630	2.39418e+06	1.57874e+06	1.04656e+06	1.4854e+06	2.44788e+06	2.45718e+06	1.50619e+06	848241	1.19729e+06	3.06845e+06
	Lysophosphatidate	C21 H39 O7 P	434.243	13.912	3.81801e+07	6.86179e+07	4.63967e+07	7.42598e+07	7.1847e+07	1.28864e+07	8.35284e+07	4.39228e+07	9.87114e+07	5.91409e+07	2.87e+07	4.46939e+07
	Phosphoenolpyruvic acid	C3 H5 O6 P	167.982	1.07	4.00837e+07	4.34093e+07	3.48872e+07	8.06373e+07	3.98865e+07	7.3592e+07	2.61346e+07	4.78127e+07	7.58734e+06	3.02712e+07	6.01302e+07	3.03286e+07
	6-Hydroxymelatonin	C13 H16 N2 O3	248.116	8.61	1.69255e+06	823354	955422	719421	656182	722105	3.46047e+06	1.67504e+06	2.28616e+06	682171	793169	674537
	N-[2-chloro-6-(trifluoromethoxy)phenyl]-2,2-dimethylpropanamide	C12 H13 Cl F3 N O2	295.059	1.229	1.924e+09	1.50249e+09	1.92355e+09	2.26233e+09	1.92615e+09	1.59124e+09	1.58852e+09	2.42193e+09	2.17188e+09	2.45312e+09	2.02257e+09	3.18984e+09
	Feruloylcholine	C15 H22 N O4	280.154	14.111	8.44795e+07	7.55281e+07	3.41328e+07	6.08011e+07	4.82094e+07	3.01317e+07	6.07896e+07	5.47384e+07	6.23182e+07	3.13461e+07	5.28563e+07	6.24035e+07
	L-Phenylalanine	C9 H11 N O2	165.079	6.078	6.73034e+08	4.40003e+08	5.26081e+08	5.56292e+08	2.11859e+09	1081197694	3.14484e+08	8.13165e+08	2.10453e+08	4.49894e+08	6.64767e+08	6.37658e+08
	3-(2-Naphthyl)-D-Alanine	C13 H13 N O2	215.095	9.112	1.54201e+06	849100	1.37804e+06	705900	728895	765732	3.37427e+06	2.23761e+06	4.26945e+06	775327	763418	715411
	Quercitrin	C21 H20 O11	470.083	9.714	5.52091e+07	1.02997e+08	3.47747e+07	1.00288e+08	1.40492e+08	1.63261e+08	4.69008e+07	1.23288e+08	5.65562e+07	1.08704e+08	8.54111e+07	4.59336e+07
	Ofloxacin impurity E	C17 H18 F N3 O4	694.247	9.331	768131	1.7752e+06	2.97254e+06	2.2607e+06	2.74001e+06	1.28771e+06	3.35479e+06	1.12951e+06	2.22776e+06	2.39971e+06	1.02498e+06	2.14638e+06
	gamma-Tocopherol	C28 H48 O2	416.366	15.969	2.9618e+06	3.36163e+06	3.18646e+06	2.01264e+06	1.22858e+06	2.89594e+06	2.56301e+06	452302	1.08839e+06	1.50764e+06	970730	1.44736e+06
	N-{5-[(dimethylamino)sulfonyl]-2-methylphenyl}cyclohexanecarboxamide	C16 H24 N2 O3 S	324.153	1.281	5.50323e+07	5.15068e+07	5.60352e+07	6.71292e+07	5.72119e+07	5.30786e+07	6.29005e+07	6.06573e+07	5.14469e+07	8.62555e+07	1.03646e+08	9.65063e+07
	Vitamin A	C20 H30 O	286.23	12.3	1.69169e+06	2.20498e+06	2.80645e+06	3.35161e+06	1.23319e+06	769763	2.38151e+06	955632	1.88771e+06	2.60552e+06	1.73963e+06	2.16501e+06
	N-Acetylvaline	C7 H13 N O3	159.089	3.273	4.35332e+07	3.73456e+07	5.03267e+07	5.53079e+07	6.52205e+07	5.89363e+07	4.87281e+07	8.46953e+07	4.085e+07	5.21056e+07	8.53687e+07	9.69885e+07
	Aspartic Acid	C4 H7 N O4	133.038	8.204	1.34912e+06	1.23646e+06	915794	1.99057e+06	964932	2.83068e+06	1.28923e+06	1.40494e+06	861352	1.73044e+06	1.10413e+06	1.49248e+06
	Guanosine	C10 H13 N5 O5	283.091	3.316	6.01538e+07	3.56558e+07	2.7744e+07	4.27997e+07	3.6169e+07	7.20295e+07	3.71289e+07	7.77905e+07	3.39212e+07	2.61213e+07	4.99394e+07	9.21674e+07
	Protocatechuic acid	C7 H6 O4	154.027	2.209	1.85498e+07	1.32903e+07	1.9759e+07	1.47964e+07	1.71637e+07	2.59976e+07	2.05699e+07	2.45159e+07	2.44757e+07	2.21711e+07	5.37368e+07	9.68191e+07
	Tridecylic acid	C13 H26 O2	214.193	13.52	5.41673e+07	7.18482e+07	8.67087e+07	6.92831e+07	8.66093e+07	6.5741e+07	6.84501e+07	6.02698e+07	7.56724e+07	5.81597e+07	6.27111e+07	7.62444e+07
	Kojic acid	C6 H6 O4	142.02	6.529	615729	1.81295e+06	486971	2.13524e+06	1.94893e+06	2.77813e+06	1.14866e+06	588216	523381	448446	490101	1.73856e+06
	Methyltestosterone	C20 H30 O2	302.224	14.314	3.06034e+07	3.75023e+07	6.02575e+07	6.16506e+07	8.60884e+07	3.32591e+07	2.90531e+07	3.64458e+07	2.88596e+07	7.45602e+07	9.68127e+07	6.90659e+07
	D-Ribose 1-phosphate	C5 H11 O8 P	230.019	1.139	8.15421e+07	5.87909e+07	6.60471e+07	7.71576e+07	3.95791e+07	3.39506e+07	5.25321e+07	6.7462e+07	5.306e+07	6.44134e+07	6.23652e+07	7.62852e+07
	2-(1,3,4-oxadiazol-2-yl)phenyl 4-chlorobenzoate	C15 H9 Cl N2 O3	300.027	15.493	1.80045e+06	1.35835e+06	2.06447e+06	2.2755e+06	2.68015e+06	1.16828e+06	2.02862e+06	2.33942e+06	2.79504e+06	2.66472e+06	3.0377e+06	1.58022e+06
	Dl-Lanthionine	C6 H12 N2 O4 S	208.051	1.176	3.83637e+07	4.70658e+07	4.0511e+07	4.03633e+07	4.31522e+07	3.44823e+07	6.86013e+07	8.76094e+07	8.64751e+07	8.15367e+07	1.00202e+08	9.46418e+07
	Cystathionine	C7 H14 N2 O4 S	222.067	1.182	3.92609e+07	4.29477e+07	4.82672e+07	4.33086e+07	3.42907e+07	4.69978e+07	5.45592e+07	7.7826e+07	7.8958e+07	8.602e+07	5.59692e+07	7.22958e+07
	L-Alanyl-L-proline	C8 H14 N2 O3	186.101	1.972	1.22787e+08	9.7024e+07	9.74055e+07	1.20356e+08	7.44243e+07	1.12905e+08	1.43257e+08	1.98166e+08	9.42587e+07	8.66856e+07	1.55545e+08	1.15537e+08
	Erucic acid	C22 H42 O2	338.318	15.129	4.699e+07	7.48715e+07	4.26356e+07	4.36483e+07	1.62178e+07	5.92475e+07	4.56831e+07	7.26753e+06	2.5681e+07	2.85124e+07	2.96774e+07	4.55653e+07
	Gamma-Caprolactone	C6 H10 O2	114.068	13.225	1.33499e+08	1.43713e+08	1.56925e+08	1.44616e+08	1.50309e+08	1.24989e+08	1.80484e+08	1.57957e+08	1.4379e+08	1.62286e+08	1.67817e+08	1.28445e+08
	L-Arginine	C6 H14 N4 O2	174.112	1.219	1.93704e+09	2.29426e+09	1.79107e+09	2.13776e+09	1.92206e+09	2.10469e+09	3.052e+09	2.61257e+09	4.41565e+09	2.81024e+09	2.46306e+09	2.43559e+09
	Prostaglandin E2	C20 H32 O5	352.225	10.6	1.73058e+07	9.6168e+06	7.73447e+06	9.38639e+06	2.75505e+07	2.01652e+07	7.95319e+07	1.01354e+06	8.06797e+06	3.59263e+07	4.70937e+07	1.6446e+07
	Glycyl-L-Proline	C7 H12 N2 O3	172.085	1.364	5.29285e+07	4.17628e+07	4.99098e+07	4.69459e+07	4.70243e+07	4.39062e+07	4.29341e+07	100481411	3.4447e+07	5.30124e+07	8.66303e+07	7.0658e+07
	C-8 Ceramide-1-phosphate	C26 H52 N O6 P	505.354	15.203	6.35324e+07	1.45772e+08	8.5353e+07	1.62544e+08	1.2212e+08	1.5405e+08	1.15917e+08	4.15061e+07	1.40623e+08	1.08916e+08	3.31577e+07	1.34984e+08
	Eicosadienoic acid	C20 H36 O2	308.271	14.518	1.08458e+09	1.77564e+09	1.31611e+09	1.7334e+09	1.01209e+09	1.61286e+09	1.42468e+09	1.51379e+08	1.49794e+09	8.87046e+08	5.34504e+08	1.33049e+09
	2-oxopiperidine-3-carbohydrazide	C6 H11 N3 O2	157.085	1.225	1.93559e+09	2.29294e+09	1.78973e+09	2.1359e+09	1.92063e+09	2.10373e+09	3.04976e+09	2.61045e+09	4.41148e+09	2.80831e+09	2.46142e+09	2.43435e+09
	Methylbenzethonium chloride	C28 H43 N O2	426.332	14.178	2.40975e+06	2.07281e+06	2.96512e+06	1.61436e+06	1.38457e+06	1.56945e+06	1.8232e+06	2.0553e+06	3.01031e+06	1.78729e+06	1.5968e+06	1.35972e+06
	Pantothenic acid	C9 H17 N O5	219.111	1.129	1.60208e+08	7.83448e+07	7.21263e+07	1.78367e+08	1.17808e+08	1.24317e+08	1.71726e+08	1.78666e+08	8.4092e+07	1.6015e+08	1.19057e+08	1.44677e+08
	Ergosterol	C28 H44 O	396.339	15.375	2.58464e+06	2.07739e+06	1.94533e+06	1.23873e+06	1.16726e+06	1.69869e+06	2.46019e+06	784280	1.1492e+06	2.51131e+06	727256	1.93736e+06
	6β-Naltrexol	C20 H25 N O4	343.175	5.694	1.28108e+06	1.35354e+06	1.98058e+06	1.42309e+06	605056	545622	1.46312e+06	3.00641e+06	1.69558e+06	847628	1.25308e+06	924664
	N2-Acetyl-L-ornithine	C7 H14 N2 O3	174.1	7.507	1.40574e+06	1.1324e+06	1.1046e+06	578414	1.37499e+06	1.19253e+06	1.28984e+06	2.96355e+06	983726	931712	1.65341e+06	1.15584e+06
	lipoamide	C8 H15 N O S2	205.06	6.509	1.02147e+06	1.10534e+06	982657	1.80647e+06	1.22556e+06	1.33041e+06	971291	1.22536e+06	1.32339e+06	1.22667e+06	1.49354e+06	2.3022e+06
	FAHFA (18:2/18:1)	C36 H64 O4	560.48	14.095	1.12857e+09	1.18161e+09	1.06262e+09	1.5655e+09	1.12708e+09	1.61886e+09	1.25599e+09	4.6298e+08	1.5673e+09	1.15871e+09	4.67587e+08	1.08949e+09
	alpha-Linolenic acid	C18 H30 O2	278.224	13.814	489758264098	690869619590	459823660803	503585771176	404947901643	452293440209	500971022447	427857200176	481212134598	438099610376	323375451954	100731112651
	Oleamide	C18 H35 N O	281.272	15.069	9.4068e+10	119201806114	102401986100	117092283192	8.93466e+10	103734229074	9.96764e+10	4.156e+10	144310650744	8.65253e+10	6.35642e+10	9.90304e+10
	Dihomo-γ-linolenic acid ethyl ester	C22 H38 O2	340.298	15.209	6.3916e+07	1.62682e+08	9.49079e+07	1.53129e+08	6.47699e+07	1.37504e+08	1.17828e+08	2.93427e+07	2.19632e+08	8.9605e+07	5.0014e+07	1.49356e+08
	L-Cystine	C6 H12 N2 O4 S2	240.024	1.167	7.65462e+07	4.18933e+07	6.59647e+07	6.27132e+07	5.36335e+07	4.65982e+07	6.24234e+07	9.76137e+07	7.82964e+07	7.86035e+07	9.38339e+07	6.60208e+07
	3-phenyl-5-[3-(trifluoromethyl)-1H-pyrazol-1-yl]-1,2,4-thiadiazole	C12 H7 F3 N4 S	296.035	8.634	872314	2.59477e+06	2.50454e+06	2.42912e+06	1.55371e+06	1.67788e+06	2.57062e+06	1.91732e+06	1.27407e+06	2.43758e+06	1.62824e+06	1.19967e+06
	Thymidine	C10 H14 N2 O5	242.091	5.004	1.93755e+06	392415	753096	968650	2.48168e+06	1.81936e+06	966320	632228	786920	755893	1.443e+06	1.08404e+06
	Phosphatidylethanolamine	C41 H74 N O8 P	739.515	16.122	1.39124e+06	1.70951e+06	2.51854e+06	614665	829306	749330	2.51303e+06	970609	744002	898194	534736	608768
	Carbamoyl phosphate	CH2NO5P--	139.004	1.184	1.16049e+06	1.53004e+06	1.38353e+06	1.22943e+06	1.7315e+06	1.24115e+06	2.30621e+06	2.02018e+06	2.95346e+06	2.40466e+06	2.32377e+06	2.18701e+06
	3,4,5-trihydroxycyclohex-1-ene-1-carboxylic acid	C7 H10 O5	174.053	1.218	2.63315e+07	2.77268e+07	3.08536e+07	4.58011e+07	3.42763e+07	3.67762e+07	5.48608e+07	4.49907e+07	5.61272e+07	6.18616e+07	8.40009e+07	8.77972e+07
	ACar 18:1	C25 H48 N O4	425.351	13.813	3.48594e+07	8.16662e+07	3.68146e+07	7.1461e+07	6.30671e+07	4.50757e+07	2.66024e+07	1.25531e+07	7.7237e+07	4.35713e+07	1.76943e+07	1.48863e+08
	Catechin	C15 H14 O6	330.077	10.392	1.72919e+06	1.33783e+06	2.25752e+06	1.83425e+06	1.83721e+06	2.10291e+06	1.48748e+06	1.76203e+06	1.56465e+06	2.27551e+06	1.41135e+06	2.14356e+06
	Corchorifatty acid F	C18 H32 O5	328.224	10.545	1.02791e+09	5.7212e+08	1.04787e+09	7.58951e+08	8.4026e+08	1.07388e+09	9.66434e+08	1.91735e+09	3.64195e+08	1.0255e+09	2.26186e+09	1.6705e+09
	Guggulsterone	C21 H28 O2	312.21	11.834	7.43194e+07	3.25902e+07	5.52801e+07	4.17415e+07	5.72183e+07	9.3246e+06	6.3111e+07	8.78824e+07	3.1523e+07	1.00028e+07	7.40251e+07	1.58005e+07
	8,8-dimethyl-2H,8H-pyrano[3,2-g]chromen-2-one	C14 H12 O3	228.079	9.179	198532	531866	2.55712e+06	705742	395828	392274	652020	164160	515993	823492	577451	558570
	Adipamide	C6 H12 N2 O2	144.09	1.322	4.48507e+07	3.72008e+07	4.29733e+07	4.59018e+07	3.80402e+07	3.49711e+07	4.88922e+07	9.43865e+07	3.61811e+07	5.74774e+07	7.86872e+07	7.35541e+07
	Sulforidazine	C21 H26 N2 O2 S2	402.141	6.54	1.27003e+06	616434	703624	1.06852e+06	1.53378e+06	1.59665e+06	462247	816378	1.90073e+06	1.58347e+06	1.26008e+06	2.06403e+06
	AICA ribonucleotide	C9 H15 N4 O8 P	338.061	1.256	3.95962e+07	3.51222e+07	4.10277e+07	3.32806e+07	1.21002e+07	2.78861e+07	7.44939e+07	6.96383e+07	7.33344e+07	7.64995e+07	7.7646e+07	4.18641e+07
	3-Hydorxy-3-methylglutaric acid	C6 H10 O5	162.053	1.277	1.72987e+09	1.04746e+09	8.32434e+08	1.39848e+09	1.80861e+09	9.39494e+08	1.3601e+09	1.99154e+09	1.50876e+09	1.6282e+09	2.20881e+09	1.82104e+09
	3,4-dimethyl-N-[4-(4-methylpiperazino)benzyl]benzamide	C21 H27 N3 O	337.211	8.791	607725	507130	1.89905e+06	556138	531149	472718	790586	2.46579e+06	702449	573653	868089	525737
	L-Methionine S-oxide	C5 H11 N O3 S	165.046	1.268	1.52281e+09	8.72637e+08	9.72872e+08	1.43636e+09	1.61182e+09	1.17168e+09	1.00686e+09	1.46762e+09	8.87279e+08	1.89567e+09	2.10646e+09	1.61504e+09
	Quinic acid	C7 H12 O6	192.059	5.769	6.71726e+07	3.57683e+07	5.93018e+07	5.15578e+07	5.95936e+07	6.22379e+07	3.77355e+07	7.747e+07	3.04078e+07	4.53316e+07	6.36838e+07	6.85603e+07
	3-(2-methylpropyl)-octahydropyrrolo[1,2-a]pyrazine-1,4-dione	C11 H18 N2 O2	232.119	7.182	1.9912e+06	1.48225e+06	1.8437e+06	1.43653e+06	1.37541e+06	1.43287e+06	1.24118e+06	2.23784e+06	1.36345e+06	728156	1.45001e+06	1.94999e+06
	2-(3,5-dimethyl-1H-pyrazol-4-yl)-5-methoxybenzoic acid	C13 H14 N2 O3	246.101	9.497	7.4009e+07	8.5314e+07	4.13197e+07	8.89089e+07	9.03315e+07	1.43836e+08	7.01524e+07	1.21779e+08	2.79831e+07	1.66569e+08	1.06066e+08	7.22855e+07
	Lysophosphatidate	C19 H39 O7 P	410.243	14.764	7.04752e+08	1.06667e+09	1.31102e+09	1.31485e+09	1.86663e+09	1.26804e+09	1.40486e+09	1.52116e+09	1.9825e+09	1.41342e+09	1.16097e+09	1.44616e+09
	FAHFA (16:0/18:2)	C34 H62 O4	534.462	14.259	7.01093e+07	4.31527e+07	4.76836e+07	6.82276e+07	3.522e+07	5.17634e+07	5.53984e+07	2.68016e+07	4.00891e+07	6.22214e+07	3.85301e+07	7.88355e+07
	Taurochenodeoxycholate	C26 H44 N Na O6 S	521.276	16.91	4.2582e+07	7.6007e+07	6.41136e+07	8.4649e+07	7.77004e+07	1.06496e+08	1.02309e+08	7.26422e+07	2.1064e+08	1.18116e+08	5.62125e+07	6.06715e+07
	L-Kynurenine Hydrate	C10 H12 N2 O3	208.085	10.604	1.27744e+06	614488	638297	1.13797e+06	803097	766897	749373	1.45291e+06	616725	910811	2.11915e+06	905742
	Chrysin	C15 H10 O4	254.058	11.915	3.35535e+07	3.51667e+07	6.71754e+07	2.7437e+07	4.39818e+07	6.10264e+07	2.76083e+07	4.08439e+07	5.14778e+07	5.88532e+07	4.71999e+07	4.59155e+07
	Ingenol-3-angelate	C25 H34 O6	904.444	5.317	1.18154e+06	1.54758e+06	1.84626e+06	2.03547e+06	252958	654270	1.44168e+06	1.47655e+06	2.44605e+06	1.01777e+06	877964	1.85753e+06
	Linustatin	C16 H27 N O11	207.055	6.221	1.65674e+06	1.95801e+06	2.08156e+06	1.3268e+06	1.06342e+06	1.35602e+06	1.97955e+06	1.86584e+06	1.86248e+06	1.21322e+06	1.72065e+06	1.80611e+06
	Adenylosuccinic acid	C14 H18 N5 O11 P	463.074	1.028	4.7543e+08	7.33558e+08	1.06554e+09	8.07047e+08	1.37917e+09	6.09418e+08	6.45092e+08	8.40753e+08	1.20565e+09	8.27689e+08	8.71689e+08	2.04982e+09
	Citric acid	C6 H8 O7	192.027	1.06	1.48138e+10	1.40078e+10	1.93735e+10	1.127e+10	1.74752e+10	9.41923e+09	15093058513	2.80225e+10	22286720369	1.16164e+10	1.71384e+10	1.56844e+10
	Phosphatidylcholine	C24 H50 N O7 P	495.333	14.802	1.18647e+10	2.94096e+10	20889281855	26254657864	2.90442e+10	2.62513e+10	26743616930	2.21766e+10	3.57401e+10	2.57349e+10	1.59282e+10	2.20819e+10
	4-(cyclohexylcarbonyl)-1-phenethylpiperazine-2,6-dione	C19 H24 N2 O3	328.181	12.448	1.51336e+08	9.42244e+07	1.0615e+08	4.10362e+07	7.98699e+07	5.86614e+07	1.12671e+08	1.35168e+08	9.35161e+07	1.22136e+08	2.84524e+07	1.03428e+08
	L-Alanyl-L-leucine	C9 H18 N2 O3	202.132	5.633	3.19779e+07	1.42422e+07	2.21875e+07	2.28916e+07	1.20377e+07	1.40812e+07	2.44645e+07	8.86107e+07	1.13563e+07	2.34463e+07	4.26742e+07	3.30967e+07
	Guanine	C5 H5 N5 O	151.05	3.038	1.50705e+08	9.74252e+07	7.37267e+07	1.19283e+08	8.1105e+07	1.30926e+08	9.5011e+07	1.52889e+08	1.10513e+08	6.84764e+07	1.38268e+08	1.37458e+08
	20-Hydroxyeicosatetraenoic acid	C20 H32 O3	320.233	13.136	4.96458e+07	4.65781e+07	8.20841e+07	4.4163e+07	7.25944e+07	4.35192e+07	6.55423e+07	8.83877e+07	6.2934e+07	6.17061e+07	7.82587e+07	5.6922e+07
	UR-144 N-(5-Bromopentyl) analog	C21 H28 Br N O	389.132	5.353	1.36951e+06	1.24919e+06	1.15244e+06	1.83522e+06	1.60263e+06	1.71363e+06	811652	1.5106e+06	543496	1.02483e+06	858493	892798
	methyl 6-{[4-(trifluoromethyl)anilino]carbonyl}nicotinate	C15 H11 F3 N2 O3	306.065	11.544	1.0858e+06	1.00322e+06	1.38313e+06	685583	1.33914e+06	831321	1.27188e+06	1.47568e+06	965947	1.86123e+06	1.94319e+06	1.38909e+06
	6-cyclohex-3-enyl-5-nitropiperidin-2-one	C11 H16 N2 O3	224.116	1.163	6.14247e+07	5.65045e+07	4.9917e+07	7.01154e+07	7.07074e+07	9.08135e+07	1.25464e+08	1.14028e+08	1.26075e+08	1.29759e+08	1.56361e+08	1.22934e+08
	2-Furoic acid	C5 H4 O3	112.016	1.063	1.13064e+09	1.0673e+09	1.5398e+09	9.24961e+08	1.37448e+09	7.42828e+08	1.22126e+09	2.15219e+09	1.73494e+09	9.35023e+08	1.33333e+09	1.73319e+09
	Dephospho-CoA	C21 H35 N7 O13 P2 S	687.149	6.179	4.26427e+07	2.61302e+07	6.32592e+07	2.3991e+07	2.28599e+07	2.20688e+07	3.44313e+07	4.4258e+07	3.8169e+07	7.18177e+07	5.16147e+07	3.07117e+07
	N-Acetylanthranilic acid	C9 H9 N O3	179.058	3.279	4.85529e+07	2.00573e+07	4.19917e+07	4.02326e+07	5.17093e+07	5.83441e+07	5.05247e+07	5.44234e+07	4.15356e+07	5.18922e+07	5.10515e+07	3.67252e+07
	Thiazolidine-4-carboxylic acid	C4 H7 N O2 S	133.02	1.399	1.3309e+08	1.07808e+08	5.94069e+07	1.58455e+08	7.15653e+07	9.34631e+07	6.65566e+07	9.14339e+06	9.94339e+07	5.358e+07	5.79458e+07	9.44412e+07
	FAHFA (2:0/18:1)	C20 H36 O4	340.261	13.71	1.71859e+07	3.03077e+07	7.67455e+07	1.46365e+07	7.27075e+06	6.53706e+06	4.79805e+07	3.80065e+07	5.21986e+07	1.46534e+07	8.26723e+07	5.18813e+07
	3-Indoleacrylic acid	C11 H9 N O2	187.063	10.446	1.504e+06	1.21452e+06	1.55788e+06	1.4106e+06	1.70772e+06	921082	1.28558e+06	1.36846e+06	1.46537e+06	1.51274e+06	1.13464e+06	1.33929e+06
	Amikacin	C22 H43 N5 O13	585.276	6.027	896129	503975	894537	1.15551e+06	765298	615916	678608	687322	1.09285e+06	1.5417e+06	1.0399e+06	1.51396e+06
	ethyl 2-cyano-3-(3-thienyl)acrylate	C10 H9 N O2 S	207.035	5.616	846260	1.36264e+06	1.07847e+06	666500	605806	605567	1.06028e+06	1.8583e+06	1.23664e+06	842158	1.10489e+06	812841
	N-(1-Carboxymethyl)-L-lysine	C8 H16 N2 O4	204.111	1.726	5.07245e+07	2.27461e+07	3.03463e+07	3.05163e+07	2.04204e+07	1.45084e+07	2.11801e+07	8.50603e+07	1.41535e+07	2.9588e+07	6.32639e+07	4.5843e+07
	Deoxyadenosine	C10 H13 N5 O3	251.101	6.389	898855	787715	1.02455e+06	915405	1.65982e+06	1.14901e+06	723428	1.30242e+06	818681	1.14993e+06	1.02706e+06	1.10152e+06
	Acetanilide	C8 H9 N O	135.069	4.908	1.36173e+09	6.59904e+08	9.4939e+08	1.70643e+09	1.50344e+09	2.62629e+09	2.15958e+09	2.30446e+09	5.35129e+08	2.2113e+09	2.42286e+09	2.18021e+09
	1,4-dihydroxy-1,4-dimethyl-7-(propan-2-ylidene)-decahydroazulen-6-one	C15 H24 O3	234.162	12.956	1.00713e+08	9.60569e+07	1.65157e+08	1.28233e+08	1.22065e+08	8.30306e+07	7.79051e+07	1.22394e+08	1.43264e+08	1.52069e+08	1.4871e+08	1.06076e+08
	Hydrocortisone 17-valerate	C26 H38 O6	446.265	14.142	431970	465721	1.09661e+06	1.37669e+06	1.57572e+06	945178	1.42911e+06	385530	473669	690588	593886	455100
	delta8-THC-d9	C21 H21 [2]H9 O2	323.283	14.695	1.99475e+09	1.88605e+09	1.6641e+09	1.7258e+09	1.27566e+09	2.59099e+09	2.48516e+09	1.40062e+09	1.0337e+09	1.92823e+09	1.61205e+09	1.66126e+09
	N-Acetyl-L-carnosine	C11 H16 N4 O4	268.121	7.84	603357	500519	1.04833e+06	999566	1.56728e+06	841729	444660	689340	434303	714330	850918	799644
	allantoate	C4 H8 N4 O4	176.054	1.092	1.23485e+08	1.10192e+08	9.01657e+07	1.32941e+08	1.2881e+08	1.3264e+08	1.41215e+08	1.18583e+08	1.4552e+08	1.06699e+08	1.26888e+08	1.29427e+08
	4-oxo-4,5,6,7-tetrahydrobenzo[b]furan-3-carboxylic acid	C9 H8 O4	180.042	3.285	5.51973e+07	5.09467e+07	7.28787e+07	5.12309e+07	5.86115e+07	5.08666e+07	2.83424e+07	8.37554e+07	2.76989e+07	3.45167e+07	4.9669e+07	4.59207e+07
	N-Methyltyrosine	C10 H13 N O3	195.089	2.036	4.91473e+07	2.8152e+07	3.19534e+07	2.88562e+07	6.1551e+07	3.04395e+07	2.85325e+07	7.24835e+07	3.44241e+07	2.73665e+07	4.66216e+07	7.62401e+07
	(2E,4E)-N-[2-(4-hydroxyphenyl)ethyl]dodeca-2,4-dienamide	C20 H29 N O2	315.218	13.883	1.06987e+08	1.07964e+08	7.98313e+07	7.26125e+07	1.05624e+08	1.10408e+08	1.4256e+08	1.65231e+08	6.56759e+07	1.17645e+08	8.65353e+07	7.86031e+07
	12-Hydroxydodecanoic acid	C12 H24 O3	216.172	10.789	1.38169e+10	1.24684e+10	2.14852e+10	1.49831e+10	14597826538	1.21699e+10	1.69915e+10	1.71053e+10	1.03404e+10	1.97328e+10	2.46999e+10	1.64209e+10
	N-α-Acetyl-L-lysine	C8 H16 N2 O3	188.116	4.59	3.83313e+07	1.74686e+07	5.12274e+07	2.48116e+07	2.65373e+07	1.8014e+07	2.85562e+07	8.31147e+07	2.90432e+07	2.85027e+07	5.52448e+07	5.60923e+07
	3-Methylhippuric acid	C10 H11 N O3	193.074	7.721	2.74641e+07	6.01893e+07	6.34183e+07	1.72736e+07	4.33259e+07	2.49712e+07	5.22637e+07	5.78994e+07	5.08028e+07	3.43475e+07	3.54939e+07	2.2443e+07
	Epitestosterone	C19 H28 O2	288.209	12.908	9.94236e+07	5.6247e+07	8.2587e+07	5.13471e+07	5.75718e+07	5.98997e+07	1.49582e+08	4.19272e+07	2.85694e+07	6.78795e+07	8.17045e+07	5.64219e+07
	Phosphopyruvic acid	C3 H5 O6 P	167.982	1.549	754236	742842	963501	936767	1.0447e+06	1.25747e+06	1.11574e+06	1.49036e+06	1.22672e+06	1.12e+06	1.07504e+06	1.14227e+06
	GABA	C4 H9 N O2	103.063	1.165	8.39222e+08	8.73893e+08	8.18534e+08	1.00828e+09	1.11312e+09	1.04906e+09	1.13594e+09	1.36845e+09	1.83965e+09	1.67883e+09	1.64049e+09	1.82046e+09
	Valerophenone	C11 H14 O	162.105	14.422	1.19117e+08	1.49137e+08	9.76168e+07	1.08633e+08	9.71665e+07	1.00662e+08	1.15131e+08	6.92954e+07	7.66283e+07	1.037e+08	8.05799e+07	1.10427e+08
	N-Oleoyl Glycine	C20 H37 N O3	339.277	14.727	3.30033e+07	5.13855e+07	3.63923e+07	5.13236e+07	3.89093e+07	3.9886e+07	3.67213e+07	1.73836e+07	7.41371e+07	4.11513e+07	2.4481e+07	5.31714e+07
	Nicotinic Acid Adenine Dinucleotide	C21 H27 N7 O14 P2	663.109	1.621	6.44552e+07	8.67211e+07	1.27112e+08	1.00286e+08	1.45349e+08	6.94487e+07	9.66705e+07	1.13189e+08	1.22066e+08	1.02597e+08	8.75652e+07	1.14443e+08
	FAHFA (18:3/3:0)	C21 H34 O4	350.245	13.925	6.33878e+07	1.97528e+07	2.40634e+07	3.14678e+07	1.63829e+07	1.57783e+07	3.78496e+07	3.71511e+07	1.51867e+07	3.77989e+07	3.88708e+07	3.60282e+07
	N-Butylbenzenesulfonamide	C10 H15 N O2 S	213.079	8.025	386402	606690	509065	424609	1.34905e+06	769142	452096	828544	475544	400742	439329	438320
	3,4-Dihydroxymandelic Acid	C8 H8 O5	184.037	5.554	629272	373478	1.45616e+06	688866	623403	370734	547407	521312	670205	431806	687155	616123
	L-Tryptophan	C11 H12 N2 O2	204.09	6.062	658664	606404	882074	819507	1.2834e+06	1.14627e+06	977304	1.3661e+06	1.18647e+06	882113	1.12207e+06	1.04091e+06
	2-(3,4-dihydroxyphenyl)acetamide	C8 H9 N O3	167.058	6.459	1.10066e+08	1.1688e+08	1.38914e+08	1.30889e+08	1.18818e+08	1.17882e+08	1.31074e+08	9.13056e+07	9.85997e+07	1.4576e+08	1.44497e+08	1.09268e+08
	N-Acetylhistidine	C8 H11 N3 O3	197.08	1.389	4.4447e+07	5.32818e+07	4.97544e+07	1.28115e+08	1.1046e+08	1.26846e+08	7.7595e+07	5.54018e+07	4.1463e+07	7.91629e+07	1.17695e+08	9.63576e+07
	Dihydrotestosterone	C19 H30 O2	290.225	14.412	4.82244e+08	2.50199e+09	6.94347e+08	1.37852e+09	1.27093e+09	1.6259e+09	1.21943e+09	3.98466e+08	4.35237e+08	9.13198e+08	1.19084e+09	2.44775e+09
	13,14-Dihydro-15-keto Prostaglandin J2	C20 H30 O4	334.214	11.665	5.39453e+06	3.90117e+06	6.93038e+06	1.51149e+07	6.54338e+07	7.95468e+06	6.26654e+06	7.3113e+06	2.34142e+06	9.54808e+06	1.38112e+07	9.6111e+06
	2-Arachidonoylglycerol	C23 H38 O4	378.277	14.939	7.81533e+07	9.30912e+07	1.30589e+08	8.04616e+07	9.63128e+07	6.14508e+07	6.46861e+07	4.04215e+07	5.70734e+07	5.66161e+07	5.60981e+07	1.27493e+08
	5-Hydroxylysine	C6 H15 Cl N2 O3	198.077	1.191	468965	566615	655695	732973	1.15856e+06	444844	1.11632e+06	1.01909e+06	787237	1.03664e+06	1.04124e+06	766663
	Fisetin	C15 H10 O6	286.048	6.945	470714	581275	680491	423777	520450	1.02169e+06	635187	520833	1.03151e+06	738073	627051	465583
	Myricetin	C15 H10 O8	318.038	10.581	9.78004e+07	6.22911e+07	1.5484e+08	8.15987e+07	9.95863e+07	6.25172e+07	7.76281e+07	1.12469e+08	4.7692e+07	8.12143e+07	8.91799e+07	4.73115e+07
	all-trans-Tretinoin	C20 H28 O2	300.208	13.707	1.04196e+07	1.31994e+07	1.4306e+07	1.47644e+09	8.7527e+08	7.12995e+08	9.85331e+06	1.01504e+07	1.46438e+07	3.02294e+08	1.6704e+08	2.9164e+08
	Aniline	C6 H7 N	93.058	4.911	1.25516e+09	5.9721e+08	9.00323e+08	1.5339e+09	1.36107e+09	2.41126e+09	1.98245e+09	2.0238e+09	4.9489e+08	2.04543e+09	2.35212e+09	2.02695e+09
	ADP	C10 H15 N5 O10 P2	427.029	1.094	1.30912e+07	3.68413e+07	2.05282e+07	5.03773e+07	4.07978e+07	5.28624e+07	2.65534e+07	1.01863e+07	5.88272e+07	2.90947e+07	1.80121e+07	3.85261e+07
	Imidazolelactic acid	C6 H8 N2 O3	156.053	1.349	4.38155e+07	8.05056e+07	8.04508e+07	9.38966e+07	8.07714e+07	1.24874e+08	4.11589e+07	8.77778e+07	5.78843e+07	7.25906e+07	7.44913e+07	8.66195e+07
	D-Erythrose 4-phosphate	C4 H9 O7 P	200.008	1.131	4.26357e+07	3.88134e+07	5.15348e+07	4.1943e+07	3.40646e+07	3.3525e+07	5.27063e+07	5.80661e+07	5.42491e+07	6.45487e+07	5.54337e+07	6.90161e+07
	4-morpholinobenzoic acid	C11 H13 N O3	207.09	9.532	1.33654e+08	6.36682e+07	6.3756e+07	9.46307e+07	8.32806e+07	9.55649e+07	8.00208e+07	9.29469e+07	6.23665e+07	1.26346e+08	1.20243e+08	8.15607e+07
	Anthranilic acid	C7 H7 N O2	137.048	8.404	9.28682e+08	7.68886e+08	1.87331e+09	1.07778e+09	7.85465e+08	1.26414e+09	1.64306e+09	2.41369e+09	1.26037e+09	2.84731e+09	1.45459e+09	9.75332e+08
	L-Methionine S-oxide	C5 H11 N O3 S	165.046	1.313	2.40966e+09	2.21038e+09	1.94863e+09	2.6522e+09	2.30672e+09	2.2639e+09	2.0186e+09	1.91383e+09	2.50875e+09	2.83289e+09	2.58485e+09	1.87385e+09
	Cannabidiolic acid	C22 H30 O4	358.214	13.472	5.98956e+07	3.25493e+07	1.44305e+07	1.18014e+07	1.61643e+07	9.22949e+06	2.04649e+07	1.54577e+07	1.68402e+07	4.87385e+07	6.06186e+06	2.59686e+07
	Phosphatidylcholine	C26 H48 N O8 P	533.312	13.116	3.51835e+07	1.77019e+07	1.48122e+07	1.13985e+07	2.85318e+07	1.69479e+07	1.70663e+07	2.55614e+07	8.69748e+06	2.59366e+07	5.73981e+07	1.23437e+08
	l-Citrulline	C6 H13 N3 O3	175.095	7.159	510431	162620	123652	527582	414542	533647	453630	256132	405723	482898	484154	832271
	Ribitol	C5 H12 O5	152.069	8.619	347451	257250	434501	378317	343619	341755	417592	471736	500718	425944	453723	811242
	N-Acetylserotonin	C12 H14 N2 O2	218.106	7.305	7.74392e+07	7.98955e+07	1.00948e+08	1.06355e+08	1.07249e+08	1.02191e+08	1.02679e+08	7.13314e+07	1.20976e+08	1.4494e+08	1.22659e+08	1.22615e+08
	beta-Alanine	C3 H7 N O2	89.0478	1.271	1.84551e+09	2.28198e+09	2.65769e+09	2.17701e+09	1.7488e+09	2038261231	4.10579e+08	2.19269e+09	3.49172e+09	2.57921e+09	2.10214e+09	1.58723e+09
	Indoxylsulfuric acid	C8 H7 N O4 S	213.009	6.792	837271	385513	530791	601798	234175	441316	411091	699326	915030	661931	455670	291314
	1-Acyl-sn-glycero-3-phosphoinositol	C25 H47 O12 P	570.28	13.698	2.09464e+07	3.92498e+07	3.03336e+07	4.53759e+07	5.22734e+07	4.25893e+07	4.10169e+07	3.87081e+07	6.88516e+07	5.03698e+07	2.86963e+07	4.82985e+07
	1,4-Dihydro-1-Methyl-4-Oxo-3-Pyridinecarboxamide	C7 H8 N2 O2	152.059	6.386	141312	142265	163241	168654	171405	117176	151147	230830	167300	889354	152237	141336
	3-Phosphoglyceric acid	C3 H8 Na O6 P	193.995	1.208	4.23041e+07	5.44915e+07	6.56298e+07	3.58201e+07	3.52186e+07	3.64879e+07	1.23089e+07	1.01285e+07	2.12204e+07	1.19745e+07	1.25821e+07	1.33877e+07
	N6,2-O-Dibutyryladenosine-3,5-cyclic monophosphate	C18 H24 N5 O8 P	469.137	2.002	4.1802e+07	4.50813e+07	9.66688e+07	4.02301e+07	2.93877e+07	3.75971e+07	5.08386e+07	6.59043e+07	7.45011e+07	1.43406e+08	7.1134e+07	2.91468e+07
	3-[(methoxycarbonyl)amino]-2,2,3-trimethylbutanoic acid	C9 H17 N O4	203.116	7.272	2.08115e+07	1.85748e+07	2.45911e+07	2.54384e+07	3.18684e+07	2.53783e+07	2.82664e+07	4.47082e+07	1.02352e+07	3.02805e+07	5.28989e+07	6.80858e+07
	2-(4-aminophenoxy)isophthalonitrile	C14 H9 N3 O	235.072	1.2	4.99931e+07	5.38018e+07	6.06314e+07	8.6225e+07	5.55526e+07	3.96045e+07	9.27264e+07	1.51314e+08	6.71571e+07	1.34468e+08	1.25887e+08	9.73643e+07
	Cyclo(glycyltryptophylprolylglycylvalylglycyl-β-hydroxytyrosyl)	C36 H44 N8 O9	1464.64	6.653	288227	191702	277996	407793	748088	310752	211165	261590	908672	210375	632856	520616
	N-Acetyl-L-leucine	C8 H15 N O3	173.105	6.561	2.40876e+07	2.60003e+07	2.96993e+07	2.67494e+07	2.74345e+07	3.0744e+07	2.95947e+07	4.50546e+07	2.00106e+07	2.52967e+07	5.12813e+07	6.75097e+07
	FAHFA (16:1/22:3)	C38 H66 O4	586.499	13.961	3.83019e+07	4.83645e+07	4.93819e+07	5.49378e+07	3.73699e+07	4.21823e+07	3.13542e+07	3.03686e+07	6.6965e+07	3.84574e+07	1.66912e+07	4.45997e+07
	Cytosine	C4 H5 N3 O	111.043	8.105	158186	169032	179382	185466	174460	516601	180356	198358	204661	575176	622422	649808
	gamma-Glutamylleucine	C11 H20 N2 O5	260.137	7.72	1.05149e+08	9.14074e+07	7.9241e+07	7.72586e+07	7.69174e+07	5.96237e+07	7.14797e+07	1.48749e+08	8.92575e+07	7.34109e+07	6.70346e+07	1.01809e+08
	4-benzyl-N-(3,5-dichlorophenyl)-1,4-diazepane-1-carboxamide	C19 H21 Cl2 N3 O	377.108	1.259	1.33106e+08	8.75735e+07	1.79396e+08	2.07392e+08	1.46978e+09	3.32103e+08	1.38176e+08	2.90395e+08	1.67163e+08	2.25272e+08	3.70898e+08	2.46844e+08
	Raubasine	C21 H24 N2 O3	352.178	14.029	1.83767e+09	1.56098e+09	2.26948e+09	2.03386e+09	2.0365e+09	2.18841e+09	2.20145e+09	5.00305e+07	1.52583e+09	2.73402e+09	1.78457e+09	2.67263e+07
	1-Acyl-sn-glycero-3-phosphoserine	C22 H42 N O9 P	495.26	13.713	2.26644e+07	3.9426e+07	3.10337e+07	4.66456e+07	4.08353e+07	4.60089e+07	3.8289e+07	2.98639e+07	6.5936e+07	5.33851e+07	2.54566e+07	4.85671e+07
	Protocatechuic Aldehyde	C7 H6 O3	138.032	0.094	901.292	1050.03	1071.05	26449.1	947.323	853.399	974.984	708749	1245.7	8997.57	968.251	840.248
	L-Proline	C5 H9 N O2	115.063	1.337	1.21706e+10	1.24608e+10	1.73688e+10	1.17822e+10	1.42137e+10	1.06377e+10	1.1972e+10	2.34052e+10	1.29708e+10	1.49178e+10	1.70526e+10	1.59353e+10
	Gly-Val	C7 H14 N2 O3	174.101	2.781	6.15802e+07	5.1042e+07	6.49387e+07	6.75971e+07	4.6344e+07	4.48535e+07	6.80738e+07	1.46917e+08	7.63029e+07	5.41745e+07	7.76588e+07	7.71628e+07
	4-Phenylbutyric acid	C10 H12 O2	164.084	9.853	8.94116e+06	6.58101e+06	6.37665e+06	2.25894e+07	5.90729e+07	3.01477e+07	2.5546e+06	1.15667e+07	1.17632e+07	3.19154e+07	5.10064e+07	2.38566e+07
	Fumaric Acid	C4 H4 O4	116.011	5.956	154881	214140	617881	178723	174535	189217	248955	195972	258377	184697	257619	287878
	Adrenosterone	C19 H24 O3	300.172	6.05	291804	102466	195348	520764	317148	334927	172580	623856	164023	381459	96084.4	240928
	Pyruvic Acid	C3 H4 O3	88.0162	2.196	326102	276408	334073	571787	328118	291766	242039	449200	360346	354456	297315	283775
	O-Phosphorylethanolamine	C2 H8 N O4 P	141.019	1.165	6.30669e+08	6.69706e+08	5.50283e+08	7.94281e+08	8.90527e+08	8.65543e+08	8.85325e+08	9.64927e+08	1.60585e+09	1.38011e+09	1.27207e+09	1.47659e+09
	6-Phosphogluconic acid	C6 H13 O10 P	276.024	1.049	1.70364e+07	1.80651e+07	1.95152e+07	5.36968e+07	1.78367e+07	3.3068e+07	2.16371e+07	1.8744e+07	2.08009e+07	1.71099e+07	3.40414e+07	3.16978e+07
	1-Acyl-sn-glycero-3-phosphoglycerol	C8 H17 O9 P	288.063	12.235	1.90403e+07	1.86883e+07	1.99183e+07	1.26683e+07	2.86568e+07	4.8402e+07	3.16214e+07	3.86638e+07	1.90396e+07	3.15049e+07	3.87623e+07	3.65001e+07
	Cortisol	C21 H30 O5	724.412	9.324	6.41379e+07	6.43083e+07	1.25963e+08	6.49463e+07	8.36309e+07	2.25756e+07	4.00852e+07	1.39163e+08	6.86637e+07	3.60596e+07	8.54279e+07	1.16256e+08
	Farnesyl pyrophosphate	C15 H28 O7 P2	382.129	1.346	4.84672e+07	2.44708e+07	3.04724e+07	5.29406e+07	5.74014e+07	1.67686e+07	3.834e+07	4.60822e+07	5.74601e+07	2.69989e+07	3.69242e+07	4.82424e+07
	o-Cresol	C7 H8 O	108.058	2.3	1.83269e+09	1.61744e+09	1.3533e+09	2.57492e+09	1.58168e+09	1.98899e+09	7.83287e+08	1.65709e+09	1.01737e+09	9.63225e+08	1.05894e+09	1.15366e+09
	L-Lysine	C6 H14 N2 O2	146.105	1.278	9.07861e+08	5.89537e+08	7.69537e+08	9.91595e+08	7.68837e+08	8.74581e+08	8.9786e+08	1.36869e+09	7.45194e+08	1.44652e+09	1.62921e+09	1.44879e+09
	Perillic acid	C10 H14 O2	166.099	10.079	1.32685e+06	665111	1.52694e+06	1.24094e+07	5.70535e+07	1.9843e+07	384094	1.39927e+06	1.46009e+06	2.97662e+07	4.64529e+07	8.22939e+06
	Phytosphingosine	C18 H39 N O3	317.293	12.321	4.27115e+07	5.64387e+07	5.62772e+07	8.34744e+07	6.30804e+07	5.5628e+07	3.7748e+07	3.12587e+07	8.14113e+07	4.23504e+07	4.55227e+07	1.12897e+08
	17β-Hydroxy-androstano[3,2-c]isoxazole	C20 H29 N O2	315.223	14.652	1.28179e+07	8.58005e+06	1.08198e+08	9.00597e+06	1.59896e+07	1.19641e+07	1.36161e+07	1.95727e+07	8.74219e+06	1.32873e+08	4.51627e+07	1.67481e+07
	Dodecanoic Acid	C12 H24 O2	200.178	12.014	2.09868e+07	9.32685e+07	6.39868e+07	1.19248e+08	1.16317e+08	1.75485e+07	1.97778e+07	5.43641e+07	8.01285e+07	1.3282e+08	1.26509e+08	1.87191e+07
	Ginkgoic acid	C22 H34 O3	346.251	13.645	5.27011e+07	4.12674e+07	5.2088e+06	3.88565e+07	4.15073e+07	4.98327e+07	3.31668e+07	1.39875e+08	3.99792e+07	6.47081e+07	8.27351e+07	2.05299e+07
	2-Hydroxyacetophenone	C8 H8 O2	136.053	2.252	2.33203e+09	1.72585e+09	2.02727e+09	2.12188e+09	1.21776e+09	2.13207e+09	1.26615e+09	7.4434e+08	1.4384e+09	1.09999e+09	1.19069e+09	1.28691e+09
	2-{[(3-eth-1-ynylphenyl)imino]methyl}-4-nitrophenol	C15 H10 N2 O3	133.036	8.783	3.46377e+07	3.07168e+07	3.52258e+07	2.95891e+07	3.61845e+07	3.67954e+07	3.74042e+07	3.50004e+07	2.74407e+07	4.1645e+07	4.82089e+07	6.2554e+07
	Quercetin	C15 H10 O7	302.042	10.2	1.60709e+10	7.20815e+09	1.22297e+10	6.98469e+09	1.24401e+10	9.17519e+09	13521798973	1.76733e+10	4.14853e+09	1.29887e+10	1.53963e+10	1.14733e+10
	3-Methoxybenzaldehyde	C8 H8 O2	136.053	7.491	8.5452e+07	5.73475e+07	6.12567e+07	1.1586e+08	6.81525e+07	7.21966e+07	1.07209e+08	9.42092e+07	2.57201e+07	1.28847e+08	9.17824e+07	1.11336e+08
	D-Glucosamine 6-phosphate	C6 H14 N O8 P	259.045	1.162	1.10853e+09	8.07537e+08	1.11107e+09	8.66997e+08	7.12923e+08	5.8713e+08	8.70564e+08	1.30426e+09	1.29112e+09	1.40562e+09	1.42973e+09	1.17888e+09
	Paliperidone	C23 H27 F N4 O3	426.212	7.085	60040.4	60857.4	66705.8	60933.4	57352.9	54474.8	56317.2	79314.7	70875.3	58880.8	63496	56510.2
	2-(14,15-Epoxyeicosatrienoyl) glycerol	C23 H38 O5	394.27	14.366	7.39446e+06	1.28352e+07	1.69773e+07	1.4361e+07	2.93834e+07	1.90651e+07	5.01005e+06	7.62588e+07	2.61652e+07	2.01343e+07	2.97056e+07	1.10388e+08
	L-Cysteine-glutathione gisulfide	C13 H22 N4 O8 S2	426.088	1.164	3.25412e+07	4.92164e+07	3.70098e+07	3.151e+07	2.38551e+07	2.09845e+07	4.27894e+07	5.94974e+07	3.68229e+07	3.2108e+07	5.42369e+07	3.52679e+07
	Phosphocholine	C5 H14 N O4 P	183.066	1.276	3.04538e+08	3.16265e+07	3.28496e+08	3.75883e+08	5.54963e+08	2.1073e+09	4.56577e+08	3.15824e+08	4.51829e+08	2.44742e+09	6.39217e+08	7.84229e+08
	Oxiglutatione	C20 H32 N6 O12 S2	612.153	2.175	4.87102e+07	1.16394e+08	7.49056e+07	4.36653e+07	3.45987e+07	1.10319e+07	4.86149e+07	1.36912e+08	2.19566e+07	6.31362e+06	5.48959e+07	1.57032e+07
	γ-Nonanolactone	C9 H16 O2	156.115	9.308	8.79836e+06	8.31876e+06	1.35904e+07	9.82263e+06	1.94193e+07	9.32775e+06	1.15744e+07	1.46681e+07	1.59658e+08	8.24387e+06	1.2784e+07	6.95539e+06
	1-Acyl-sn-glycero-3-phosphoserine	C24 H44 N O9 P	521.275	13.905	4.33918e+08	7.48414e+08	6.31435e+08	7.96052e+08	8.7395e+08	8.42244e+08	9.03771e+08	5.72925e+08	1.48007e+09	6.90504e+08	4.31677e+08	6.18372e+08
	N-Acetyl-DL-tryptophan	C13 H14 N2 O3	246.1	8.34	2.46654e+07	2.23117e+07	1.38503e+07	2.59783e+07	3.07839e+07	4.53245e+07	2.19769e+07	5.22142e+07	5.57201e+06	5.21273e+07	4.4034e+07	3.53616e+07
	Indole	C8 H7 N	117.058	5.444	1.1613e+08	7.26821e+07	8.08762e+07	8.67577e+07	7.82816e+07	9.33815e+07	7.34462e+07	9.82721e+07	5.92156e+07	6.6731e+07	7.64417e+07	8.14001e+07
	Ornithine	C5 H12 N2 O2	132.09	1.257	7.2624e+08	5.68523e+08	8.17657e+08	6.68095e+07	8.30547e+08	9.90896e+08	9.26718e+08	1.25701e+09	7.6641e+08	1.13475e+09	1.57509e+09	1.32329e+09
	Deoxyinosine	C10 H12 N4 O4	252.086	3.888	1.78425e+07	1.27127e+07	2.30092e+07	1.85472e+07	1.3446e+07	1.5326e+07	1.86912e+07	6.61084e+07	2.89344e+07	1.49754e+07	2.78082e+07	3.00927e+07
	Imidazoleacetic acid	C5 H6 N2 O2	126.043	2.912	2.42243e+07	3.23997e+07	4.7081e+07	4.26879e+07	3.51832e+07	4.42565e+07	1.29389e+07	3.09927e+07	3.243e+07	1.94687e+07	2.53961e+07	4.34569e+07
	Uridine monophosphate	C9 H13 N2 O9 P	324.035	1.158	9.12093e+08	8.82761e+08	9.58221e+08	8.15124e+08	9.60205e+08	5.67728e+08	1.00989e+09	1.13487e+09	1.45867e+09	1.25268e+09	9.07958e+08	1.16643e+09
	Leucylproline	C11 H20 N2 O3	228.148	7.081	1.02246e+09	8.16334e+08	7.81213e+08	9.62414e+08	4.1175e+08	8.24562e+08	1.00469e+09	2.52487e+09	6.38719e+08	6.56735e+08	8.43667e+08	1.00374e+09
	Nootkatone	C15 H22 O	218.167	13.715	1.14107e+08	7.72699e+07	6.77955e+07	5.63297e+07	5.70912e+07	7.12096e+07	7.15685e+07	4.68812e+07	3.42909e+07	7.97808e+07	9.64537e+07	6.50816e+07
	4-hydroxy-1-methyl-3-(phenylthio)-1,2-dihydroquinolin-2-one	C16 H13 N O2 S	283.069	1.368	1.345e+07	1.68009e+07	2.26915e+07	1.13684e+07	1.61192e+07	9.94778e+06	1.18396e+07	6.49537e+07	4.54206e+06	2.88609e+07	4.35884e+07	1.64321e+07
	Methyl-beta-galactopyranoside	C7 H14 O6	194.079	1.387	3.20425e+07	1.73189e+07	2.02002e+07	1.88721e+07	3.21789e+07	1.6399e+07	3.29044e+07	2.66458e+07	1.71336e+07	4.2133e+07	6.26133e+07	4.41745e+07
	Raffinose	C18 H32 O16	504.169	1.357	7.475e+08	3.75977e+08	3.16707e+08	8.22917e+08	1.31058e+09	3.43533e+08	5.62777e+08	6.44654e+08	8.77248e+08	7.81756e+08	1.01756e+09	1.06826e+09
	Stearic acid	C18 H36 O2	284.271	14.675	9.60525e+09	8.99617e+09	8.84953e+09	8.98066e+09	7.00924e+09	7.54631e+09	6.15119e+09	5.52556e+09	7.46569e+09	8.22924e+09	6.43038e+09	1.81222e+10
	(+)-Camphor	C10 H16 O	152.12	12.506	1.12333e+08	4.56008e+07	2.20785e+07	2.27686e+07	7.47707e+07	1.75301e+07	3.913e+07	4.15247e+07	5.89609e+07	1.86534e+07	1.93378e+07	1.9636e+07
	Urocanic acid	C6 H6 N2 O2	138.043	1.321	3.93419e+07	2.56608e+07	3.86629e+07	4.10029e+07	3.15717e+07	3.7146e+07	4.20691e+07	6.22075e+07	2.99776e+07	4.07827e+07	6.05484e+07	4.58548e+07
	5-Hydroxytryptophan	C11 H12 N2 O3	220.085	5.801	1.08692e+08	5.7866e+07	6.90443e+07	8.38195e+07	7.56751e+07	1.03122e+08	6.62764e+07	7.93927e+07	6.74488e+07	8.37469e+07	8.32864e+07	9.7399e+07
	Liquiritigenin	C15 H12 O4	256.073	9.592	2.58663e+07	1.37051e+07	3.28986e+07	2.89333e+07	3.94916e+07	2.64973e+07	4.04034e+07	2.73148e+07	9.78002e+06	5.18894e+07	4.05544e+07	4.93266e+07
	Milbemectin A4	C32 H46 O7	542.327	13.246	6.64181e+07	1.18127e+08	8.81174e+07	9.43638e+07	5.39427e+07	5.00485e+07	8.79573e+07	6.53833e+07	1.44852e+08	8.15709e+07	7.95558e+07	6.7432e+07
	L-Arginine	C6 H14 N4 O2	174.111	1.516	5.92599e+08	7.39598e+08	9.85205e+08	3.81358e+08	8.19307e+08	5.0174e+08	8.17072e+08	1.07792e+09	1.42409e+09	7.58752e+08	3.28208e+08	7.76909e+08
	Cannabigerolate	C22 H32 O4	360.23	12.731	4.7868e+07	1.70242e+07	6.46137e+06	1.02768e+07	1.64262e+07	5.7504e+06	9.01522e+06	5.94547e+06	5.61776e+06	2.36293e+07	6.38122e+06	1.70983e+07
	S-Methyl-5'-thioadenosine	C11 H15 N5 O3 S	297.089	1.344	2.01646e+07	1.87102e+07	2.98493e+07	5.7539e+07	1.13229e+08	6.05095e+07	2.98079e+07	2.76538e+07	2.45504e+07	2.85185e+07	7.69977e+07	6.03473e+07
	3-Ureidopropionate	C4 H8 N2 O3	132.054	1.646	9.41942e+08	6.93113e+08	1.00607e+09	6.03204e+08	8.86056e+08	7.32509e+08	4.66979e+08	2.36643e+09	3.67899e+08	8.24997e+08	8.01039e+08	5.33844e+08
	Phosphoric acid	H3 O4 P	97.9768	1.141	1.34179e+10	1.11333e+10	13008925883	1.35157e+10	1.42573e+10	1.06958e+10	1.27159e+10	1.52269e+10	1.65011e+10	1.31858e+10	1.51086e+10	1.5651e+10
	Phosphatidylcholine	C27 H56 N O7 P	537.38	15.429	2.10628e+07	7.71115e+07	6.49345e+07	1.15945e+08	4.30853e+07	9.99918e+07	8.02112e+07	3.85379e+06	8.28258e+07	6.1533e+07	2.88551e+07	6.68055e+07
	L-Aspartic acid β-benzyl ester	C11 H13 N O4	245.067	7.436	5.9196e+07	7.90879e+07	9.24015e+07	1.16185e+08	4.74206e+07	5.35391e+07	3.12788e+07	1.10824e+08	2.66401e+07	7.02706e+07	4.38112e+07	2.56521e+07
	1-hydroxy-2-phenyl-1,5,6,7-tetrahydro-4H-benzimidazol-4-one	C13 H12 N2 O2	228.09	6.76	3.42214e+07	2.49966e+07	2.62629e+07	4.13621e+07	1.12504e+08	6.17287e+07	2.81921e+07	4.01094e+07	1.74506e+07	3.40608e+07	4.23667e+07	3.40118e+07
	N-(2,6-Dimethylphenyl)-N-(methoxyacetyl) alanine	C14 H19 N O4	265.132	6.321	1.0698e+08	1.43647e+07	2.38312e+07	3.31543e+07	2.84463e+07	2.41967e+07	1.92271e+07	3.40722e+07	2.75371e+07	3.48209e+07	5.55969e+07	4.34014e+07
	5-Hydroxyindole	C8 H7 N O	133.053	7.257	5.95949e+07	7.41455e+07	7.79812e+07	7.79988e+07	6.09987e+07	6.09449e+07	6.3406e+07	5.88537e+07	9.77089e+07	9.38806e+07	7.33872e+07	1.00042e+08
	(3β,9ξ)-3,14-Dihydroxycarda-5,20(22)-dienolide	C23 H32 O4	372.229	11.905	2.62859e+07	2.18839e+07	4.51591e+07	4.1812e+07	2.44769e+07	1.929e+07	4.72963e+07	4.25576e+07	3.87995e+07	3.66007e+07	3.45545e+07	2.92092e+07
	4-Oxoproline	C5 H7 N O3	129.042	1.285	8.53825e+08	5.70291e+08	6.60162e+08	7.01871e+08	8.26912e+08	6.27216e+08	8.17039e+08	1.43462e+09	6.27243e+08	9.90238e+08	1.39859e+09	1.38626e+09
	(2E,4E)-N-(2-methylpropyl)deca-2,4-dienamide	C14 H25 N O	223.194	10.057	8.56142e+07	7.39602e+07	1.08645e+08	1.12934e+08	6.75412e+07	6.90588e+07	8.06194e+07	6.02823e+07	8.63425e+07	1.09035e+08	1.0604e+08	8.87904e+07
	Punicic Acid	C18 H30 O2	278.225	13.914	1.36494e+09	1.16519e+09	1.53194e+09	1.61313e+09	1.85139e+09	1.37015e+09	2.14187e+09	1.38106e+09	1.57631e+09	1.78599e+09	1.6525e+09	1.261e+09
	2-Lysophosphatidylcholine	C24 H46 N O7 P	491.302	14.111	3.71642e+07	8.22225e+07	4.6411e+07	7.74329e+07	8.86954e+07	9.70802e+07	8.64967e+07	4.25129e+07	5.58821e+07	3.79925e+07	4.03356e+07	4.79336e+07
	L-1-Lysophosphatidylethanolamine	C22 H46 N O7 P	467.301	14.883	7.47754e+06	2.50568e+07	1.46204e+07	2.52226e+07	1.49807e+07	3.95259e+07	2.27736e+07	2.31872e+06	3.47951e+07	1.37218e+07	9.91534e+06	2.40315e+07
	L-1-Lysophosphatidylethanolamine	C22 H44 N O7 P	465.285	14.578	2.15859e+07	4.23719e+07	2.2037e+07	3.47453e+07	2.21576e+07	3.20963e+07	3.82295e+07	1.71265e+07	4.87767e+07	2.41553e+07	1.79706e+07	3.31587e+07
	Gamma-Glu-Leu	C11 H20 N2 O5	260.137	1.359	2.35126e+07	2.49763e+07	2.65616e+07	3.94325e+07	2.87068e+07	2.96202e+07	2.70264e+07	4.67121e+07	1.75658e+07	4.82537e+07	5.54201e+07	5.16414e+07
	8-Hydroxyquinoline	C9 H7 N O	145.053	4.911	9.369e+08	4.27841e+08	6.45242e+08	1.14671e+09	1.02014e+09	1.84255e+09	1.47238e+09	1.4923e+09	3.18341e+08	1.50177e+09	1.68548e+09	1.52512e+09
	Salsolinol	C10 H13 N O2	179.094	5.856	6.61426e+08	5.33148e+08	8.13294e+08	1.11236e+09	4.48345e+08	4.6922e+08	2.64878e+08	1.32107e+09	1.38547e+08	5.95988e+08	4.55217e+08	3.50811e+08
	Phosphatidylcholine	C26 H52 N O7 P	521.348	14.77	8.92284e+08	1.35472e+09	7.41227e+08	1.66436e+09	9.60026e+08	1.39709e+09	1.42063e+09	7.76602e+08	1.01104e+09	2.17724e+09	7.17313e+08	1.04234e+09
	Xanthurenic acid	C10 H7 N O4	205.038	7.312	9.15023e+06	4.14894e+06	8.62592e+06	2.94114e+07	4.02912e+07	7.66857e+07	7.82373e+06	5.59774e+06	1.47582e+07	1.12148e+08	7.89576e+07	3.77422e+07
	2-Phenylglycine	C8 H9 N O2	151.064	10.029	5.0887e+07	1.08729e+08	1.00057e+08	3.12412e+07	6.45143e+07	3.66418e+07	8.85043e+07	7.41603e+07	1.05978e+08	5.9255e+07	4.67714e+07	3.05638e+07
	D-Arabitol	C5 H12 O5	152.069	1.314	4.30017e+07	4.81072e+07	5.62884e+07	7.7322e+07	5.08483e+07	7.18606e+07	1.07839e+08	6.31522e+07	5.32066e+07	9.23403e+07	7.30669e+07	4.79957e+07
	Muramic acid	C9 H17 N O7	251.101	1.301	1.07116e+09	1.17665e+09	1.17894e+09	1.40427e+09	2.04106e+09	1.33442e+09	1.42888e+09	1.5153e+09	1.16748e+09	1.36098e+09	1.63969e+09	1.02479e+09
	O-Arachidonoyl ethanolamine	C22 H37 N O2	347.28	14.204	5.30611e+07	7.95231e+07	6.33444e+07	6.47851e+07	8.04032e+07	5.49703e+07	4.84363e+07	5.63202e+07	1.37374e+08	7.24873e+07	3.55429e+07	7.56522e+07
	Pyridoxal	C8 H9 N O3	167.058	1.331	1.00345e+08	7.85329e+07	6.51883e+07	9.49254e+07	2.09592e+07	6.27663e+07	7.21681e+07	7.02172e+07	7.17924e+07	8.08494e+07	8.66737e+07	4.30988e+07
	Pyridoxine	C8 H11 N O3	169.074	13.71	4.32762e+07	1.64845e+07	5.97512e+06	1.07013e+07	1.43383e+07	1.84461e+07	1.68825e+07	4.84999e+06	1.53622e+07	1.4806e+07	1.03188e+07	9.00321e+06
	15-Deoxy-Δ12,14-prostaglandin J2-2-glycerol ester	C23 H34 O5	390.238	13.893	1.00317e+08	7.661e+07	3.0776e+07	3.99406e+07	2.9796e+07	8.95756e+07	6.16743e+07	4.56103e+07	2.11353e+07	4.04601e+07	6.53054e+07	6.99663e+07
	4-Hydroxybutyric acid	C4 H8 O3	104.047	1.311	7.56378e+08	3.65363e+08	4.0898e+08	5.44064e+08	6.56243e+08	4.96259e+08	6.6246e+08	1.11441e+09	4.41487e+08	7.88986e+08	1.41508e+09	9.82669e+08
	D-Glucosamine	C6 H13 N O5	179.081	1.306	1.19023e+07	1.52191e+07	1.11328e+07	1.85608e+07	2.5362e+07	9.20833e+07	1.50391e+07	1.71819e+07	2.41698e+07	1.4061e+07	1.9607e+07	1.28305e+07
	oxoglutarate	C5H5O5-	145.089	6.641	6.33642e+07	5.5023e+07	5.07377e+07	6.11958e+07	6.5598e+07	9.13421e+07	6.28759e+07	7.93071e+07	4.20578e+07	7.15553e+07	7.70217e+07	7.16201e+07
	N-(2-hydroxyethyl)-N'-propylthiourea	C6 H14 N2 O S	212.084	11.567	429445	373273	527767	2.97845e+07	2.32962e+07	2.12889e+07	527323	565565	414100	4.53911e+07	3.73818e+07	4.71612e+07
	2-Naphthol	C10 H8 O	144.057	11.281	2.37932e+07	3.43716e+07	2.90796e+07	3.40259e+07	1.95351e+07	3.68072e+07	3.44105e+07	9.41274e+06	3.24173e+07	2.95994e+07	2.72185e+07	4.77681e+07
	Morphine	C17 H19 N O3	285.137	9.35	1.48514e+06	1.36344e+06	1.70162e+07	1.322e+06	1.67758e+06	1.44233e+06	1.39951e+06	2.10788e+06	1.34706e+06	1.75796e+07	1.02529e+08	1.04967e+07
	(5ξ,9ξ,16ξ)-17-Hydroxykauran-19-oic acid	C20 H32 O3	320.235	13.042	2.9375e+07	1.50074e+07	1.691e+07	1.321e+07	1.80027e+07	1.25099e+07	1.03551e+08	1.35829e+07	1.66995e+07	2.14517e+07	1.73899e+07	1.60813e+07
	D-Mannitol	C6 H14 O6	182.079	1.313	4.42921e+07	3.85955e+07	4.02582e+07	4.7686e+07	5.12298e+07	3.07312e+07	5.43241e+07	4.86121e+07	1.30162e+08	1.0654e+08	5.17265e+07	4.71241e+07
	1-Acyl-sn-glycero-3-phosphoinositol	C27 H53 O12 P	600.327	14.417	1.55537e+08	6.79461e+08	4.31121e+08	6.18524e+08	1.1637e+09	8.27048e+08	5.57438e+08	2.68757e+08	1.22916e+09	7.36115e+08	3.31963e+08	6.5935e+08
	Dehydrocholic acid	C24 H34 O5	402.241	12.867	8.10178e+07	5.10646e+07	4.13488e+07	5.37083e+07	5.36689e+07	8.44314e+07	7.8476e+07	1.12343e+08	4.14522e+07	7.91479e+07	8.31343e+07	4.88334e+07
	N-Acetyl-D-phenylalanine	C11 H13 N O3	207.089	6.078	9.30976e+06	6.29133e+06	9.10229e+06	1.0844e+07	4.40084e+07	2.42829e+07	7.30197e+06	1.6165e+07	3.82139e+06	8.34334e+06	1.3376e+07	1.08827e+07
	Glycylproline	C7 H12 N2 O3	172.085	1.695	8.11375e+07	6.62345e+07	5.92642e+07	7.77926e+07	4.24128e+07	6.16893e+07	7.33986e+07	1.11938e+08	6.48729e+07	4.27009e+07	4.89378e+07	6.57159e+07
	5-Dehydroquinic acid	C7 H10 O6	190.048	1.06	2.8006e+07	1.6595e+07	1.83896e+07	2.77481e+07	1.91065e+07	2.57024e+07	2.9039e+07	3.4557e+07	1.12106e+07	3.92669e+07	5.17728e+07	4.00666e+07
	3-(4-Hydroxyphenyl)propionic acid	C9 H10 O3	166.063	3.137	5.95724e+08	4.29091e+08	9.34617e+08	8.02202e+08	7.30064e+08	6.7688e+08	8.82032e+08	1.10024e+09	1.94371e+08	6.93114e+08	9.63515e+08	1.28881e+09
	N1-(2-methyl-4-nitrophenyl)acetamide	C9 H10 N2 O3	176.058	4.166	2.90385e+07	1.43226e+07	2.21762e+07	2.73491e+07	2.4953e+07	3.60612e+07	2.71793e+07	3.84989e+07	1.05287e+07	3.35509e+07	3.76935e+07	3.91016e+07
	ACar 18:3	C25 H44 N O4	421.32	13.348	2.78518e+07	5.63323e+07	2.85598e+07	4.23182e+07	7.78484e+07	2.8679e+07	1.70182e+07	2.36426e+07	3.13451e+07	4.2745e+07	2.8728e+07	8.90206e+07
	N1-(2,3-dihydro-1,4-benzodioxin-6-yl)acetamide	C10 H11 N O3	193.074	10.026	3.82864e+07	1.01818e+08	8.94589e+07	2.779e+07	5.84938e+07	3.55273e+07	7.68435e+07	7.01667e+07	1.03727e+08	5.14214e+07	4.03583e+07	2.34041e+07
	3-(3-pyridinyl)propanoic acid	C8 H9 N O2	151.061	1.182	6.87463e+07	6.67081e+07	1.08583e+08	1.025e+08	5.4151e+07	7.90457e+07	1.48727e+07	2.69652e+07	1.66823e+07	4.21063e+07	4.07391e+07	3.05553e+07
	DL-Stachydrine	C7 H13 N O2	143.095	1.381	3.07667e+07	6.18992e+07	3.30972e+07	8.07537e+07	7.07385e+07	8.79914e+07	5.96233e+07	3.53093e+07	4.45709e+07	3.9358e+07	3.47723e+07	4.35576e+07
	2-Lysophosphatidylcholine	C26 H52 N O7 P	521.348	15.158	3.91097e+06	1.56259e+07	1.21711e+07	3.48037e+06	1.55587e+07	1.64477e+07	2.2111e+07	7.20211e+06	4.76875e+07	1.47259e+07	7.05712e+06	1.25525e+07
	FAHFA (18:3/18:3)	C36 H58 O4	554.433	15.362	2.14199e+07	3.81927e+07	2.4612e+07	3.33513e+07	1.08291e+07	2.5583e+07	2.33958e+07	4.0726e+06	1.56131e+07	2.45997e+07	2.29813e+07	2.3371e+07
	11-α-Hydroxy-17-methyltestosterone	C20 H30 O3	318.22	12.889	2.30554e+07	9.78451e+06	1.03277e+07	9.46968e+06	1.24202e+07	1.03873e+07	1.00735e+08	1.23356e+07	9.09301e+06	1.42121e+07	1.67431e+07	1.0676e+07
	1-Methylguanine	C6 H7 N5 O	165.065	3.602	2.79713e+07	1.78392e+07	4.87522e+07	1.96251e+07	3.96591e+07	2.02879e+07	1.8023e+07	5.18813e+07	2.78787e+07	3.10979e+07	3.55393e+07	2.55984e+07
	3-amino-2-phenyl-2H-pyrazolo[4,3-c]pyridine-4,6-diol	C12 H10 N4 O2	242.081	10.106	4.23164e+07	5.00488e+07	1.77663e+07	6.93036e+07	9.8364e+07	4.11096e+07	2.76173e+07	5.47114e+07	8.10017e+07	5.41574e+07	2.37224e+07	8.00236e+07
	Tyrosylalanine	C12 H16 N2 O4	252.111	6.32	3.536e+07	1.45393e+07	3.28262e+07	1.61292e+07	1.39433e+07	9.93971e+06	1.45139e+07	5.22188e+07	8.9765e+06	1.40012e+07	3.03336e+07	2.85984e+07
	FAHFA (18:3/14:0)	C32 H56 O4	504.418	15.211	2.4139e+07	3.3625e+07	2.19318e+07	3.89997e+07	6.87992e+06	2.56982e+07	2.3238e+07	2.48803e+06	9.77993e+06	2.22737e+07	1.69753e+07	1.89802e+07
	11-Deoxy prostaglandin F1α	C20 H36 O4	340.262	14.712	3.02508e+07	5.55839e+07	1.07038e+08	2.14043e+07	4.88479e+06	1.56819e+07	5.57212e+07	5.6994e+07	6.28565e+07	2.64001e+07	9.65522e+07	5.02819e+07
	Pentadecanoic acid	C15 H30 O2	242.224	14.041	5.81882e+08	1.7017e+08	6.80979e+08	7.2753e+08	5.34284e+08	9.38595e+08	4.88126e+08	4.92939e+08	5.33782e+08	6.95189e+08	5.63702e+08	6.82066e+08
	alpha,alpha-Trehalose	C12 H22 O11	342.116	1.284	5.12755e+09	7.51523e+09	1.20517e+10	7.86871e+09	1.00222e+10	6.27406e+09	5.5597e+09	8.35891e+09	1.52982e+10	4.74521e+09	4.5019e+09	8.06921e+09
	Elaidic acid	C18 H34 O2	282.255	14.373	223142690545	354264644215	270410889518	291725273871	216819423881	404769142924	241459890748	7.19414e+10	493632744385	259207193976	113753730533	293483733792
	cis-Aconitic acid	C6 H6 O6	174.016	1.061	7.15651e+08	6.89054e+08	9.79327e+08	5.58016e+08	7.79657e+08	4.64554e+08	7.353e+08	1.38433e+09	9.22203e+08	5.91756e+08	9.70938e+08	9.9635e+08
	Taxifolin	C15 H12 O7	304.059	8.841	9.33133e+06	7.49221e+06	6.72577e+06	9.24095e+06	2.69857e+07	8.65459e+07	2.94855e+07	1.68503e+07	5.72199e+06	1.70407e+07	2.06416e+07	4.5184e+07
	(5ξ,9ξ)-17-Hydroxykaur-15-en-19-oic acid	C20 H30 O3	318.219	12.427	4.54541e+08	4.90691e+08	9.94926e+08	7.61236e+08	9.35122e+08	6.87286e+08	6.74571e+08	5.15856e+08	2.87735e+08	1.13797e+09	6.88768e+08	8.52656e+08
	3,8,9-trihydroxy-10-propyl-3,4,5,8,9,10-hexahydro-2H-oxecin-2-one	C12 H20 O5	244.131	5.988	2.56885e+07	1.29138e+07	3.3702e+07	2.59353e+07	3.53515e+07	3.24942e+06	2.79244e+07	4.82087e+07	1.0387e+07	3.01792e+07	3.04117e+07	4.65205e+07
	D-Glucose 1-phosphate	C6 H13 O9 P	260.03	1.319	3.84124e+07	5.1916e+07	5.94576e+07	3.35949e+07	2.9377e+07	2.60189e+07	5.94262e+07	5.43644e+07	1.2642e+08	4.98673e+07	3.84152e+07	2.5773e+07
	Isotretinoin	C20 H28 O2	300.209	14.498	3.39695e+07	2.09396e+07	5.4502e+07	4.83374e+07	6.22204e+07	4.3747e+07	3.99463e+07	3.09988e+07	2.64372e+07	4.33683e+07	3.41885e+07	8.66697e+07
	13-Hpotre(R)	C18 H30 O4	310.214	11.682	8.41403e+08	6.49166e+08	1.00427e+09	3.36086e+08	5.60955e+08	6.15518e+08	7.07454e+08	1.31917e+09	2.41483e+08	8.73898e+08	1.32089e+09	1.05179e+09
	Indole-2-carboxylic acid	C9 H7 N O2	161.047	3.357	3.81184e+07	2.35695e+07	2.63914e+07	2.9722e+07	3.57718e+07	3.08528e+07	3.01702e+07	3.94055e+07	1.45484e+07	3.96544e+07	4.87296e+07	3.78462e+07
	ethyl 2,3-dioxo-1,2,3,4-tetrahydroquinoline-4-carboxylate	C12 H11 N O4	233.067	8.129	9.08181e+07	6.11664e+07	4.96999e+07	5.87561e+07	3.46269e+07	6.56677e+07	6.79161e+07	1.0671e+08	1.24912e+07	7.44941e+07	4.77134e+07	3.77379e+07
	2-Lysophosphatidylcholine	C24 H50 N O7 P	495.332	15.276	8.55527e+06	2.49115e+07	1.77572e+07	3.76442e+07	8.05916e+06	2.81772e+07	2.21342e+07	1.56595e+06	3.45867e+07	1.90832e+07	1.38736e+07	2.94707e+07
	(2R)-2-[(2R,5S)-5-[(2S)-2-hydroxybutyl]oxolan-2-yl]propanoic acid	C11 H20 O4	216.136	10.36	6.79531e+07	6.22659e+07	9.4154e+07	8.47678e+07	7.85258e+07	8.06191e+07	6.56962e+07	1.02207e+08	5.88928e+07	8.03333e+07	6.86466e+07	8.51804e+07
	Indole-3-ethanol	C10 H11 N O	161.084	9.671	4.69444e+07	3.13236e+07	2.86227e+07	2.02622e+07	2.92795e+07	8.42155e+07	3.29333e+07	6.75282e+07	5.1404e+07	3.99064e+07	6.32664e+07	4.47153e+07
	N-Tetradecanamide	C14 H29 N O	227.225	12.539	6.7371e+07	9.69571e+07	7.85081e+07	8.7799e+07	3.13411e+07	7.88997e+07	5.75838e+07	2.50257e+07	5.76088e+07	4.63034e+07	2.56477e+07	5.75347e+07
	Lysophosphatidate	C21 H43 O7 P	438.274	14.449	7.81562e+06	3.15233e+07	1.79627e+07	1.6926e+07	2.57128e+07	2.79315e+07	1.50914e+07	1.08258e+07	3.64527e+07	2.40423e+07	1.04306e+07	4.54251e+07
	indoline-2-carboxylic acid	C9 H9 N O2	163.064	4.905	8.36049e+08	3.86904e+08	5.89085e+08	1.02824e+09	9.29393e+08	1.64541e+09	1.321e+09	1.34416e+09	2.97515e+08	1.3486e+09	1.50255e+09	1.35587e+09
	Isoquinoline	C9 H7 N	129.058	9.681	4.87264e+07	4.5725e+07	5.13028e+07	3.11214e+07	2.7832e+07	4.54299e+07	9.64254e+07	7.02085e+07	9.41195e+07	4.25816e+07	4.29578e+07	4.39914e+07
	Phenylacetaldehyde	C8 H8 O	120.057	5.768	9.07376e+08	4.1735e+08	6.81577e+08	7.78724e+08	7.57441e+08	8.84266e+08	4.55988e+08	1.19732e+09	3.56059e+08	6.17177e+08	9.04941e+08	1.14854e+09
	5-acetyl-2,6-dimethyl-1,2,3,4-tetrahydropyridin-4-one	C9 H13 N O2	167.095	1.125	3.40568e+07	3.70924e+07	6.57627e+07	5.89287e+07	9.38499e+07	7.5166e+07	5.77213e+07	9.86539e+07	6.93766e+07	7.8454e+07	9.16705e+07	5.70566e+07
	N-Cyclohexyl-N-methylcyclohexanamine	C13 H25 N	195.199	8.739	8.97164e+07	2.22559e+06	2.24472e+06	3.59902e+07	2.13997e+06	2.27525e+06	4.3194e+06	2.96399e+06	2.48121e+06	2.41595e+06	2.74606e+06	1.9509e+06
	4-Hydroxyretinoic Acid	C20 H28 O3	316.203	12.25	2.28863e+06	1.59235e+06	1.43349e+06	3.70398e+07	2.81395e+07	1.88872e+07	3.46259e+06	2.34873e+06	2.91449e+06	1.67145e+07	1.76772e+07	2.10642e+07
	Laricitrin	C16 H12 O8	332.053	5.873	4.64057e+08	4.82334e+08	6.09307e+08	6.15895e+08	5.29697e+08	6.36084e+08	4.80823e+08	8.16156e+08	4.83447e+08	1.08113e+09	8.19705e+08	5.71604e+08
	Sulfoacetic acid	C2 H4 O5 S	139.977	1.133	3.38807e+07	3.0405e+07	3.6199e+07	3.69764e+07	3.45163e+07	2.50983e+07	3.71297e+07	3.54238e+07	4.26233e+07	3.3613e+07	4.29468e+07	3.37145e+07
	L-1-Lysophosphatidylethanolamine	C17 H36 N O7 P	397.222	13.584	1.1029e+07	2.17293e+07	2.36164e+07	3.55767e+07	1.99538e+07	3.32941e+07	2.52756e+07	1.21204e+07	4.46585e+07	1.58162e+07	1.08436e+07	1.77544e+07
	1-Acyl-sn-glycero-3-phosphoinositol	C27 H49 O12 P	596.296	13.89	3.80498e+08	7.76736e+08	4.99451e+08	7.04777e+08	8.96068e+08	8.7699e+08	9.10221e+08	6.12316e+08	1.0446e+09	7.41197e+08	5.49794e+08	4.71148e+08
	Hexadecanamide	C16 H33 N O	255.256	14.962	1.72216e+10	1.58183e+10	1.42659e+10	2.0539e+10	1.20343e+10	14425437093	1.17051e+10	7.16505e+09	2.51492e+10	1.42179e+10	8.30025e+09	1.96337e+10
	Indole-3-butyric acid	C12 H13 N O2	203.095	6.446	6.67732e+07	1.76935e+07	2.50992e+07	4.39272e+07	5.13408e+07	8.25288e+07	3.42747e+07	3.7053e+07	5.776e+06	5.71129e+07	7.76583e+07	2.87682e+07
	2'-O-Methyluridine	C10 H14 N2 O6	258.085	5.108	2.73056e+07	1.61112e+07	2.68588e+07	2.22492e+07	2.23505e+07	2.90745e+07	2.58831e+07	4.88552e+07	1.57218e+07	2.25835e+07	2.8207e+07	2.53709e+07
	Asp-glu	C9 H14 N2 O7	262.08	1.108	3.27385e+07	3.27462e+07	3.98619e+07	3.12652e+07	3.45491e+07	3.02375e+07	3.37552e+07	4.35281e+07	4.06199e+07	3.93993e+07	4.23033e+07	4.42238e+07
	Serine	C3 H7 N O3	105.043	1.228	5.69122e+07	5.34088e+07	7.58547e+07	5.83467e+07	4.39153e+07	5.35339e+07	9.43216e+07	8.69316e+07	8.99063e+07	6.57822e+07	8.25512e+07	2.13429e+07
	17α-Methyl-androstan-3-hydroxyimine-17β-ol	C20 H33 N O2	319.251	13.143	1.50979e+09	1.68781e+09	1.10076e+09	7.07315e+08	8.15856e+08	1.09767e+09	1.34431e+09	2.02943e+09	6.01311e+08	1.10925e+09	1.50731e+09	7.06035e+08
	5β-Androstan-17β-ol-3-one	C19 H30 O2	290.226	13.726	2.97883e+07	2.65002e+07	2.30352e+07	2.20109e+07	331441	3.267e+07	2.41555e+07	1.85492e+07	2.74952e+07	2.15042e+07	7.80224e+06	2.59332e+07
	Lysophosphatidate	C17 H35 O7 P	382.211	14.227	2.75446e+06	3.31607e+06	3.04654e+06	4.20013e+06	2.26355e+07	4.02693e+06	3.52135e+06	1.12126e+06	2.05476e+07	4.113e+06	2.35897e+06	4.94069e+06
	Linalool	C10 H18 O	154.136	11.021	7.54957e+07	7.41723e+07	4.30462e+07	3.23416e+07	3.1612e+07	2.08076e+07	5.83399e+07	5.05723e+07	1.17965e+08	3.01938e+07	4.55856e+07	2.81041e+07
	9-Hpode	C18 H32 O4	312.23	15.082	2.72165e+07	3.03164e+07	1.8359e+07	1.5471e+07	2.37925e+07	4.98123e+07	9.22164e+07	4.45804e+07	1.93247e+07	2.40851e+07	4.03707e+07	3.35283e+07
	3-Methyladipic acid	C7 H12 O4	160.073	1.198	2.53362e+07	1.14627e+07	2.26193e+07	1.84082e+07	2.26548e+07	3.19638e+07	1.60822e+07	1.954e+07	1.20577e+07	2.42521e+07	2.84954e+07	2.62859e+07
	1-Acyl-sn-glycero-3-phosphoserine	C25 H48 N O9 P	537.306	14.159	1.48283e+07	3.03421e+07	2.21002e+07	3.5296e+07	2.92204e+07	3.07172e+07	2.30692e+07	8.62027e+06	3.44929e+07	2.85354e+07	1.24269e+07	2.50815e+07
	1-Acyl-sn-glycero-3-phosphoserine	C8 H16 N O9 P	301.062	2.025	4.85548e+06	3.58986e+06	5.1542e+06	1.04487e+07	2.26237e+07	2.00019e+07	1.44388e+07	1.05146e+07	9.52625e+06	3.91455e+07	1.55753e+07	3.9894e+07
	2-Hydroxyvaleric acid	C5 H10 O3	118.063	1.831	6.34763e+08	3.02666e+08	3.07406e+08	3.44656e+08	2.9142e+08	3.81652e+08	4.51528e+08	1.25948e+09	3.50463e+08	2.81641e+08	5.90826e+08	4.89816e+08
	22(R)-Hydroxycholesterol	C27 H46 O2	402.351	15.959	1.79855e+07	3.40418e+07	2.20094e+07	2.71871e+07	5.75639e+06	2.57705e+07	2.03382e+07	1.80745e+06	2.61744e+07	1.39504e+07	1.52053e+07	2.68948e+07
	Cer-NS (d14:1/20:0)	C34 H67 N O3	537.512	16.42	1.11984e+07	8.29319e+06	4.34815e+07	1.11143e+07	1.31173e+07	2.22477e+06	1.04235e+07	8.23197e+06	1.86753e+06	1.07681e+07	6.6871e+06	4.78345e+06
	3-Hydroxy-4-Methoxycinnamic Acid	C10 H10 O4	194.058	7.086	1.41738e+07	2.24735e+07	4.33049e+07	3.02341e+07	2.4856e+07	2.22305e+07	1.98116e+07	9.29023e+06	2.02692e+07	3.86188e+07	3.31684e+07	3.50433e+07
	4-Hydroxy-L-Glutamic Acid	C5 H7 N O5	161.032	1.114	1.78243e+07	2.3825e+07	2.87442e+07	3.44106e+07	2.77311e+07	2.99022e+07	3.23965e+07	2.9346e+07	3.05119e+07	3.07453e+07	3.82624e+07	3.63145e+07
	(2E,4E)-N-(2-methylpropyl)dodeca-2,4-dienamide	C16 H29 N O	251.225	11.193	7.53087e+07	6.46172e+07	9.59638e+07	6.35452e+07	4.47122e+07	3.67244e+07	6.52404e+07	3.42154e+07	4.68652e+07	7.32969e+07	6.71345e+07	5.75129e+07
	FAHFA (14:0/18:2)	C32 H58 O4	506.433	13.738	2.00348e+07	2.50445e+07	1.62056e+07	1.30595e+07	2.56784e+07	3.09874e+07	2.09412e+07	5.1288e+06	2.3396e+07	1.953e+07	2.43569e+06	1.43424e+07
	3,3-dimethyl-5-oxo-5-[(3-phenyl-1H-pyrazol-5-yl)amino]pentanoic acid	C16 H19 N3 O3	323.122	1.247	3.19644e+07	2.25722e+07	1.17714e+07	7.02318e+07	8.73179e+07	6.36347e+07	3.39544e+07	2.98884e+07	1.51416e+07	6.7834e+07	4.80597e+07	5.40859e+07
	Norethisterone	C20 H26 O2	298.193	13.546	664795	588117	689045	3.42074e+07	1.32743e+07	9.60562e+06	622828	740648	666568	5.89327e+06	3.16657e+06	5.4554e+06
	Ferulic acid	C10 H10 O4	194.058	4.137	2.68706e+07	2.03513e+07	1.50323e+07	1.60833e+07	1.94665e+07	3.07165e+07	2.03753e+07	3.55082e+07	7.06969e+06	1.79101e+07	2.45446e+07	3.06565e+07
	Flavin adenine dinucleotide	C27 H33 N9 O15 P2	785.157	6.882	1.37457e+07	1.45816e+07	1.77175e+07	1.47901e+07	1.58259e+07	6.96925e+06	1.2685e+07	2.03109e+07	4.11011e+07	1.42664e+07	9.69447e+06	2.66989e+07
	Crotonic acid	C4 H6 O2	86.0369	1.388	1.25767e+09	5.05698e+08	1.90324e+09	3.16491e+08	1.69282e+08	1.69635e+08	2.38695e+08	1.9033e+09	1.48074e+08	3.34162e+08	5.4415e+08	3.03886e+08
	2-Lysophosphatidylcholine	C28 H54 N O7 P	607.385	15.023	7.78532e+06	2.62847e+07	1.37186e+07	2.16759e+07	2.64503e+07	2.99727e+07	2.25504e+07	8.92022e+06	2.26821e+07	2.5419e+07	1.93548e+07	1.40675e+07
	Daidzein	C15 H10 O4	254.057	10.015	8.74341e+06	1.81813e+07	3.23148e+07	2.94871e+07	3.5084e+07	1.88909e+07	1.66514e+07	2.193e+07	1.5482e+07	2.87399e+07	2.53976e+07	4.03252e+07
	4-Pyridoxic acid	C8 H9 N O4	183.053	2.599	3.44903e+07	2.11801e+07	2.14749e+07	2.13861e+07	2.70341e+07	1.83286e+07	2.02343e+07	4.25894e+07	9.36893e+06	2.72825e+07	3.19543e+07	2.98866e+07
	2-Lysophosphatidylcholine	C22 H44 N O7 P	465.286	13.933	3.10664e+07	6.37921e+07	3.83364e+07	6.66811e+07	8.16512e+07	4.22904e+07	3.50907e+07	3.34522e+07	3.01566e+07	3.63377e+07	4.52439e+07	7.60747e+07
	Phosphatidylethanolamine	C25 H46 N O8 P	519.298	14.566	9.00474e+06	2.0787e+07	1.8854e+07	1.96295e+07	3.61053e+07	2.14035e+07	2.79667e+07	2.14467e+07	2.96747e+07	1.95016e+07	1.3138e+07	2.04769e+07
	6α-Prostaglandin I1	C20 H34 O5	354.24	10.59	9.97638e+07	3.84131e+07	3.82356e+07	2.24687e+07	4.78002e+07	3.66946e+07	9.55526e+08	3.69447e+07	3.37756e+07	6.50924e+07	7.75223e+07	4.33272e+07
	Lysophosphatidate	C12 H25 O7 P	312.134	6.815	1.31136e+07	3.18102e+07	8.51628e+06	7.89669e+06	9.49184e+06	1.06835e+07	1.00736e+07	1.1172e+07	7.45666e+06	3.07815e+06	5.71529e+06	3.04265e+06
	1-Acyl-sn-glycero-3-phosphoserine	C24 H46 N O9 P	523.29	14.044	3.17323e+08	4.81035e+08	1.70542e+08	8.55753e+08	3.58523e+08	8.09207e+08	3.97665e+08	2.15383e+08	3.59245e+08	9.76108e+08	2.32397e+08	4.84163e+08
	4-Ethylbenzaldehyde	C9 H10 O	134.073	5.445	8.02028e+07	6.49324e+07	5.46638e+07	6.0454e+07	5.57276e+07	6.88732e+07	5.24317e+07	7.97236e+07	6.54716e+07	4.66847e+07	6.13916e+07	5.52002e+07
	THC	C21 H21 [2]H9 O2	323.282	14.669	5.07851e+08	4.81313e+08	4.05246e+08	4.17554e+08	3.7092e+08	8.06789e+08	7.17875e+08	3.62123e+08	2.57255e+08	5.28245e+08	4.71689e+08	5.97972e+08
	Allocholic acid	C24 H40 O5	408.287	12.402	3.37839e+07	1.82751e+07	2.35965e+07	2.15784e+07	1.60726e+07	2.76742e+07	2.48001e+07	3.17426e+07	1.01758e+07	3.26871e+07	3.23929e+07	3.11913e+07
	JWH 073 N-(4-hydroxybutyl)-d5	C23 H16 [2]H5 N O2	348.191	13.179	7.94502e+07	2.94338e+07	6.23493e+07	4.24337e+07	4.5659e+07	5.2313e+07	7.13357e+07	5.97807e+07	3.32986e+07	6.93504e+07	3.9933e+07	7.31639e+07
	Phosphatidylcholine	C28 H54 N O7 P	547.364	15.055	2.79853e+07	7.65861e+07	3.75288e+07	7.49751e+07	5.65953e+07	7.3672e+07	7.42189e+07	1.18514e+07	6.48659e+07	3.42359e+07	1.51284e+07	2.54296e+07
	gamma-Glutamylmethionine	C10 H18 N2 O5 S	278.094	5.397	4.48033e+07	3.34953e+07	2.92398e+07	5.9337e+07	7.11173e+07	4.46321e+07	4.84156e+07	7.76268e+07	4.87521e+07	5.56367e+07	4.6349e+07	7.37916e+07
	N-Acetylhistamine	C7 H11 N3 O	153.09	1.395	2.722e+07	3.77872e+07	4.42569e+07	5.56812e+07	7.72957e+07	4.51151e+07	5.77679e+07	5.19754e+07	1.02861e+08	8.35054e+07	8.30359e+07	5.4734e+07
	N6-Acetyl-L-lysine	C8 H16 N2 O3	188.116	1.678	6.18177e+07	6.4237e+07	6.29977e+07	8.42813e+07	5.41344e+07	7.22781e+07	6.10468e+07	8.84852e+07	7.23404e+07	5.08736e+07	5.88111e+07	6.46212e+07
	Dl-Threitol	C4 H10 O4	122.058	1.29	1.71114e+07	1.75069e+07	3.38082e+07	2.15683e+07	1.91479e+07	2.86023e+07	2.26073e+07	2.39288e+07	2.40387e+07	3.53178e+07	4.02405e+07	2.84176e+07
	Phosphatidylethanolamine	C23 H46 N O8 P	495.297	13.672	2.07757e+07	5.53786e+07	3.32773e+07	4.77058e+07	4.99276e+07	7.23849e+07	5.45822e+07	2.63028e+07	6.5668e+07	3.51433e+07	3.31006e+07	4.00688e+07
	Asparagine	C4 H8 N2 O3	132.053	1.238	7.00602e+08	7.0928e+08	4.8294e+08	8.77723e+08	3.82414e+08	3.66084e+08	6.20135e+08	8.97206e+08	4.35104e+08	7.73357e+08	1.13747e+09	7.72743e+08
	Cystine	C6 H12 N2 O4 S2	240.025	1.045	2.88454e+07	3.04814e+07	3.64261e+07	1.86153e+07	2.8987e+07	1.48278e+07	2.64083e+07	3.80856e+07	3.31143e+07	2.08962e+07	2.44694e+07	2.46937e+07
	1-Acyl-sn-glycero-3-phosphoserine	C24 H42 N O9 P	519.259	13.626	2.14322e+08	7.05619e+08	5.70816e+08	5.01951e+08	7.47535e+08	7.92062e+08	7.80326e+08	6.50438e+08	1.04563e+09	5.49299e+08	4.3087e+08	6.80374e+08
	R-1 Methanandamide phosphate	C23 H40 N O5 P	441.263	10.324	5.68768e+07	5.40357e+07	4.04905e+07	5.0024e+07	5.87997e+07	5.42747e+07	8.2337e+07	3.34087e+07	3.73695e+07	4.47775e+07	4.52608e+07	4.10038e+07
	Acetyl-beta-methylcholine	C8 H17 N O2	159.126	2.119	7.31411e+08	3.97298e+08	1.06727e+09	1.85508e+08	2.70458e+08	9.33885e+07	2.4657e+08	1.76728e+09	1.65643e+08	1.63664e+08	3.02919e+08	2.38209e+08
	Styrene	C8 H8	104.063	9.453	4.63664e+07	4.20665e+07	2.32999e+07	1.78647e+07	1.86625e+07	1.34473e+07	3.79765e+07	2.92523e+07	1.02975e+08	1.40361e+07	2.24674e+07	1.2499e+07
	Phosphatidylcholine	C26 H52 N O8 P	537.344	13.683	1.27787e+07	3.67384e+07	1.58182e+07	2.73825e+07	4.19001e+07	6.97529e+07	3.39482e+07	1.48799e+07	3.1964e+07	2.31101e+07	2.40151e+07	2.83368e+07
	Citrulline	C6 H13 N3 O3	175.095	1.256	5.09739e+08	4.16906e+08	6.96228e+08	5.24642e+08	5.00774e+08	4.88775e+08	6.74219e+08	9.75366e+08	5.71808e+08	7.75284e+08	1.10309e+09	9.03262e+08
	9-Hydroxy-(10E,12Z,15Z)-Octadecatrienoic Acid	C18 H30 O3	294.219	12.634	9.91324e+09	6434388872	1.14543e+10	8.70307e+09	1.31379e+10	1.10351e+10	1.04956e+10	1.64744e+10	5.14782e+09	1.08742e+10	1.57381e+10	1.27905e+10
	Choline	C5 H13 N O	103.1	1.627	3.83623e+09	6.87002e+09	5.67429e+09	3.55001e+09	2.03544e+10	6.78877e+09	6.59747e+09	8.13334e+09	9.4892e+09	6.37423e+09	6.01163e+09	1.43156e+10
	N-Acetyl-L-leucine	C8 H15 N O3	173.105	8.836	4.51148e+07	5.12978e+07	5.39786e+07	6.44996e+07	5.90107e+07	6.12539e+07	5.34394e+07	6.22512e+07	3.24182e+07	5.6802e+07	7.07671e+07	6.96007e+07
	4-Methylphenol	C7 H8 O	108.058	1.957	2.56757e+07	1.97026e+07	2.56874e+07	2.42955e+07	2.75829e+07	2.70626e+07	2.1737e+07	3.53201e+07	1.48154e+07	1.86158e+07	2.56977e+07	3.25624e+07
	Glu-Gln	C10 H17 N3 O6	275.112	1.348	3.90859e+07	4.38529e+07	3.62229e+07	2.99761e+07	2.66714e+07	2.93243e+07	2.94213e+07	8.61198e+07	3.26219e+07	4.21329e+07	4.99092e+07	4.5641e+07
	FAHFA (2:0/18:2)	C20 H34 O4	338.245	13.462	1.12038e+07	1.51891e+07	3.30512e+07	9.87412e+06	7.53691e+06	7.66901e+06	1.73361e+07	1.98749e+07	1.70982e+07	8.86347e+06	3.84461e+07	2.2434e+07
	Glycerophospho-N-palmitoyl ethanolamine	C21 H44 N O7 P	453.286	14.743	5.72578e+08	1.25903e+09	1.05832e+09	1.59453e+09	8.7441e+08	1.24974e+09	1.28906e+09	6.46185e+08	2.016e+09	1.17166e+09	5.63378e+08	1.3165e+09
	3-Phenylpropanoic acid	C9 H10 O2	150.068	7.587	2.41685e+07	2.16346e+07	2.10324e+07	1.36803e+07	1.96734e+07	2.19494e+07	2.05293e+07	3.32603e+07	1.19635e+07	2.04764e+07	2.86067e+07	3.53793e+07
	Coenzyme A	C21 H36 N7 O16 P3 S	767.115	2.431	1.62775e+07	9.48745e+06	3.40689e+07	1.21669e+07	2.08923e+07	1.48072e+07	1.56145e+07	2.32207e+07	3.51173e+07	2.37605e+07	1.86287e+07	2.72597e+07
	All-Trans-13,14-Dihydroretinol	C20 H32 O	288.245	14.011	4.26499e+06	5.92957e+06	6.46042e+06	6.20768e+06	1.99396e+07	6.67803e+07	6.41414e+06	4.9694e+06	1.02223e+07	6.76535e+06	4.64533e+06	1.47873e+07
	Muscone	C16 H30 O	238.23	13.655	5.16173e+07	4.37542e+07	5.81166e+07	6.35922e+07	6.71695e+07	4.60894e+07	6.79128e+07	5.80047e+07	5.82181e+07	7.15432e+07	7.54609e+07	5.79478e+07
	Trehalose	C12 H22 O11	402.137	1.292	3.90372e+09	6.00605e+09	9.99615e+09	6.28223e+09	7.78909e+09	5.20287e+09	4.60296e+09	7.15559e+09	1.42709e+10	3.54624e+09	3.87827e+09	7.9154e+09
	3-Hydroxysebacic acid	C10 H18 O5	218.116	9.395	3.14846e+07	4.18851e+07	3.16455e+07	3.08917e+07	2.12855e+07	2.26651e+07	2.91863e+07	3.28557e+07	9.7753e+07	2.44978e+07	2.29641e+07	2.17072e+07
	trans-Citral	C10 H16 O	152.12	11.195	4.54831e+07	4.91443e+07	6.87649e+07	7.69519e+07	5.43808e+07	3.45439e+07	5.32507e+07	4.50746e+07	5.32921e+07	4.31436e+07	6.65013e+07	4.77144e+07
	1-Acyl-sn-glycero-3-phosphoserine	C22 H44 N O9 P	497.275	14.035	1.43753e+08	4.89802e+08	3.72451e+08	4.03755e+08	6.48947e+08	4.76411e+08	4.25942e+08	4.48144e+08	9.9442e+08	5.1938e+08	2.51999e+08	6.91542e+08
	Tetradecanedioic acid	C14 H26 O4	258.183	10.727	3.80141e+08	3.81461e+08	6.73037e+08	5.70098e+08	6.21872e+08	4.71281e+08	5.87109e+08	6.55405e+08	5.17163e+08	7.52713e+08	9.86492e+08	9.81654e+08
	Methylmalonic Acid	C4 H6 O4	118.027	2.472	1.07786e+09	1.13931e+09	1.41485e+09	1.10544e+09	3.81762e+08	1.07078e+09	1.11042e+09	1.4631e+09	1.60854e+09	1.20403e+09	1.09498e+09	1.31455e+09
	2,3-Dihydroxybenzoic Acid	C7 H6 O4	154.027	1.287	1.70282e+07	1.19757e+07	2.15707e+07	1.23935e+07	1.10621e+07	1.62677e+07	2.47551e+07	2.55293e+07	1.39662e+07	3.01726e+07	3.63738e+07	2.46234e+07
	Spectinomycin	C14 H24 N2 O7	332.159	5.577	4.4876e+07	3.52139e+07	3.85748e+07	6.00454e+07	6.35219e+07	5.57082e+07	2.5364e+07	5.66797e+07	2.75339e+07	5.20597e+07	7.3682e+07	4.83374e+07
	FAHFA (18:1/22:3)	C40 H70 O4	614.53	14.369	7.0773e+08	7.69582e+08	7.46881e+08	6.50585e+08	6.49741e+08	3.65542e+08	6.02997e+08	3.06878e+08	7.61121e+08	5.13584e+08	3.53185e+08	8.69533e+08
	L-1-Lysophosphatidylethanolamine	C25 H48 N O7 P	505.316	14.953	2.17272e+07	2.71937e+07	1.80784e+07	1.88197e+06	1.3185e+07	2.32425e+07	2.52931e+07	5.03707e+06	3.23032e+07	1.17733e+07	7.79719e+06	1.14384e+07
	(+/-)5(6)-EET Ethanolamide	C22 H37 N O3	363.278	14.398	6.36071e+07	1.87762e+07	2.60544e+07	5.03298e+07	5.90404e+07	6.37195e+07	6.47302e+07	7.00831e+07	1.86146e+07	7.69102e+07	7.25675e+07	3.66649e+07
	Vanillyl alcohol	C8 H10 O3	154.063	5.38	1.97946e+07	1.73529e+07	2.50652e+07	2.22179e+07	2.6498e+07	2.49682e+07	2.00752e+07	1.79486e+07	1.82469e+07	2.38786e+07	2.79653e+07	2.78197e+07
	Luteolin	C15 H10 O6	304.058	0.519	2.83315e+06	3.70096e+06	1.0473e+07	1.8803e+07	2.74235e+06	1.38841e+07	3.33633e+06	1.7212e+07	976260	1.03203e+07	3.56194e+07	1.6516e+07
	D-Lyxose	C5 H10 O5	150.053	1.222	1.05553e+10	5.16139e+09	3.66331e+09	7.56437e+09	8.82128e+09	5.32996e+09	9.93414e+09	1.41687e+10	9.47413e+09	9.49438e+09	1.10465e+10	1.15173e+10
	Phosphatidylcholine	C26 H50 N O7 P	519.333	14.476	4.95453e+08	8.87669e+08	5.34243e+08	8.81465e+08	8.1622e+08	1.18029e+09	9.24153e+08	7.46145e+08	1.31356e+09	1.51641e+09	5.14071e+08	8.96778e+08
	Papaverine	C20 H21 N O4	339.143	7.009	5.54584e+07	5.3529e+07	1.69724e+07	7.40985e+07	2.43785e+07	3.28918e+07	6.89918e+07	3.74779e+07	1.35541e+07	2.42994e+07	2.2105e+07	1.54098e+07
	Salicylic acid	C7 H6 O3	138.032	5.884	4.46812e+08	4.83966e+08	3.056e+08	3.91031e+08	3.5079e+08	4.775e+08	5.55707e+08	2.13728e+08	3.94604e+08	3.35222e+08	4.01647e+08	9.48661e+08
	FAHFA (18:3/12:0)	C30 H52 O4	476.386	14.95	1.85996e+07	2.65005e+07	1.97361e+07	2.61125e+07	6.09873e+06	2.11633e+07	2.05648e+07	1.40812e+06	8.99675e+06	1.37412e+07	1.23217e+07	1.17695e+07
	dAMP	C10 H14 N5 O6 P	331.066	1.128	1.58429e+07	1.62928e+07	2.00192e+07	2.72127e+07	2.18324e+07	2.38225e+07	2.20916e+07	2.1976e+07	1.27745e+07	2.92568e+07	2.92384e+07	2.50449e+07
	1,5-Anhydro-2-O-(6-O-benzoyl-α-L-galactopyranosyl)-D-glucitol	C19 H26 O11	904.263	10.152	5.80705e+07	7.29186e+07	6.2388e+07	3.04473e+07	4.83061e+07	3.49851e+07	4.26694e+07	4.71724e+07	3.54394e+07	6.34444e+07	3.49847e+07	3.03901e+07
	Phosphatidylcholine	C41 H72 N O7 P	721.505	15.2	2.83408e+07	7.25281e+07	3.61388e+07	2.48468e+07	1.78647e+07	6.25328e+07	5.27906e+07	1.00559e+07	1.89902e+07	3.35907e+07	1.03166e+07	2.01068e+07
	PAF	C26 H54 N O7 P	523.362	14.838	2.98917e+07	3.51815e+07	3.37508e+07	4.01187e+07	4.9752e+07	1.69962e+07	1.45479e+06	1.34672e+07	3.82458e+07	2.19968e+06	8.69088e+06	1.04094e+07
	Gly-Tyr	C11 H14 N2 O4	238.095	4.11	5.06406e+07	3.14781e+07	3.9438e+07	5.66957e+07	4.28438e+07	6.22628e+07	4.79511e+07	4.92844e+07	3.26178e+07	5.32904e+07	5.31264e+07	3.82343e+07
	D-Galactonic acid	C6 H12 O7	196.058	1.187	1.00141e+10	4.76576e+09	3.18352e+09	7.08618e+09	8.39321e+09	4.94472e+09	9.44859e+09	13328696092	8.90488e+09	8.99058e+09	1.03445e+10	1.07019e+10
	Methionine sulfoxide	C5 H11 N O4 S	181.041	1.286	1.83976e+07	1.3934e+07	1.26254e+07	2.55901e+07	1.85187e+07	1.82732e+07	1.1805e+07	1.93232e+07	1.0113e+07	2.91761e+07	3.04357e+07	2.44861e+07
	8,15-Dihete	C20 H32 O4	336.23	13.451	2.48212e+08	2.35924e+08	4.76506e+08	5.36216e+08	6.96072e+08	3.95068e+08	4.36306e+08	3.44459e+08	1.26557e+08	6.82381e+08	5.9915e+08	9.00184e+08
	Thymine	C5 H6 N2 O2	126.043	2.961	2.89166e+07	4.26174e+07	5.50439e+07	5.14832e+07	5.2172e+07	6.04019e+07	2.76417e+07	4.89985e+07	3.94106e+07	3.2936e+07	3.67378e+07	3.98846e+07
	gamma-Glutamyltyrosine	C14 H18 N2 O6	310.116	1.724	1.40282e+07	1.37147e+07	1.36931e+07	1.06692e+07	1.37908e+07	1.06988e+07	1.16589e+07	3.4602e+07	1.46204e+07	1.43841e+07	9.86056e+06	1.03775e+07
	L-Cysteinesulfinic acid	C3 H7 N O4 S	153.009	1.256	1.35873e+07	1.331e+07	1.85396e+07	1.89637e+07	1.9906e+07	1.8157e+07	1.49656e+07	1.92056e+07	1.48896e+07	2.06822e+07	2.44065e+07	3.13015e+07
	THC	C21 H30 O2	314.224	14.629	2.65578e+07	1.35654e+07	2.9869e+06	7.64201e+06	2.8094e+06	2.07428e+06	4.40273e+06	1.72321e+06	3.0403e+06	9.93526e+06	951437	3.7572e+06
	Dodecanedioic acid	C12 H22 O4	230.152	10.558	1.44215e+07	9.02311e+06	1.68391e+07	1.73355e+07	1.29794e+07	1.57741e+07	1.28528e+07	1.64958e+07	9.07906e+06	2.76711e+07	2.9403e+07	3.09905e+07
	11-Deoxy prostaglandin F2β	C20 H34 O4	360.23	13.503	9.62506e+06	9.75311e+06	1.57659e+07	1.20857e+07	2.75947e+07	1.3676e+07	1.42422e+07	1.38285e+07	6.0088e+06	1.5452e+07	1.55698e+07	2.69991e+07
	Rutin	C27 H30 O16	610.153	8.545	1.26558e+07	7.72381e+06	8.84059e+06	1.22253e+07	8.5909e+06	9.1512e+06	1.30347e+07	3.34768e+07	9.83102e+06	1.26082e+07	2.02574e+07	2.50784e+07
	4-oxo-5-phenylpentanoic acid	C11 H12 O3	192.079	7.558	4.42024e+07	3.00856e+07	3.39459e+07	4.53131e+07	2.36503e+07	5.7964e+07	4.94498e+07	5.201e+07	3.94924e+07	4.03956e+07	3.39321e+07	4.40049e+07
	2-piperidinobenzoic acid	C12 H15 N O2	205.111	3.35	6.01284e+07	2.86634e+07	7.09772e+07	2.94764e+06	4.41497e+06	3.35702e+06	5.67985e+07	2.96564e+07	4.7403e+06	3.96209e+06	4.23873e+06	1.00684e+07
	Bialaphos	C11 H22 N3 O6 P	305.111	2.042	4.68238e+07	3.07222e+07	2.40013e+07	5.34414e+07	6.45155e+07	5.05722e+07	4.6517e+07	3.7868e+07	3.59233e+07	4.33356e+07	3.49633e+07	3.82104e+07
	Maltotetraose	C24 H42 O21	688.205	1.413	3.06664e+07	3.16612e+07	3.39269e+07	5.40561e+07	6.43446e+07	2.20948e+07	8.61673e+06	7.23187e+06	1.14078e+07	6.18473e+06	5.51332e+06	8.10092e+06
	4,6-dimethyl-2,7-diphenyl-3,7-dihydro-2H-pyrazolo[3,4-b]pyridin-3-one	C20 H17 N3 O	315.134	6.903	4.26523e+06	4.66654e+06	2.77715e+06	2.1632e+06	1.45481e+06	1.61782e+06	8.21103e+06	3.5241e+06	2.98933e+07	1.74918e+06	3.34952e+06	1.92565e+06
	1,3-dimethyl 2,4-bis(4-hydroxyphenyl)cyclobutane-1,3-dicarboxylate	C20 H20 O6	378.108	11.844	1.17059e+07	5.14421e+07	8.98133e+06	1.57454e+07	1.54521e+07	3.82424e+07	2.14417e+07	1.87698e+07	8.37967e+07	1.8482e+07	2.24968e+07	5.64609e+07
	2-Hydroxycaproic acid	C6 H12 O3	132.078	3.441	5.15315e+08	2.13631e+08	2.95644e+08	1.98279e+08	2.04715e+08	1.80771e+08	3.14998e+08	9.32618e+08	2.57086e+08	1.85396e+08	3.6866e+08	4.05799e+08
	Taurine	C2 H7 N O3 S	125.015	1.227	4.50541e+09	4654514459	4.63112e+09	5.14406e+09	5.23171e+09	4.91393e+09	6.0979e+09	7.74707e+09	8.89298e+09	9.23916e+09	9.68878e+09	1.08127e+10
	Linoleic acid	C18 H32 O2	280.24	14.099	205960360850	205331840780	199240742666	256574794904	210304712825	225504449299	205449572882	112043226663	240432731174	188863724128	115903026187	188604069236
	Oleanolic acid	C30 H48 O3	456.361	14.026	1.45359e+07	2.83221e+07	1.91276e+07	1.97458e+07	1.80248e+07	4.05117e+07	2.4741e+07	2.38851e+07	8.32907e+07	2.0196e+07	2.1845e+07	5.2642e+07
	4-(2-chloro-6-fluorobenzyl)-1,3,5-trimethyl-1H-pyrazole	C13 H14 Cl F N2	252.081	12.369	4.09543e+07	4.92195e+07	5.90808e+07	5.62181e+07	5.32966e+07	4.53435e+07	6.32334e+07	5.16546e+07	7.20595e+07	6.72798e+07	6.29463e+07	4.24907e+07
	FAHFA (3:0/16:1)	C19 H34 O4	326.245	12.26	1.48061e+07	1.31408e+07	1.60082e+07	1.26768e+07	1.93517e+07	1.41128e+07	1.96185e+07	1.4179e+07	2.95798e+07	8.37771e+06	8.78857e+06	2.2563e+07
	5-(4-morpholinoanilino)-5-oxo-3-phenylpentanoic acid	C21 H24 N2 O4	368.175	12.817	3.18119e+07	2.15205e+07	6.33015e+07	2.51124e+07	2.00022e+07	5.48165e+07	3.33412e+07	4.85175e+07	3.91321e+07	6.69449e+07	5.66942e+07	2.61628e+07
	(+/-)-Equol	C15 H14 O3	242.094	11.096	639663	493249	695918	2.43878e+07	1.51176e+07	9.52465e+06	627224	1.1828e+06	472888	1.65497e+07	1.22635e+07	1.33821e+07
	IMP	C10 H13 N4 O8 P	348.048	1.6	4.32904e+07	2.73037e+07	3.43834e+07	3.09937e+07	3.6884e+07	1.4367e+07	3.43801e+07	3.81185e+07	4.78599e+07	6.68423e+07	3.06316e+07	3.72886e+07
	1-Acyl-sn-glycero-3-phosphoserine	C24 H48 N O9 P	525.306	14.442	1.93159e+08	5.35807e+08	3.91777e+08	4.61103e+08	6.55993e+08	4.97293e+08	2.8798e+08	2.13128e+08	7.27395e+08	5.21718e+08	2.13546e+08	8.4126e+08
	6β-Prostaglandin I1	C20 H34 O5	354.24	11.718	2.09872e+07	1.17666e+07	1.36358e+07	1.26099e+07	1.3703e+07	2.18243e+07	1.90832e+07	2.32932e+07	9.12297e+06	1.9135e+07	2.65095e+07	2.02663e+07
	DL-α-Aminocaprylic acid	C8 H17 N O2	159.126	8.996	5.12698e+07	4.80523e+07	5.14162e+07	5.45204e+07	3.80084e+07	4.29693e+07	4.81989e+07	4.61335e+07	7.47295e+07	4.70034e+07	3.8577e+07	5.62273e+07
	Gibberellin A7	C19 H22 O5	330.146	9.665	2.36623e+07	1.68024e+07	1.52769e+07	1.81076e+07	1.62509e+07	1.85295e+07	2.22884e+07	3.20933e+07	7.12532e+06	2.54785e+07	2.87931e+07	2.71971e+07
	1-Acyl-sn-glycero-3-phosphoinositol	C26 H51 O12 P	586.311	14.203	7.76581e+06	1.19878e+07	1.25966e+07	1.78563e+07	1.85731e+07	2.16943e+07	1.54804e+07	5.72953e+06	2.35296e+07	1.57956e+07	7.22068e+06	1.25731e+07
	SM (d20:1/12:0)	C37 H75 N2 O6 P	674.537	15.336	4.15755e+07	2.05676e+07	6.8229e+07	1.22985e+07	1.49288e+07	5.60068e+06	1.86731e+07	5.35836e+07	2.90424e+06	3.64988e+07	6.05876e+06	7.04073e+06
	cis-4-Hydroxy-D-proline	C5 H9 N O3	131.058	1.246	2.30698e+08	2.01948e+08	2.10756e+08	3.6736e+08	7.37801e+08	3.69468e+08	3.55135e+08	4.45385e+08	2.26397e+08	3.99437e+08	6.40998e+08	5.95106e+08
	2-Hydroxymyristic acid	C14 H28 O3	244.204	12.077	6.84423e+09	5.02624e+09	9.14428e+09	7.04472e+09	8.47367e+09	2.10075e+09	9.33107e+09	6.42592e+09	5.56e+09	8.1033e+09	8.429e+09	6.69943e+09
	5-Hydroxyindoleacetate	C10 H9 N O3	191.058	4.924	8.10527e+09	3.98364e+09	5.83094e+09	1.07118e+10	9.40775e+09	1.69081e+10	1.40591e+10	1.35181e+10	3.4574e+09	1.45736e+10	1.61362e+10	1.43491e+10
	N-cyclohexyl-N-methyl-6-quinoxalinecarboxamide	C16 H19 N3 O	291.132	1.393	2.81266e+07	2.91234e+07	2.26886e+07	4.4095e+07	2.72556e+07	3.09089e+07	4.04741e+07	4.5433e+07	5.26791e+07	3.32825e+07	6.20182e+07	3.39046e+07
	5-Methyl-8-nitro-3-spirocyclohexyl-2,3,4,5-tetrahydro-1H-2-benzazepine	C16 H22 N2 O2	274.168	10.242	2.62703e+07	2.5409e+07	4.67544e+07	3.70518e+07	4.8458e+07	4.23154e+07	5.38637e+07	4.10689e+07	3.6026e+07	4.76094e+07	4.29061e+07	5.47735e+07
	SM (d14:1/20:1)	C39 H77 N2 O6 P	700.553	15.996	2.15043e+07	1.17437e+07	6.67746e+07	1.63405e+07	2.60868e+07	3.16956e+06	2.38245e+07	2.95334e+07	2.82515e+06	2.22442e+07	7.02174e+06	9.54924e+06
	cyclohexyl{4-[4-nitro-2-(1H-pyrrol-1-yl)phenyl]piperazino}methanone	C21 H26 N4 O3	364.187	12.528	8.43102e+06	5.869e+06	4.56335e+07	3.05657e+06	3.99106e+07	1.22579e+07	6.22628e+07	4.37531e+07	5.82834e+06	1.42825e+07	1.20963e+07	1.21119e+07
	(+)-ar-Turmerone	C15 H20 O	216.152	12.551	4.12439e+07	3.60013e+07	3.62789e+07	3.02244e+07	3.72507e+07	4.53075e+07	3.34938e+07	5.75122e+07	2.22965e+07	4.46171e+07	6.1116e+07	3.47369e+07
	Deoxycholic acid	C24 H40 O4	392.295	13.048	3.90167e+07	5.54156e+07	8.24516e+08	5.09066e+07	5.53418e+07	4.6019e+07	5.3577e+07	6.51927e+07	5.94299e+07	5.146e+07	6.22348e+07	6.08058e+07
	(-)-Epigallocatechin	C15 H14 O7	288.066	1.107	2.83635e+07	3.15353e+07	3.76027e+07	2.56489e+07	6.3338e+06	1.43851e+07	3.43824e+07	6.51163e+07	6.92062e+07	3.78737e+07	3.52203e+07	5.40598e+07
	beta-Nicotinamide mononucleotide	C11 H15 N2 O8 P	334.057	1.376	2.32105e+07	2.03024e+07	2.62056e+07	3.47338e+07	3.10691e+07	3.06292e+07	4.01296e+07	2.43492e+07	4.72213e+07	5.50766e+07	4.2315e+07	5.40067e+07
	3-Methoxytyramine	C9 H13 N O2	167.095	1.766	5.72207e+07	1.36878e+07	2.76161e+07	1.47257e+07	1.73809e+07	1.90422e+07	1.727e+07	1.2141e+07	7.71867e+07	1.04651e+07	2.86239e+07	2.24154e+07
	Gly-Phe	C11 H14 N2 O3	222.1	6.705	1.67511e+07	1.22663e+07	2.03768e+07	1.81014e+07	1.44896e+07	1.35676e+07	1.78248e+07	3.06369e+07	1.5647e+07	1.61691e+07	2.3761e+07	2.62169e+07
	trans-3-Indoleacrylic acid	C11 H9 N O2	187.063	6.863	1.6481e+10	1.44096e+10	1.56379e+10	1.32705e+10	1.16923e+10	1.658e+10	10419397746	15527687187	1.04863e+10	8.41716e+09	9.7458e+09	1.30615e+10
	Progesterone	C21 H30 O2	314.226	12.422	5.34168e+08	3.14999e+08	4.22771e+08	4.44448e+08	4.73902e+08	3.98117e+08	6.64873e+08	5.70407e+08	1.67412e+08	4.94121e+08	8.39726e+08	5.09899e+08
	Coumarin	C9 H6 O2	146.037	10.829	5.34594e+08	8.21266e+08	1.01697e+09	1.23678e+09	8.70284e+08	7.15147e+08	7.09235e+08	8.76485e+08	7.73554e+08	1.29731e+09	6.24093e+08	8.41051e+08
	gamma-Glutamylcysteine	C8 H14 N2 O5 S	250.063	1.897	2.8569e+07	2.78169e+07	3.61471e+07	1.48216e+07	1.86348e+07	1.56802e+07	2.30497e+07	2.30312e+07	3.0535e+07	6.14207e+07	3.83641e+07	2.64907e+07
	N2-Methylguanosine	C11 H15 N5 O5	297.108	2.024	3.50626e+07	2.49183e+07	2.89722e+07	6.00081e+07	2.77529e+07	3.75525e+07	1.67482e+07	3.76516e+07	1.88307e+07	3.26125e+07	3.25164e+07	2.98382e+07
	Prostaglandin G2	C20 H32 O6	368.22	12.885	1.8818e+08	1.69094e+08	1.16598e+08	5.24027e+08	7.46073e+08	6.7578e+08	3.42826e+08	8.26033e+07	3.88931e+08	1.28449e+09	1.06514e+09	5.59386e+08
	4-(pentyloxy)benzene-1-carbohydrazide	C12 H18 N2 O2	222.137	5.839	5.54364e+07	1.89843e+07	2.45738e+07	1.73868e+07	1.84897e+07	3.82173e+07	3.97939e+07	2.02694e+07	1.09832e+06	1.52003e+07	3.72764e+07	1.14065e+07
	cis-2-Decenoic acid	C10 H18 O2	170.131	11.248	9.62511e+06	3.93034e+06	2.08838e+07	4.37008e+06	2.43612e+07	7.01859e+06	4.82428e+06	2.53943e+07	8.48584e+06	1.47545e+07	2.59671e+07	3.87468e+06
	6-Hydroxyhexanoic acid	C6 H12 O3	132.079	2.192	3.07933e+08	1.97529e+08	3.43593e+08	4.15631e+08	2.96506e+08	3.23332e+08	3.78486e+08	3.73791e+08	3.41855e+08	5.32481e+08	6.7422e+08	7.84696e+08
	SM (d17:3/18:2)	C40 H73 N2 O6 P	708.52	16.31	2.2814e+07	5.88402e+07	2.44371e+07	2.03781e+07	6.17458e+06	4.30395e+07	3.8487e+07	1.80601e+06	1.30233e+07	1.26004e+07	1.02791e+07	1.3337e+07
	1-(4-fluorophenyl)-2-(4-methoxyphenyl)-4-(2-naphthyl)butane-1,4-dione	C27 H21 F O3	412.148	4.782	2.29273e+07	1.23435e+07	1.37487e+07	1.16972e+07	9.47852e+06	1.30869e+07	1.0999e+07	2.43633e+07	6.45821e+06	7.37764e+06	1.01586e+07	1.51504e+07
	Dimethyl fumarate	C6 H8 O4	144.042	1.274	6.49544e+08	3.6924e+08	3.55954e+08	5.5623e+08	7.04502e+08	3.51547e+08	4.78656e+08	7.42299e+08	6.35694e+08	5.96939e+08	8.24639e+08	6.63468e+08
	5-hydroxy-4-methoxy-5,6-dihydro-2H-pyran-2-one	C6 H8 O4	144.042	1.321	9.06797e+08	7.38876e+08	5.80627e+08	9.5929e+08	8.59236e+08	3.78208e+08	7.94534e+08	6.0692e+08	1.56394e+09	7.81074e+08	7.54421e+08	6.86995e+08
	L-Kynurenine	C10 H12 N2 O3	208.085	4.905	7.87423e+09	3.87274e+09	5.66544e+09	1.04132e+10	9.1412e+09	1.64507e+10	1.3678e+10	1.31559e+10	3.35604e+09	1.41979e+10	1.56819e+10	1.39489e+10
	8(9)-EET Ethanolamide	C22 H37 N O3	385.26	14.442	3.00635e+07	3.74865e+06	5.44783e+06	7.69395e+06	3.91717e+07	3.87549e+07	5.83025e+07	5.28891e+07	4.78395e+06	1.11188e+07	5.17178e+07	1.64209e+07
	8-(1,2-dihydroxy-3-methylbut-3-en-1-yl)-7-methoxy-2H-chromen-2-one	C15 H16 O5	298.084	11.758	2.08327e+07	2.30754e+07	3.75081e+07	3.95587e+07	5.70619e+07	3.15178e+07	3.51224e+07	3.48927e+07	1.71024e+07	4.60897e+07	3.34562e+07	4.79702e+07
	11-Deoxy prostaglandin F1β	C20 H36 O4	322.251	13.78	4.90758e+07	3.16282e+07	5.37124e+07	2.41068e+07	4.81687e+07	3.78641e+07	2.40219e+07	6.35603e+07	1.8847e+07	4.23358e+07	5.42013e+07	5.01093e+07
	N-Acetylneuraminic acid	C11 H19 N O9	309.106	1.323	4.98904e+08	5.2707e+08	5.79038e+08	6.71063e+08	1.19724e+09	7.68082e+08	8.4967e+08	9.81164e+08	8.90858e+08	6.38678e+08	8.26464e+08	4.7262e+08
	O-Phospho-L-threonine	C4 H10 N O6 P	199.024	1.109	2.28263e+07	1.28827e+07	1.71066e+06	1.73372e+07	1.21158e+07	1.07281e+07	1.15012e+07	9.40816e+06	1.14273e+07	1.52631e+07	1.07687e+07	1.51045e+07
	Lysophosphatidate	C23 H37 O7 P	456.226	14.579	9.22071e+06	6.12937e+06	1.25337e+07	8.8325e+06	9.62383e+06	8.71318e+06	1.06143e+07	2.17694e+07	1.3269e+07	2.43385e+07	2.72609e+07	1.52692e+07
	Methylhippuric acid	C10 H11 N O3	193.074	5.812	2.23916e+07	8.76219e+06	4.25786e+06	5.83647e+07	8.39239e+06	2.05504e+07	3.05826e+07	5.78435e+06	7.23457e+06	4.84288e+06	6.02177e+06	2.41876e+07
	Phosphatidylcholine	C28 H56 N O7 P	549.38	15.237	1.64176e+07	4.32729e+07	1.67869e+07	5.57759e+07	2.01186e+07	2.9129e+07	5.75276e+07	6.30861e+06	2.65424e+07	4.95256e+07	1.23461e+07	2.85446e+07
	FAHFA (20:1/22:3)	C42 H74 O4	642.561	14.759	1.34657e+07	1.89062e+07	1.9099e+07	1.81115e+07	1.32361e+07	1.40409e+07	2.29144e+07	2.23467e+06	1.489e+07	1.2613e+07	1.0843e+07	1.91416e+07
	Prostaglandin B1	C20 H32 O4	336.23	11.813	2.62192e+08	2.00996e+08	4.63199e+08	4.58271e+08	5.32534e+08	3.20359e+08	3.87468e+08	2.97003e+08	1.27434e+08	7.00648e+08	4.40023e+08	4.82329e+08
	L-Threonine	C4 H9 N O3	119.058	1.29	8.32756e+08	9.03443e+08	9.18405e+08	8.75088e+08	5.31353e+08	8.62952e+08	1.11409e+09	1.04357e+09	8.36532e+08	1.11838e+09	1.18445e+09	7.64833e+08
	Estradiol benzoate	C25 H28 O3	376.203	11.584	2.75316e+07	2.66881e+07	3.95168e+07	2.23203e+07	2.50704e+07	2.78647e+07	3.554e+07	5.09866e+07	1.97179e+07	4.645e+07	5.62367e+07	4.39156e+07
	Soyasaponin I	C48 H78 O18	942.52	12.386	1.61805e+06	925701	1.38762e+06	1.42627e+06	1.57338e+06	1.25048e+06	2.26673e+07	1.60806e+06	627273	1.54402e+06	2.28056e+06	1.64944e+06
	Fexofenadine	C32 H39 N O4	501.284	8.724	4.93813e+06	3.41425e+06	1.27324e+07	4.7441e+07	5.56417e+07	4.07535e+07	6.32264e+06	1.60539e+07	4.66316e+06	3.4804e+07	5.32098e+07	2.89499e+07
	Maltose	C12 H22 O11	364.098	1.322	7.0619e+08	9.30461e+08	1.27999e+09	9.5511e+08	8.95869e+08	8.23455e+08	1.38076e+08	1.65247e+08	3.70023e+08	1.17888e+08	8.97028e+07	1.58291e+08
	Stachyose	C24 H42 O21	666.222	1.368	4.62975e+08	2.51106e+08	2.73009e+08	4.9259e+08	6.75631e+08	1.91843e+08	3.58818e+08	3.74531e+08	5.25999e+08	3.03242e+08	5.18961e+08	4.59026e+08
	FAHFA (18:3/22:3)	C40 H66 O4	610.499	13.844	4.69638e+08	4.41451e+08	4.63204e+08	4.33846e+08	2.72593e+08	3.52701e+08	4.02292e+08	3.71971e+08	7.46069e+08	4.00266e+08	3.57724e+08	2.45909e+08
	L-Tryptophan	C11 H12 N2 O2	204.09	6.858	1.63039e+10	1.42526e+10	1.54716e+10	1.31158e+10	1.15613e+10	1.6408e+10	1.0314e+10	1.53536e+10	1.03904e+10	8.32825e+09	9.64252e+09	1.29185e+10
	o-Acetyl-L-carnitine	C9 H17 N O4	203.116	1.708	3.41032e+07	4.39903e+07	1.7141e+07	5.35921e+07	5.15358e+07	4.86247e+07	1.7182e+07	1.02012e+07	4.0467e+07	1.20774e+07	1.14379e+07	2.69524e+07
	methyl 1-isopropyl-1H-1,2,3-benzotriazole-5-carboxylate	C11 H13 N3 O2	257.057	1.297	1.83095e+07	2.62693e+07	3.74186e+07	3.18457e+07	5.40484e+07	3.97345e+07	3.69897e+07	4.61874e+07	4.76773e+07	3.58547e+07	5.33931e+07	3.20081e+07
	5-Hydroxytryptophol	C10 H11 N O2	177.079	13.702	8.60238e+06	1.46565e+07	6.61743e+06	1.24897e+07	1.31104e+07	1.86467e+07	1.52603e+07	1.77627e+06	1.40806e+07	9.13395e+06	3.09725e+06	5.05989e+06
	N1-(4H-1,2,4-triazol-4-yl)-4-nitrobenzamide	C9 H7 N5 O3	233.054	14.124	1.86075e+06	2.24523e+06	1.83837e+06	2.06253e+07	1.35942e+06	740414	850672	898680	2.19392e+06	1.10726e+06	1.07702e+06	1.5241e+06
	1-Acyl-sn-glycero-3-phosphoserine	C20 H40 N O9 P	469.244	13.594	7.35598e+06	1.37235e+07	1.21575e+07	1.57526e+07	2.02046e+07	1.48303e+07	1.47823e+07	1.56867e+07	2.49535e+07	1.50877e+07	1.11479e+07	2.14528e+07
	5-[4-(2-furylcarbonyl)piperazino]-5-oxo-3-phenylpentanoic acid	C20 H22 N2 O5	370.147	3.873	6.84307e+06	4.15958e+06	1.06309e+06	8.0904e+06	2.18279e+07	9.2596e+06	3.70019e+06	4.29874e+06	6.61364e+06	3.70884e+06	1.10317e+07	2.50319e+07
	methyl 2-[(2-acetyl-3-oxo-1-butenyl)amino]acetate	C9 H13 N O4	199.085	1.397	2.04997e+07	2.07277e+07	1.64548e+07	3.00041e+07	5.32098e+07	3.45813e+07	3.61956e+07	2.64421e+07	2.53466e+07	2.75048e+07	3.03562e+07	4.63852e+07
	2-(1H-indol-3-yl)acetic acid	C10 H9 N O2	175.063	5.872	9.99522e+06	8.40396e+06	1.30947e+07	7.82743e+06	9.86395e+06	1.20679e+07	2.1648e+07	2.13901e+07	1.71528e+07	1.0938e+07	1.46102e+07	1.58985e+07
	1-Acyl-sn-glycero-3-phosphoinositol	C23 H45 O12 P	544.265	13.47	1.28309e+07	1.07244e+07	7.81494e+06	1.51133e+07	9.68522e+06	7.5061e+06	1.46169e+07	1.04598e+07	1.15085e+07	2.26908e+07	5.3322e+06	1.4037e+07
	2-Hydroxy-2-methyl-3-buten-1-yl beta-D-glucopyranoside	C11 H20 O7	310.126	1.367	1.57818e+07	7.38776e+06	1.84837e+07	2.03603e+07	1.62983e+07	1.4764e+07	6.08566e+06	2.61192e+07	7.15278e+06	5.8057e+06	1.27224e+07	1.85456e+07
	Rhoifolin	C27 H30 O14	578.164	9.648	2.12334e+07	1.12785e+06	2.33153e+06	5.78494e+06	4.49649e+06	3.03357e+06	1.16197e+06	4.37675e+06	1.66303e+06	3.62538e+06	5.29512e+07	4.54698e+06
	ACar 18:2	C25 H46 N O4	423.335	13.58	1.98956e+07	3.65703e+07	1.56615e+07	2.68269e+07	3.29988e+07	1.62962e+07	1.26539e+07	1.03174e+07	2.58809e+07	2.26731e+07	1.29997e+07	4.7008e+07
	Thiamine	C12H17N4OS+	265.112	7.452	1.2814e+07	6.60378e+06	9.38523e+06	1.68229e+07	1.26569e+07	1.1013e+07	1.53084e+07	1.67391e+07	1.20891e+06	2.08544e+07	1.85019e+07	2.45668e+07
	1,5,8-Trihydroxy-9-oxo-9H-xanthen-3-yl beta-D-glucopyranoside	C19 H18 O11	422.085	1.792	3.13181e+06	2.5067e+06	3.4416e+06	3.24165e+06	3.20306e+06	1.80759e+07	1.24615e+06	1.87495e+06	1.21701e+06	2.26692e+06	1.63052e+06	2.06669e+06
	3-(3,4-Dihydroxyphenyl)-2-Methylalanine	C10 H13 N O4	211.085	2.025	4.45044e+07	2.92134e+07	1.99253e+07	4.55329e+07	2.52569e+07	4.60241e+07	3.03303e+07	2.94296e+07	2.45918e+07	2.69119e+07	2.80465e+07	3.06061e+07
	N-Carbamyl-L-glutamicacid	C6 H10 N2 O5	190.059	1.164	1.3122e+07	1.30699e+07	1.19556e+07	1.49459e+07	1.28774e+07	1.24998e+07	1.58794e+07	1.75636e+07	1.04358e+07	1.85867e+07	2.55862e+07	2.27089e+07
	Lauric acid ethyl ester	C14 H28 O2	228.209	13.733	5.54573e+09	6.84055e+09	4.84858e+09	5.0417e+09	7.01955e+09	7.41131e+09	5.45352e+09	6.45168e+09	6.16763e+09	4.87935e+09	3.91176e+09	5.14133e+09
	Limonin	C26 H30 O8	452.189	9.453	1.77618e+07	1.28292e+07	3.04179e+06	613832	790593	511288	1.00525e+07	5.23292e+06	6.74121e+07	560706	2.99815e+06	627099
	3-methyl-5-oxo-5-(4-toluidino)pentanoic acid	C13 H17 N O3	235.121	7.061	1.51618e+07	2.27324e+07	1.52423e+07	1.81608e+07	2.31942e+07	4.56391e+07	1.01217e+07	1.75288e+07	1.32152e+07	1.48035e+07	2.09752e+07	2.16105e+07
	Riboflavin	C17 H20 N4 O6	376.139	8.254	5.89023e+08	6.07289e+08	2.9497e+08	6.17798e+08	9.03095e+08	6.95539e+08	3.07722e+08	1.03914e+09	2.43308e+08	9.36284e+08	6.32855e+08	9.50797e+08
	FAHFA (18:3/16:1)	C34 H58 O4	530.433	15.338	1.24615e+07	1.13247e+07	8.04241e+06	1.93389e+07	2.65796e+06	1.2868e+07	7.04979e+06	693186	3.48014e+06	7.18234e+06	5.75047e+06	6.11007e+06
	5,6-Dihydroxyindole-2-Carboxylic Acid	C9 H7 N O4	193.038	1.287	3.67426e+07	3.65665e+07	3.05393e+07	3.8678e+07	3.36357e+07	3.55988e+07	4.80661e+07	5.60477e+07	3.94431e+07	4.85729e+07	4.95097e+07	3.27723e+07
	9-(3-O-Methylpentofuranosyl)-1,9-dihydro-6H-purin-6-one	C11 H14 N4 O5	282.096	5.49	3.34925e+06	4.03262e+06	8.0261e+06	3.54662e+06	3.72194e+06	5.14646e+06	1.32564e+07	2.57456e+07	1.03894e+07	1.88226e+07	1.76055e+07	1.72154e+07
	Maltopentaose	C30 H52 O26	850.257	1.436	1.86016e+07	1.11406e+07	1.9275e+07	5.16725e+07	3.6623e+07	1.68528e+07	5.88363e+06	7.5157e+06	1.21688e+07	6.00519e+06	5.54261e+06	6.21289e+06
	Palmitoyl sphingomyelin	C39 H79 N2 O6 P	702.568	16.451	4.01459e+08	2.97526e+08	1.15377e+09	4.26809e+08	5.60174e+08	7.23683e+07	5.51739e+08	5.08558e+08	1.9844e+07	4.73597e+08	1.85924e+08	1.74815e+08
	Flavanone	C15 H12 O2	224.083	2.007	1.21992e+07	6.89776e+06	1.01011e+07	1.0459e+07	7.10251e+06	7.47993e+06	9.79844e+06	2.55335e+07	6.31297e+06	1.21125e+07	2.06094e+07	1.83628e+07
	bicyclo[2.2.2]oct-2-en-1-yl 4-methylbenzene-1-sulfonate	C15 H18 O3 S	278.097	12.926	3.59891e+07	4.46195e+07	4.61803e+07	4.91266e+07	4.49682e+07	3.57178e+07	3.87776e+07	4.09919e+07	5.66555e+07	4.41014e+07	5.01629e+07	3.35118e+07
	1-(3,4-dimethoxyphenyl)ethan-1-one oxime	C10 H13 N O3	195.09	7.919	1.73102e+07	2.39187e+07	1.60909e+07	3.00419e+07	1.73515e+07	1.65908e+07	2.46341e+07	5.54726e+07	9.89331e+06	3.30644e+07	2.50961e+07	2.14529e+07
	Acetylcarnitine	C9 H17 N O4	203.116	9.526	2.97703e+07	3.64577e+07	4.20535e+07	2.97044e+07	2.81668e+07	2.5726e+07	3.07535e+07	5.04557e+07	2.36468e+07	3.46198e+07	4.40629e+07	4.45274e+07
	Oxoamide	C10 H12 N2 O2	192.09	5.63	1.24271e+07	7.94776e+06	1.4785e+07	1.48432e+07	1.49697e+07	7.1256e+06	9.95956e+06	2.39204e+07	1.20141e+07	2.10193e+07	1.66696e+07	8.67015e+06
	5-Aminolevulinate	C5 H9 N O3	131.058	2.116	5.01682e+08	4.96697e+08	6.23512e+08	6.67705e+08	4.76623e+08	5.86756e+08	1.02537e+09	5.46933e+08	9.11299e+08	1.01527e+09	8.5667e+08	9.40419e+08
	Acetylcysteine	C5 H9 N O3 S	163.03	3.369	1.45721e+07	1.28786e+07	2.78242e+07	9.37443e+06	8.34913e+06	1.44539e+07	1.45439e+07	1.40463e+07	2.63295e+07	5.21475e+07	2.38015e+07	1.47138e+07
	N-Acetyldopamine	C10 H13 N O3	195.09	6.777	1.00207e+09	5.24151e+08	6.08513e+08	4.35011e+08	3.06093e+08	4.32313e+08	7.21004e+08	7.15102e+08	2.16249e+08	4.88869e+08	5.48242e+08	4.17163e+08
	Thr-Leu	C10 H20 N2 O4	232.142	5.411	1.09448e+07	9.34412e+06	2.18238e+07	1.86815e+07	1.66672e+07	1.46107e+07	9.93241e+06	1.86341e+07	2.05484e+07	1.10458e+07	1.09489e+07	2.01894e+07
	4-(2,3-dihydro-1H-indol-1-yl)-1-phenyl-1H-pyrazolo[3,4-d]pyrimidine	C19 H15 N5	313.132	9.961	1.03229e+06	1.49833e+06	9.45683e+06	4.07536e+06	1.73641e+06	1.26672e+06	1.65071e+06	2.4367e+06	1.57751e+06	1.47625e+07	4.44917e+07	4.34947e+07
	N-Acetylalanine	C5 H9 N O3	131.058	1.34	3.80915e+08	3.13086e+08	4.96545e+08	4.00683e+08	4.29177e+08	3.54085e+08	4.28582e+08	6.45488e+08	3.14974e+08	5.74033e+08	6.89309e+08	6.71804e+08
	trans-Δ2-11-Methyl-dodecenoic acid	C13 H24 O2	212.178	13.866	4.0495e+07	3.3209e+07	4.46627e+07	4.48697e+07	4.69823e+07	3.59638e+07	4.9121e+07	4.45982e+07	4.88734e+07	4.58639e+07	4.24346e+07	4.02537e+07
	Gallic acid	C7 H6 O5	170.021	2.877	1.12416e+08	6.89397e+07	1.50359e+08	8.00795e+07	1.0911e+08	1.09067e+08	1.35435e+08	2.02282e+08	1.30935e+08	4.0871e+08	5.1326e+08	6.69309e+08
	2'-Hydroxy-5'-methylacetophenone	C9 H10 O2	150.068	8.484	1.13453e+07	7.6768e+06	1.40882e+07	2.69843e+07	2.46064e+07	2.07493e+07	1.50916e+07	1.59244e+07	8.30504e+06	3.95196e+07	2.48275e+07	4.29354e+07
	Uracil	C4 H4 N2 O2	112.027	1.657	1.72232e+08	1.6162e+08	2.99235e+08	2.62454e+08	3.10426e+08	2.22295e+08	3.76166e+08	7.28094e+08	1.85142e+08	3.01118e+08	6.96016e+08	4.81351e+08
	5-(2,5-dihydroxyhexyl)oxolan-2-one	C10 H18 O4	202.121	9.182	2.31793e+08	3.06344e+08	2.94586e+08	3.30006e+08	3.96416e+08	4.421e+08	3.00002e+08	3.33358e+08	3.24322e+08	8.52878e+08	7.25587e+08	9.05728e+08
	N-cyclooctylurea	C9 H18 N2 O	170.142	10.235	2.4244e+07	2.85741e+07	1.57727e+07	2.95647e+07	9.55827e+06	1.97315e+07	2.75327e+07	8.66004e+06	2.28096e+07	1.741e+07	1.19847e+07	4.22502e+07
	Spermidine	C7 H19 N3	145.158	0.981	3.57958e+08	5.45067e+08	5.84214e+08	6.46188e+08	2.98966e+08	4.31025e+08	3.79302e+08	5.97884e+08	5.22241e+08	3.61203e+08	3.67536e+08	8.95963e+08
	1-(4-Methoxyphenyl)-2-propanone	C10 H12 O2	164.084	9.858	5.2525e+06	5.14525e+06	4.66994e+06	2.12419e+07	1.63023e+07	1.37039e+07	5.11926e+06	4.46521e+06	5.10104e+06	3.43365e+07	3.4559e+07	4.21354e+07
	4-Guanidinobutyric acid	C5 H11 N3 O2	145.085	1.678	7.1012e+08	7.27857e+08	5.44407e+08	9.55637e+08	9.0717e+08	8.81874e+08	5.98615e+08	4.27744e+08	7.0923e+08	5.57331e+08	4.96258e+08	6.50035e+08
	L-1-Lysophosphatidylethanolamine	C23 H40 N O7 P	473.254	13.965	6.89858e+06	8.48356e+06	7.31072e+06	8.51824e+06	6.57657e+06	1.10152e+07	1.08615e+07	1.05257e+07	2.1016e+07	1.14693e+07	9.49569e+06	2.17515e+07
	2-Deoxyribose 5-phosphate	C5 H11 O7 P	214.024	1.233	1.7957e+07	1.58409e+07	2.21276e+07	1.44842e+07	1.5126e+07	1.36155e+07	1.32676e+07	1.57923e+07	1.63569e+07	1.10115e+07	1.25157e+07	1.06703e+07
	1-Acyl-sn-glycero-3-phosphoglycerol	C18 H37 O9 P	428.217	12.9	6.21908e+06	4.2653e+06	6.25326e+06	1.78163e+07	7.19687e+06	1.49486e+07	5.70663e+06	4.72921e+06	7.56035e+06	5.40399e+06	4.30283e+06	6.1436e+06
	1-Acyl-sn-glycero-3-phosphoglycerol	C24 H47 O9 P	510.295	14.067	1.61231e+08	1.27256e+08	1.33435e+08	5.30715e+08	1.58985e+08	3.14052e+08	1.05269e+08	6.53839e+07	1.44232e+08	1.43775e+08	4.769e+07	6.36321e+07
	L-Threonate	C4 H8 O5	136.037	1.198	2.95947e+08	3.02339e+08	3.20948e+08	3.70507e+08	3.46415e+08	3.67374e+08	4.01732e+08	4.51239e+08	4.49897e+08	5.79291e+08	6.56336e+08	6.39329e+08
	Phosphatidylcholine	C39 H68 N O7 P	693.473	15.469	1.62184e+07	3.01682e+07	1.26477e+07	1.17714e+07	8.39297e+06	4.10343e+07	2.94286e+07	2.57235e+06	1.52792e+07	7.88875e+06	6.12613e+06	1.25703e+07
	6-amino-1-(2-methylphenyl)-1,2,3,4-tetrahydropyrimidine-2,4-dione	C11 H11 N3 O2	217.085	6.133	3.3096e+07	3.47792e+07	1.49392e+07	3.52959e+07	2.3591e+07	4.0976e+07	3.50702e+07	2.45514e+07	6.62886e+06	3.00709e+07	2.52893e+07	2.47448e+07
	L-1-Lysophosphatidylethanolamine	C23 H46 N O7 P	479.302	16.976	2.13468e+07	4.27341e+07	2.04815e+07	4.70202e+07	1.8258e+07	3.66453e+07	4.70151e+07	9.73506e+06	4.15351e+07	3.04885e+07	1.36261e+07	3.52439e+07
	Phosphatidylcholine	C27 H54 N O7 P	535.365	14.877	2.88702e+07	1.16703e+07	2.21929e+07	2.59357e+07	1.21481e+07	6.56156e+06	1.76142e+07	6.40898e+06	1.32257e+07	4.84833e+07	2.6043e+07	1.35297e+07
	6-Keto-prostaglandin f1alpha	C20 H34 O6	370.234	11.185	3.32784e+07	3.2349e+07	2.00993e+07	2.76246e+07	2.20197e+07	1.90948e+07	2.39672e+07	3.80071e+07	2.38939e+07	3.64412e+07	4.6267e+07	2.52636e+07
	Ethyl myristate	C16 H32 O2	256.24	14.263	8.41491e+10	7.29865e+10	73342912815	9.53238e+10	7.01131e+10	103212719112	8.00163e+10	4.78017e+10	7.22822e+10	8.84336e+10	6.25715e+10	112463487379
	L-Proline	C5 H9 N O2	115.063	1.358	4.30918e+10	4.97508e+10	4.97523e+10	4.68162e+10	4.6209e+10	4.04294e+10	4.70017e+10	5.33792e+10	6.64498e+10	4.7227e+10	41284590990	4.52182e+10
	2,3,4,9-Tetrahydro-1H-β-carboline-3-carboxylic acid	C12 H12 N2 O2	216.09	7.8	4.37498e+07	2.88315e+07	1.85641e+07	3.83475e+07	2.52329e+07	3.36686e+07	2.76349e+07	2.37723e+07	1.85617e+07	2.21251e+07	2.24131e+07	3.15964e+07
	2-Lysophosphatidylcholine	C27 H56 N O7 P	597.4	15.414	4.98101e+06	8.96487e+06	7.11321e+06	1.55836e+07	6.29604e+06	1.56311e+07	1.0093e+07	1.4293e+06	1.09628e+07	7.75985e+06	5.28971e+06	9.6648e+06
	α-Lactose	C12 H22 O11	388.121	1.293	4.25999e+08	4.09372e+08	583835311	3.83083e+08	4.68415e+08	2.9866e+08	2.22664e+08	3.3153e+08	6.27581e+08	1.9046e+08	2.05818e+08	3.81476e+08
	N-[2-(6-amino-9H-purin-9-yl)ethyl]-N-(2-furylmethyl)amine	C12 H14 N6 O	258.121	5.927	1.54348e+07	9.19891e+06	9.40774e+06	9.84738e+06	1.14237e+07	1.55034e+07	1.19394e+07	1.63928e+07	9.68847e+06	1.27954e+07	1.82255e+07	1.76241e+07
	Neopterin	C9 H11 N5 O4	253.08	5.77	1.46209e+07	7.36688e+06	1.58289e+07	1.20215e+07	1.25393e+07	1.54794e+07	1.13679e+07	1.71732e+07	8.60965e+06	1.19603e+07	1.3538e+07	1.56573e+07
	Phosphoethanolamine	C2 H8 N O4 P	141.019	1.196	7.00919e+06	4.63482e+07	5.02308e+06	1.00248e+07	9.45673e+06	9.61854e+06	1.52568e+07	1.19945e+07	2.08066e+07	1.47171e+07	1.70418e+07	3.91225e+07
	S-Lactoyglutathione	C13 H21 N3 O8 S	379.103	2.106	3.35758e+06	1.55626e+06	1.83202e+06	3.24642e+06	1.86812e+07	2.98306e+06	1.09612e+06	1.45982e+06	780145	2.43329e+06	3.16708e+06	1.12426e+06
	Metanephrine	C10 H15 N O3	197.105	7.591	2.44872e+08	2.48038e+08	6.42046e+08	4.32533e+08	2.34414e+08	1.60551e+08	1.20043e+08	5.25417e+08	5.81941e+07	1.08917e+08	1.85904e+08	1.40206e+08
	Quercetin 3-O-glucoside	C21 H20 O12	464.096	10.197	2.93377e+07	1.5573e+07	2.21566e+07	2.49881e+07	4.50398e+07	3.39135e+07	1.82675e+07	4.92054e+07	2.32736e+07	2.61311e+07	2.49675e+07	1.91195e+07
	Phosphatidylcholine	C26 H54 N O7 P	523.364	15.152	1.86487e+08	6.10922e+08	4.76322e+08	5.92638e+08	6.07641e+08	8.41888e+08	6.47255e+08	2.60214e+08	1.08408e+09	5.10807e+08	2.48721e+08	3.20155e+08
	2-Lysophosphatidylcholine	C26 H46 N O7 P	575.322	13.996	9.90422e+06	4.71391e+06	6.05358e+06	3.59472e+06	7.09105e+06	1.19088e+07	6.21825e+06	2.01787e+07	3.21108e+06	1.85711e+07	1.16411e+07	1.15385e+07
	Lysophosphatidate	C20 H41 O7 P	424.258	14.943	1.69271e+06	6.71316e+06	5.89557e+06	1.64533e+07	9.24108e+06	8.08323e+06	1.05452e+07	2.35771e+06	1.09526e+07	1.4848e+07	6.30573e+06	1.56147e+07
	Phosphatidylcholine	C23 H44 N O8 P	493.281	11.286	4.05801e+07	2.71307e+07	1.74848e+07	3.82951e+07	2.40934e+07	3.30924e+07	2.53494e+07	4.96064e+07	2.28229e+07	3.74822e+07	4.29375e+07	3.3134e+07
	Acetyl-CoA	C23 H38 N7 O17 P3 S	809.125	5.457	5.46065e+06	3.55454e+06	1.04966e+07	1.37924e+07	9.38207e+06	1.49275e+07	1.03853e+07	1.07203e+07	1.50046e+07	1.0798e+07	4.64187e+06	6.51884e+06
	D-Lactic Acid	C3 H6 O3	90.0319	0.561	2.02512e+07	3.24624e+07	3.65029e+07	1.37664e+07	2.63246e+07	3.93362e+07	2.21795e+07	2.11325e+07	4.02718e+07	1.17118e+07	2.56215e+07	2.34173e+07
	N-α-L-Acetyl-arginine	C8 H16 N4 O3	216.123	1.657	1.40064e+07	1.73279e+07	1.19033e+07	1.80914e+07	2.2643e+07	3.93039e+07	2.26678e+07	8.19812e+06	1.63725e+07	1.54119e+07	1.03271e+07	2.34236e+07
	Proline-hydroxyproline	C10 H16 N2 O4	228.111	1.397	1.5358e+07	2.13605e+07	2.1462e+07	4.10648e+07	2.79816e+07	2.40724e+07	2.09534e+07	2.76812e+07	2.1092e+07	3.6133e+07	3.4927e+07	3.93068e+07
	Acetophenone	C8 H8 O	120.058	7.62	4.12197e+08	4.77545e+08	1.01115e+09	6.77693e+08	3.32943e+08	2.60818e+08	2.0781e+08	6.47682e+08	1.31637e+08	1.84673e+08	2.6042e+08	1.57272e+08
	N-lactoyl-phenylalanine	C12 H15 N O4	237.1	1.98	1.53484e+06	1.26174e+06	770695	1.25422e+06	1.7785e+07	1.72556e+06	920022	1.18602e+06	873944	863854	1.34718e+06	1.32049e+06
	4-Methoxybenzaldehyde	C8 H8 O2	136.053	9.639	3.80253e+07	2.64873e+07	2.11904e+07	3.62593e+07	3.04075e+07	3.20261e+07	4.43349e+07	4.32043e+07	1.21871e+07	4.02721e+07	3.41529e+07	2.9886e+07
	Medroxyprogesterone	C22 H32 O3	344.238	13.19	9.90472e+06	6.91633e+06	1.77927e+07	5.20763e+06	1.5954e+07	1.07455e+07	1.21427e+07	2.15151e+07	7.84935e+06	1.31221e+07	1.24696e+07	9.11123e+06
	L-1-Lysophosphatidylethanolamine	C19 H38 N O7 P	423.238	13.663	4.29571e+06	4.06046e+06	5.40749e+06	1.61033e+07	5.29535e+06	7.67239e+06	4.84982e+06	3.89001e+06	2.87798e+06	5.00682e+06	4.03456e+06	3.33946e+06
	Orotic acid	C5 H4 N2 O4	156.017	1.307	2.5384e+08	2.20413e+08	1.64046e+08	2.83421e+08	2.59832e+08	1.63355e+08	2.5799e+08	2.05942e+08	8.80706e+07	4.00513e+08	6.34878e+08	5.40385e+08
	L-Histidinol	C6 H13 Cl2 N3 O	213.044	1.342	3.06813e+07	4.40634e+07	2.97229e+07	3.59148e+07	1.80687e+07	1.97762e+07	2.29886e+07	4.22282e+07	2.63086e+07	1.64467e+07	3.68746e+07	2.36837e+07
	8-Iso-15-keto-prostaglandin-F2β	C20 H32 O5	352.225	9.555	878466	890291	850433	1.60627e+07	7.73342e+06	1.03187e+07	2.51127e+06	1.22418e+06	524139	6.73086e+06	4.48496e+06	9.57946e+06
	alpha-Ketoglutaric acid	C5 H6 O5	146.022	2.018	4.76445e+08	6.11467e+08	1.93721e+08	3.62063e+08	6.17703e+08	3.11167e+08	7.16296e+08	1.00964e+09	1.18159e+09	4.5682e+08	5.38439e+08	5.87168e+08
	Porphobilinogen	C10 H14 N2 O4	226.095	2.326	9.1174e+06	1.04253e+07	1.15648e+07	1.24071e+07	1.3343e+07	1.43845e+07	1.03558e+07	1.46547e+07	9.15038e+06	1.27702e+07	1.73466e+07	1.82198e+07
	Arctiin	C27 H34 O11	551.24	11.501	1.14256e+06	1.12719e+06	1.80556e+06	902971	1.22143e+06	5.24689e+06	1.32845e+06	2.62454e+06	1.79583e+06	4.50706e+07	2.71859e+07	4.58158e+06
	Debromohymenialdisine	C11 H11 N5 O2	245.09	1.201	1.94538e+07	9.24031e+06	8.93959e+06	1.64317e+07	1.07885e+07	1.57153e+07	3.76239e+07	1.56751e+07	1.84659e+07	1.95927e+07	4.29558e+07	3.73837e+07
	Quinic acid	C7 H12 O6	192.063	1.365	5.06024e+08	3.08515e+08	3.47293e+08	4.81589e+08	5.01796e+08	2.60567e+08	3.93721e+08	5.83963e+08	5.76842e+08	2.82905e+08	4.49776e+08	5.30396e+08
	beta-D-Glucopyranuronic acid	C6 H10 O7	194.042	1.176	3.13628e+08	2.10109e+08	3.68477e+08	3.036e+08	2.18117e+08	2.90172e+08	2.94435e+08	4.79414e+08	5.17869e+08	5.03945e+08	5.25201e+08	5.84753e+08
	Δ8-THC	C21 H30 O2	314.226	10.996	1.03637e+07	8.06326e+06	1.62337e+07	7.80962e+06	8.02682e+06	6.51496e+06	1.12802e+07	2.09221e+07	7.68828e+06	1.04483e+07	1.43133e+07	1.61821e+07
	Glutathione	C10 H17 N3 O6 S	307.084	7.566	9.27484e+06	5.62913e+06	1.33037e+06	4.32993e+07	2.51867e+06	9.08276e+06	1.58716e+07	1.51729e+06	2.86604e+06	889997	1.93959e+06	1.10788e+07
	Norfenefrine	C8 H11 N O2	153.079	9.13	4.01261e+07	2.42196e+07	2.00004e+07	3.13595e+07	1.62707e+07	2.69309e+07	2.61698e+07	3.91574e+07	1.03483e+07	2.94587e+07	2.53823e+07	1.88335e+07
	L-Serine	C3 H7 N O3	105.043	1.225	3.02932e+08	2.72678e+08	3.34988e+08	3.11641e+08	3.526e+08	2.96233e+08	4.11103e+08	5.59071e+08	3.9675e+08	4.46724e+08	5.90451e+08	5.83438e+08
	2-Lysophosphatidylcholine	C22 H46 N O7 P	467.3	14.245	5.21723e+06	7.6776e+06	7.53103e+06	1.19733e+07	1.71124e+07	8.24037e+06	7.81663e+06	1.42556e+07	9.76862e+06	7.24582e+06	7.75172e+06	8.7685e+06
	Glutaconic acid	C5 H6 O4	130.024	1.221	9.23997e+06	1.25914e+07	1.94372e+07	1.33117e+07	8.26542e+06	7.76917e+06	4.68704e+06	9.70245e+06	5.17278e+06	7.33511e+06	9.86787e+06	1.0409e+07
	2-Lysophosphatidylcholine	C25 H52 N O7 P	509.349	15.69	8.30138e+06	4.29257e+07	1.96595e+07	2.09276e+07	5.62642e+06	2.70114e+07	1.9884e+07	1.44667e+06	3.83805e+07	1.49761e+07	8.81873e+06	3.65487e+07
	5-Hydroxy-L-Tryptophan	C11 H12 N2 O3	220.085	2.521	2.80873e+07	2.84383e+07	3.2309e+07	2.82954e+07	2.04401e+07	2.72808e+07	3.12658e+07	2.49316e+07	3.98738e+07	3.0156e+07	2.58676e+07	3.69366e+07
	UDP	C9 H14 N2 O12 P2	404.001	1.084	5.05988e+06	1.47831e+07	1.15465e+07	7.55718e+06	1.11952e+07	1.08917e+07	8.1351e+06	1.10537e+07	1.49686e+07	1.34988e+07	1.84464e+07	1.58093e+07
	Indirubin	C16 H10 N2 O2	262.074	12.285	1.97118e+07	2.64474e+07	2.23728e+07	3.97374e+07	3.37181e+07	2.2302e+07	2.51839e+07	2.17398e+07	5.36903e+07	2.18942e+07	1.78636e+07	2.6421e+07
	Diaminopimelic acid	C7 H14 N2 O4	190.096	1.336	2.78523e+07	2.635e+07	2.78309e+07	3.09567e+07	2.35972e+07	3.05146e+07	3.95236e+07	4.56383e+07	4.3535e+07	3.50776e+07	3.18854e+07	3.63598e+07
	FAHFA (18:2/18:3)	C36 H60 O4	556.449	15.528	9.32646e+06	1.46542e+07	1.1144e+07	8.40524e+06	5.75554e+06	1.32804e+07	7.93922e+06	2.3709e+06	6.34491e+06	1.3566e+07	1.03118e+07	9.58768e+06
	FAHFA (18:2/22:3)	C40 H68 O4	612.514	14.098	4.86869e+08	3.90081e+08	4.86002e+08	3.47616e+08	3.59644e+08	2.56059e+08	4.10956e+08	3.16447e+08	3.98188e+08	3.47875e+08	3.00965e+08	3.73298e+08
	L-5-Hydroxytryptophan	C11 H12 N2 O3	220.085	3.69	2.29562e+07	1.72741e+07	2.79173e+07	2.22033e+07	1.55679e+07	2.86051e+07	2.49958e+07	2.58361e+07	2.79566e+07	2.94398e+07	2.49309e+07	3.64326e+07
	Mesterolone	C20 H32 O2	304.24	13.563	1.39923e+07	5.60135e+06	1.29005e+07	9.2081e+06	8.97964e+06	1.10466e+07	4.96955e+06	6.48342e+06	1.8516e+06	1.65056e+07	9.3675e+06	8.9129e+06
	Ethyl-β-D-glucuronide	C8 H14 O7	222.074	1.318	4.27663e+08	2.5519e+08	2.46171e+08	4.33692e+08	5.11104e+08	2.14818e+08	3.54247e+08	4.96592e+08	4.73512e+08	3.29779e+08	4.22352e+08	4.55556e+08
	2-(3,4-dihydroxyphenyl)-3,5,7-trihydroxy-6-methyl-4H-chromen-4-one	C16 H12 O7	316.058	14.854	2.0115e+07	7.90922e+06	2.48055e+07	1.04176e+07	1.34874e+07	1.0031e+07	8.08283e+06	4.52056e+07	9.46291e+06	1.09124e+07	2.57156e+07	1.41024e+07
	2'-Deoxycytidine-5'-Monophosphate	C9 H14 N3 O7 P	307.058	1.173	6.9332e+06	1.31564e+07	1.27983e+07	9.15553e+06	8.16663e+06	1.01471e+07	7.90873e+06	1.30783e+07	6.38819e+06	9.21292e+06	1.90905e+07	1.35825e+07
	1-Methyladenosine	C11 H15 N5 O4	281.111	1.317	4.19831e+08	3.4999e+08	3.24789e+08	4.46351e+08	8.35769e+08	4.98512e+08	1.08398e+08	5.34988e+08	3.63904e+08	4.50502e+08	5.73778e+08	3.4193e+08
	N6-Methyladenine	C6 H7 N5	149.07	1.389	1.75125e+07	1.66282e+07	2.31732e+07	2.83454e+07	3.91008e+07	3.39653e+07	2.21702e+07	3.97973e+07	2.98936e+07	4.26264e+07	3.16376e+07	2.20725e+07
	4-Oxoretinol	C20 H28 O2	300.208	14.502	6.31641e+06	7.38338e+06	1.82285e+07	1.33183e+07	1.33643e+07	9.54409e+06	8.46219e+06	4.03648e+06	6.24051e+06	1.41525e+07	1.09195e+07	1.71721e+07
	7alpha-Hydroxytestosterone	C19 H28 O3	304.204	13.652	3.83629e+07	2.03387e+07	1.33836e+07	1.95661e+07	1.85565e+07	2.24677e+07	1.58766e+07	5.73244e+06	5.04508e+06	1.12625e+07	2.47121e+07	2.83857e+07
	2-Hydroxycinnamate	C9 H8 O3	164.048	2.197	4.59287e+09	1.02302e+10	1.07759e+10	7.72634e+09	2.1916e+09	10609850195	1.03333e+10	1.01305e+10	1.87643e+10	5.34684e+09	8.75669e+09	1.32067e+10
	Heroin-d3	C21 H20 [2]H3 N O5	372.176	11.837	3.80428e+07	4.05608e+06	1.90057e+06	1.12533e+06	1.23014e+07	1.02839e+06	1.64985e+06	3.52804e+07	2.98626e+07	1.0885e+06	1.8557e+06	1.33566e+06
	N-(4-morpholinophenyl)-4-(1H-pyrazol-1-yl)benzamide	C20 H20 N4 O2	348.161	13.064	2.51956e+07	3.4253e+07	1.72804e+07	3.61319e+07	2.8767e+07	2.52732e+07	2.18252e+07	4.43103e+07	1.80844e+07	1.61444e+07	1.28565e+07	1.67664e+07
	2-(Formylamino)Benzoic Acid	C8 H7 N O3	165.043	6.086	3.73606e+07	3.37619e+07	2.46489e+07	2.84353e+07	2.97429e+07	3.40609e+07	3.04124e+07	4.41281e+07	1.1996e+07	3.42468e+07	3.33115e+07	2.30661e+07
	1-Methylxanthine	C6 H6 N4 O2	166.049	5.3	1.347e+07	1.57753e+07	2.6142e+07	3.47176e+07	2.22562e+07	2.32786e+07	2.70961e+07	6.95562e+06	3.63488e+07	4.09637e+07	3.41395e+07	3.54377e+07
	Desoxycortone	C21 H30 O3	330.217	14.997	3.77251e+07	3.95005e+07	9.45987e+06	1.70923e+07	1.89146e+07	2.86389e+07	1.38559e+07	9.72792e+06	4.91683e+06	2.25395e+07	2.14647e+07	3.53756e+07
	5,7-dihydroxy-6-methoxy-2-phenyl-3,4-dihydro-2H-1-benzopyran-4-one	C16 H14 O5	308.066	9.883	552482	574739	2.114e+06	718922	628804	659416	583078	724059	746027	1.19556e+07	3.97313e+07	3.71994e+06
	N-Methyllysine	C7 H16 N2 O2	160.121	1.178	1.86484e+07	2.2207e+07	1.32509e+07	1.91475e+07	1.40968e+07	1.83616e+07	2.70382e+07	3.13707e+07	3.24947e+07	3.3717e+07	3.96001e+07	2.74617e+07
	Capryloylglycine	C10 H19 N O3	201.136	7.454	9.54755e+06	6.56699e+06	8.40651e+06	1.43607e+07	8.65525e+06	7.2769e+06	5.05234e+06	9.55679e+06	7.4014e+06	5.70688e+06	7.06191e+06	1.47191e+07
	N'-[6-(tert-butyl)thieno[3,2-d]pyrimidin-4-yl]-4-methylbenzohydrazide	C18 H20 N4 O S	340.135	11.874	1.76962e+07	3.14635e+07	3.664e+07	2.96256e+07	1.32497e+07	1.40755e+07	4.00015e+07	3.1942e+07	4.69168e+07	2.70556e+07	2.59517e+07	2.46362e+07
	3-ethyl-4-hydroxy-1-methyl-1,2-dihydroquinolin-2-one	C12 H13 N O2	203.095	10.647	1.63882e+07	2.06819e+07	2.70595e+07	2.95981e+07	3.63581e+07	2.94764e+07	3.98487e+07	3.70062e+07	3.9292e+07	2.47485e+07	3.75328e+07	3.40227e+07
	Ala-Ile	C9 H18 N2 O3	202.132	6.292	2.42021e+07	1.14756e+07	1.91811e+07	2.88162e+07	1.29067e+07	1.93341e+07	2.58666e+07	3.45279e+07	1.32994e+07	2.24012e+07	3.92602e+07	3.43815e+07
	Arachidonic acid	C20 H32 O2	304.24	14.039	2.84879e+08	4.41473e+08	3.1464e+08	6.05515e+07	1.34529e+08	3.34182e+08	1.68418e+08	1.95262e+08	3.20841e+08	2.86782e+08	1.07495e+08	1.94264e+08
	alpha-Methyltryptamine	C11 H14 N2	174.116	6.652	6.9853e+08	4.96586e+08	4.82577e+08	5.09725e+08	3.8115e+08	7.24554e+08	6.0658e+08	8.90589e+08	3.30599e+08	5.102e+08	6.16436e+08	5.43101e+08
	Monoolein	C21 H40 O4	356.293	14.06	1.99792e+07	1.97314e+07	2.11845e+07	4.0002e+07	3.08323e+07	1.83673e+07	2.22569e+07	2.22618e+07	2.31045e+07	3.09321e+07	1.65933e+07	5.48513e+06
	2,4-diaziran-1-yl-6-(1-phenyl-1H-pyrrol-2-yl)-1,3,5-triazine	C17 H16 N6	304.143	6.903	3.68196e+07	1.46592e+07	1.51029e+07	2.58741e+07	1.49972e+07	2.575e+07	2.37374e+07	3.30797e+07	1.07943e+07	2.37893e+07	3.061e+07	2.56639e+07
	α-Aspartylphenylalanine	C13 H16 N2 O5	280.106	7.177	2.46786e+07	2.17359e+07	1.97128e+07	3.33e+07	2.32326e+07	2.80697e+07	2.48057e+07	3.04691e+07	2.7054e+07	2.92215e+07	3.19689e+07	3.4451e+07
	DL-2-(acetylamino)-3-phenylpropanoic acid	C11 H13 N O3	207.09	9.261	3.15094e+07	3.89257e+07	2.7605e+07	3.95721e+07	2.52447e+07	3.11438e+07	2.18146e+07	4.1141e+07	3.12415e+07	2.14079e+07	2.38271e+07	2.13812e+07
	ethyl 2-[2-(2,4-difluorophenyl)-1,3-thiazol-4-yl]acetate	C13 H11 F2 N O2 S	283.049	9.219	1.5549e+06	6.57339e+06	1.62969e+06	1.40322e+07	1.96111e+07	3.3871e+07	2.07832e+06	2.94125e+06	2.65143e+06	1.79996e+06	1.516e+06	4.63263e+06
	3-Succinoylpyridine	C9 H9 N O3	179.058	6.679	3.09949e+07	1.25955e+07	1.14422e+07	1.50913e+07	2.10207e+07	1.74317e+07	1.45909e+07	2.29932e+07	2.52052e+07	2.0836e+07	1.80384e+07	3.41735e+07
	Hydrocortisone	C21 H30 O5	362.211	16.038	1.733e+07	3.35484e+07	2.5605e+07	3.92966e+07	2.05195e+07	2.4479e+07	3.58586e+07	2.13521e+06	3.3744e+07	1.93834e+07	1.40965e+07	2.38852e+07
	Pipecolinic Acid	C6 H11 N O2	129.079	1.382	1.43971e+07	7.61127e+06	8.06437e+06	7.77339e+06	7.95804e+06	7.49261e+06	9.07777e+06	1.68135e+07	5.51164e+06	7.6474e+06	1.27999e+07	9.13628e+06
	1-Acyl-sn-glycero-3-phosphoserine	C26 H46 N O9 P	547.29	14.037	5.37409e+06	1.33458e+07	7.81881e+06	9.07403e+06	1.37055e+07	8.59882e+06	1.05941e+07	3.43485e+06	1.56606e+07	8.61768e+06	5.06465e+06	5.82578e+06
	7,8-Dihydrobiopterin	C9 H13 N5 O3	239.102	2.079	1.32331e+07	1.38069e+07	3.296e+07	1.1597e+07	1.30153e+07	1.06371e+07	1.68301e+07	2.99571e+07	4.92562e+07	3.54452e+07	3.07222e+07	1.95521e+07
	4-(benzoylamino)-3-hydroxybutanoic acid	C11 H13 N O4	223.085	7.431	4.67704e+08	5.23161e+08	6.28201e+08	8.26569e+08	3.10786e+08	3.70399e+08	2.10825e+08	7.70733e+08	1.56511e+08	4.63135e+08	2.89765e+08	1.85888e+08
	L-Methionine	C5 H11 N O2 S	149.051	1.904	1.1644e+10	9.17146e+09	9.54946e+09	1.19222e+10	1.09663e+10	9.27968e+09	1.07506e+10	14825637679	1.09626e+10	1.08358e+10	12039032615	1.26055e+10
	Lysophosphatidate	C23 H45 O7 P	464.292	15.364	9.2654e+07	1.12349e+08	2.73598e+08	1.32234e+08	1.67652e+08	3.22602e+08	3.47461e+08	1.0251e+08	5.33564e+08	2.05952e+08	2.08955e+08	3.31609e+08
	beta hydroxybutyrate	C4 H8 O3	104.047	1.314	1.34973e+07	1.86521e+07	2.17617e+07	1.27031e+07	1.41934e+07	1.30521e+07	2.66596e+07	1.85455e+07	4.8965e+07	2.21034e+07	2.03737e+07	1.16302e+07
	L-Gulonolactone	C6 H10 O6	178.048	1.317	3.57914e+07	2.53268e+07	2.20096e+07	2.85456e+07	3.08659e+07	1.97303e+07	3.23937e+07	3.63791e+07	3.81239e+07	3.09786e+07	3.31766e+07	2.26993e+07
	(2E)-N-(4-acetamidobutyl)-3-(4-hydroxy-3-methoxyphenyl)prop-2-enamide	C16 H22 N2 O4	153.078	1.407	1.2849e+07	1.38838e+07	1.50587e+07	2.25437e+07	1.47697e+07	1.51499e+07	1.64582e+07	2.53397e+07	9.99328e+06	3.2996e+07	3.76712e+07	1.89849e+07
	D-Methionine	C5 H11 N O2 S	149.051	2.078	6.46266e+07	4.67234e+07	6.75719e+07	9.20615e+07	4.80408e+08	1.75664e+08	6.45572e+07	1.04151e+08	4.42692e+07	7.37404e+07	1.35979e+08	1.19416e+08
	Phosphatidylethanolamine	C25 H44 N O8 P	517.283	14.269	4.97275e+06	1.01183e+07	4.6412e+06	5.45544e+06	1.38479e+07	5.76389e+06	1.29321e+07	1.81583e+07	1.11427e+07	7.79229e+06	3.68278e+06	1.12892e+07
	N-(4-chlorophenyl)-5-hex-1-ynylnicotinamide	C18 H17 Cl N2 O	312.103	11.071	7.32807e+06	1.17262e+07	2.48404e+07	1.05442e+07	6.64022e+06	6.06499e+06	1.53289e+07	1.28085e+07	4.87653e+07	8.70404e+06	7.46797e+06	1.15743e+07
	N-Acetyl-alpha-D-glucosamine 1-phosphate	C8 H16 N O9 P	301.056	1.14	4.31232e+08	4.24434e+08	4.1914e+08	3.56863e+08	2.87092e+08	2.80711e+08	3.11988e+08	4.97365e+08	3.23544e+08	3.54374e+08	3.74925e+08	3.34707e+08
	3,4-Dihydroxyphenylglycol	C8 H10 O4	170.058	7.776	2.56571e+07	2.04381e+07	2.0348e+07	2.76075e+07	2.41803e+07	2.45996e+07	2.73114e+07	2.93789e+07	1.25792e+07	3.9266e+07	3.09325e+07	2.44439e+07
	Phenylacetylglycine	C10 H11 N O3	211.085	1.314	3.20182e+07	2.43863e+07	2.06844e+07	3.41128e+07	3.28574e+07	2.5681e+07	2.22984e+07	4.04453e+07	2.46853e+07	3.42873e+07	3.73502e+07	2.50202e+07
	Isorhamnetin-3-glucoside	C22 H22 O12	478.111	8.535	956497	883913	791550	3.29833e+06	1.76063e+06	8.21321e+06	3.51985e+06	5.67029e+06	936894	1.16244e+06	1.39359e+06	1.63941e+07
	Abscisic acid	C15 H20 O4	286.117	1.393	2.73368e+07	2.48723e+07	2.40786e+07	3.78034e+07	2.87453e+07	3.28706e+07	2.29314e+07	2.86738e+07	2.62192e+07	2.31679e+07	3.56924e+07	3.20782e+07
	Alternariol	C14 H10 O5	258.056	9.943	6.61775e+06	6.29509e+06	4.02236e+06	3.39601e+06	6.81679e+06	4.04654e+06	6.39974e+06	6.72671e+06	4.82367e+07	3.25181e+06	7.04579e+06	2.36282e+06
	L-1-Lysophosphatidylethanolamine	C23 H44 N O7 P	477.285	14.502	3.06261e+09	6377700981	4.41863e+09	5.5777e+09	4.53537e+09	6.03009e+09	7.07792e+09	2.57396e+09	8.68615e+09	4.18157e+09	2.62675e+09	5.23555e+09
	Caffeine	C8 H10 N4 O2	194.082	7.035	332582	769570	243072	1.6522e+06	780723	1.15806e+06	211691	1.77547e+07	236372	374478	321700	1.97848e+06
	Lysophosphatidate	C23 H47 O7 P	466.306	15.789	2.1119e+06	1.09555e+07	5.88115e+06	1.04663e+07	2.41024e+06	1.19481e+07	1.00193e+07	356158	1.42516e+07	2.67829e+06	971857	9.77598e+06
	L-threo-3-Phenylserine	C9 H11 N O3	181.074	9.859	2.66622e+06	2.79267e+06	3.48065e+06	5.49505e+06	4.87865e+06	8.13086e+06	3.37911e+06	3.39161e+06	5.72809e+06	8.38391e+06	2.10129e+07	3.24727e+07
	Glycocholic Acid	C26 H43 N O6	465.31	14.146	1.52153e+07	2.78925e+07	1.64385e+07	3.35789e+07	3.05042e+07	2.9805e+07	2.48538e+07	1.85706e+07	3.64667e+07	3.38825e+07	2.24136e+07	3.2453e+07
	Glycyrrhizic acid	C42 H62 O16	822.403	10.013	1.82691e+06	700884	1.49102e+06	1.31313e+07	3.56369e+06	1.82153e+06	2.06382e+06	3.32265e+06	1.01623e+06	1.82282e+06	2.30881e+06	2.04806e+06
	tert-Butyl N-[1-(aminocarbonyl)-3-methylbutyl]carbamate	C11 H22 N2 O3	230.163	6.538	2.98748e+07	1.22227e+07	1.29093e+07	2.7217e+07	5.64524e+06	1.6235e+07	2.48535e+07	3.91448e+07	1.40531e+07	1.67812e+07	3.04346e+07	3.23511e+07
	PB-22 N-pentanoic acid-3-carboxyindole metabolite	C14 H15 N O4	261.1	6.086	2.29684e+06	1.17294e+06	1.59636e+06	2.68372e+06	1.42423e+07	6.76698e+06	1.38276e+06	3.52537e+06	976417	1.5113e+06	3.5537e+06	2.52299e+06
	Methyldopa	C10 H13 N O4	211.085	7.596	6.52547e+06	1.06094e+07	2.43392e+07	1.09826e+07	3.56992e+07	1.80005e+07	1.12496e+07	1.53211e+07	1.01014e+07	8.20598e+06	1.89067e+07	1.21527e+07
	Octopine	C9 H18 N4 O4	246.133	1.848	2.45666e+07	2.31432e+07	2.23503e+07	2.28677e+07	2.94238e+07	3.16169e+07	1.62095e+07	3.11194e+07	2.26e+07	1.99867e+07	2.48581e+07	2.5704e+07
	5-fluoro AB-PINACA N-(4-hydroxypentyl) metabolite	C18 H25 F N4 O3	364.193	13.715	2.99368e+07	3.54911e+07	2.7136e+07	1.57421e+07	2.12379e+07	1.92905e+07	2.46384e+07	3.9709e+07	2.71413e+07	3.28742e+07	3.15661e+07	2.2348e+07
	Ciprostene	C22 H36 O4	346.249	14.352	1.64796e+07	1.16086e+07	2.86978e+07	1.782e+07	3.56079e+07	1.15306e+07	1.711e+07	2.30616e+07	2.11722e+07	2.0953e+07	1.67303e+07	1.90879e+07
	2-Lysophosphatidylcholine	C23 H48 N O7 P	481.318	14.333	5.61641e+06	7.44015e+06	8.00293e+06	7.73484e+06	6.99746e+06	1.1617e+07	8.0478e+06	1.10596e+07	1.08696e+07	1.10515e+07	7.12525e+06	1.307e+07
	D-Fructose	C6 H12 O6	180.063	1.41	3.37391e+08	1.62527e+08	1.66721e+08	3.33026e+08	2.2911e+08	1.44159e+08	2.02361e+08	3.31172e+08	2.84319e+08	2.98529e+08	5.44189e+08	4.94598e+08
	Ala-Leu	C9 H18 N2 O3	202.132	6.616	3.33286e+07	1.82912e+07	3.87401e+07	1.82327e+07	2.03525e+07	1.5592e+07	2.62928e+07	1.15706e+07	2.451e+07	2.07116e+07	2.76173e+07	2.5156e+07
	N-Acetyl-5-aminosalicylic acid	C9 H9 N O4	195.053	1.322	2.71571e+07	2.69546e+07	2.04585e+07	2.66401e+07	3.13386e+07	2.00476e+07	2.48855e+07	3.59211e+07	2.36095e+07	2.60791e+07	3.56795e+07	1.8476e+07
	Trifolin	C21 H20 O11	448.1	9.047	1.94874e+08	8.88366e+07	6.31566e+07	1.46257e+08	2.19477e+08	3.79624e+08	1.62285e+08	2.14048e+08	8.18407e+07	1.80607e+08	2.13604e+08	2.14393e+08
	Acetylenedicarboxylic acid	C4 H2 O4	113.993	1.474	100903159197	8.40411e+10	7.44092e+10	113237888587	6.65232e+10	98982727174	8.8624e+10	2.90973e+10	109743115478	6.35366e+10	5.11071e+10	105002652497
	Xanthine	C5 H4 N4 O2	152.034	2.03	4.05602e+08	4.25121e+08	5.6115e+08	4.2189e+08	6.15985e+08	3.26818e+08	3.54856e+08	3.29951e+08	9.86846e+08	5.55774e+08	2.91946e+08	5.77118e+08
	Aldosterone	C21 H28 O5	360.191	7.288	8.996e+06	7.20596e+06	1.14985e+07	1.09864e+07	9.56176e+06	1.0106e+07	9.76938e+06	1.18134e+07	7.34115e+06	7.79013e+06	1.06372e+07	1.53635e+07
	3b,7b-Dihydroxy-5-androsten-17-one	C19 H28 O3	304.204	12.234	5.9585e+06	4.37158e+06	1.04e+07	7.1605e+06	9.35724e+06	6.35146e+06	6.84862e+06	8.33675e+06	3.27049e+06	5.40995e+06	8.64209e+06	1.52312e+07
	2-Mercaptoethanol	C2 H6 O S	78.0141	1.654	5.54458e+08	4.41912e+08	2.23459e+08	3.99117e+08	3.23385e+08	4.38349e+08	5.43867e+08	3.89892e+08	3.07648e+08	3.26239e+08	3.44886e+08	6.69458e+08
	D-Galactosamine	C6 H14 Cl N O5	215.056	1.275	5.93962e+08	6.25246e+08	7.58982e+08	5.72578e+08	3.48287e+08	3.63058e+08	6.06656e+08	6.71771e+08	9.74596e+08	7.09608e+08	6.20175e+08	4.86209e+08
	10E,12Z-Octadecadienoic acid	C18 H32 O2	280.24	13.771	2.51149e+07	2.51108e+07	3.77994e+07	2.61116e+07	2.69494e+07	2.31165e+07	2.29088e+07	3.3438e+07	2.46224e+07	2.52113e+07	2.11451e+07	2.33601e+07
	2-[(carboxymethyl)(methyl)amino]-5-methoxybenzoic acid	C11 H13 N O5	239.08	6.472	4.64378e+08	3.56053e+08	3.48307e+08	5.99292e+08	3.55839e+08	4.07395e+08	6.56645e+08	3.49198e+08	4.05727e+08	7.56378e+08	7.47774e+08	6.19868e+08
	Adenine	C5 H5 N5	135.054	3.326	2.46144e+09	1.58613e+09	5.74403e+09	3.38965e+09	6.86361e+09	3.57482e+09	1.8809e+09	5.41877e+09	3.18235e+09	6.51716e+09	7.56036e+09	5.12876e+09
	UDP-N-acetylglucosamine	C17 H27 N3 O17 P2	607.081	1.173	1.65236e+08	2.15427e+08	1.75678e+08	1.40096e+08	1.41416e+08	1.07923e+08	3.74248e+08	3.75767e+08	4.98779e+08	3.71645e+08	4.64043e+08	3.45183e+08
	Pantothenic acid	C9 H17 N O5	219.111	6.277	4.92552e+08	5.97626e+08	8.04623e+08	5.52042e+08	5.68343e+08	3.79213e+08	4.73438e+08	7.47355e+08	8.59892e+08	4.72802e+08	3.88936e+08	5.33488e+08
	Anandamide	C22 H37 N O2	347.28	14.531	1.0269e+07	1.79626e+07	8.07473e+06	1.59695e+07	1.32435e+07	1.18582e+07	1.05749e+07	8.4366e+06	3.84405e+07	1.78121e+07	3.99187e+06	3.01096e+07
	3-[4-methyl-1-(2-methylpropanoyl)-3-oxocyclohexyl]butanoic acid	C15 H24 O4	268.167	10.134	4.93516e+06	4.47592e+06	7.83538e+06	7.61726e+06	8.86828e+06	1.09604e+07	5.17866e+06	1.14507e+07	7.63488e+06	7.12746e+06	9.43604e+06	7.28962e+06
	Cysteine	C3 H7 N O2 S	121.02	6.757	3.07378e+07	2.17244e+07	1.37772e+07	1.83558e+07	8.5002e+06	2.97431e+07	2.77659e+07	3.0957e+07	2.35766e+07	1.51416e+07	1.85106e+07	1.21338e+07
	Obscurolide A1	C15 H17 N O5	291.111	5.801	1.44288e+08	9.72831e+07	1.19459e+08	1.61631e+08	7.21528e+08	3.81939e+08	9.98662e+07	1.80373e+08	5.78239e+07	1.3022e+08	1.82364e+08	1.53905e+08
	3-[(4-hydroxyphenyl)methyl]-octahydropyrrolo[1,2-a]pyrazine-1,4-dione	C14 H16 N2 O3	260.12	6.359	1.15252e+07	8.50876e+06	2.44664e+07	5.00073e+06	9.3016e+06	7.05997e+06	1.13155e+07	1.86853e+07	2.68103e+07	3.49246e+07	2.09956e+07	1.23915e+07
	Flavin mononucleotide	C17 H21 N4 O9 P	456.104	6.894	6.43563e+06	7.06753e+06	5.64482e+06	7.68079e+06	5.33724e+06	5.66399e+06	6.3575e+06	8.64699e+06	6.48249e+06	5.48136e+06	6.33403e+06	1.43907e+07
	Purpurin	C14 H8 O5	274.05	9.185	1.03728e+07	1.37038e+07	1.26288e+07	1.23156e+07	1.61004e+07	1.71238e+07	1.25393e+07	1.06815e+07	8.95824e+06	3.16638e+07	2.66506e+07	2.92174e+07
	4-oxododecanedioic acid	C12 H20 O5	244.131	10.42	2.21707e+07	1.40713e+07	2.63986e+07	2.4794e+07	2.44258e+07	2.868e+07	2.22966e+07	3.63444e+07	1.67188e+07	2.47852e+07	1.34206e+07	2.49253e+07
	1-Acyl-sn-glycero-3-phosphoserine	C28 H48 N O9 P	573.304	14.479	3.07649e+06	4.22501e+06	3.83312e+06	3.00084e+06	1.28184e+07	5.64485e+06	5.50814e+06	6.45352e+06	5.81641e+06	1.07687e+07	1.38728e+07	3.94584e+06
	3-Methylglutaric acid	C6 H10 O4	146.058	1.364	1.53465e+08	1.744e+08	1.75824e+08	1.11502e+08	1.29072e+08	1.05896e+08	1.25348e+08	2.79492e+08	2.54933e+08	1.8246e+08	3.32283e+08	4.82477e+08
	Pregnenolone	C21 H32 O2	316.241	13.704	4.84364e+06	6.47026e+06	3.75514e+06	6.4269e+06	5.3033e+06	1.05182e+07	4.69807e+06	2.93652e+06	5.55499e+06	6.88761e+06	3.95526e+06	3.44879e+06
	Phosphatidylcholine	C44 H78 N O8 P	779.547	15.513	5.10756e+06	4.2269e+06	1.01461e+07	4.10539e+06	7.45315e+06	2.67378e+06	1.19999e+07	3.57381e+07	3.20691e+06	1.94016e+06	1.4322e+06	1.95607e+06
	Sn-Glycero-3-Phosphocholine	C8 H20 N O6 P	257.103	1.227	4.09871e+08	3.18752e+08	4.38376e+08	3.30474e+08	4.1621e+08	2.54342e+08	2.99252e+08	5.12018e+08	3.83809e+08	3.9821e+08	4.13674e+08	4.5765e+08
	2-deoxyglucose-6-phosphate	C6 H13 O8 P	244.035	1.146	3.85575e+08	3.11834e+08	2.27571e+08	2.84273e+08	1.65031e+08	2.25136e+08	3.92579e+08	3.35923e+08	1.54196e+08	3.85222e+08	3.2325e+08	1.55338e+08
	3,3-dimethyl-2-morpholino-2,3-dihydrobenzo[b]furan-5-ol	C14 H19 N O3	249.137	6.697	6.66202e+08	3.24309e+08	7.60456e+08	4.27435e+08	4.67803e+08	5.1556e+08	3.43414e+08	2.96174e+08	1.96885e+08	3.54179e+08	2.81478e+08	3.86332e+08
	Vitamin E Acetate	C31 H52 O3	450.408	16.48	1.3338e+07	3.26001e+07	5.10835e+06	6.3464e+06	951984	1.32367e+07	3.20996e+07	950564	3.67986e+07	2.17884e+06	2.43154e+06	2.83348e+06
	7-chloro-2-methyl-3-(4-pyridylmethyl)-3,4-dihydroquinazolin-4-one	C15 H12 Cl N3 O	285.064	10.734	1.88662e+07	1.98011e+07	1.16917e+07	9.56793e+06	1.23422e+07	1.38543e+07	1.85636e+07	1.48983e+07	4.12069e+07	1.08758e+07	8.72659e+06	1.07079e+07
	2-(4,4-diphenyl-1-piperidinobuta-1,3-dienyl)phenyl acetate	C29 H29 N O2	405.211	1.335	5.23443e+08	3.96393e+08	3.90639e+08	6.02058e+08	3.16682e+08	5.62508e+08	4.90192e+08	5.85432e+08	2.84691e+08	6.26041e+08	6.97749e+08	5.88888e+08
	Bilirubin	C33 H36 N4 O6	584.264	15.816	6.4048e+06	1.50089e+07	1.0301e+07	1.96207e+07	1.69619e+07	7.99464e+06	1.12557e+07	3.12794e+06	2.94627e+07	3.32159e+07	8.71678e+06	2.19666e+07
	D-Glutamine	C5 H10 N2 O3	146.069	1.241	4.71392e+09	3.50742e+09	4.06844e+09	4.08388e+09	3.98632e+09	3.44928e+09	4.63742e+09	7.98178e+09	3.5377e+09	6.36696e+09	7.94035e+09	7.5275e+09
	16-Hydroxypalmitate	C16 H32 O3	272.235	13.866	1.01442e+10	8.86669e+09	1.18318e+10	1.20559e+10	1.22802e+10	9.21155e+09	1.25666e+10	1.31251e+10	14912912290	1.36758e+10	1.22662e+10	1.14599e+10
	19-Nortestosterone	C18 H26 O2	274.193	12.893	2.61411e+08	4.04869e+08	4.4438e+08	2.93085e+08	2.65533e+08	3.87103e+08	3.62631e+08	7.65572e+08	2.12155e+08	6.16896e+08	5.74168e+08	4.03433e+08
	Dihydrouracil	C4 H6 N2 O2	114.043	1.637	4.07596e+08	4.39229e+08	4.63875e+08	2.48661e+08	1.95845e+08	2.98462e+08	2.06088e+08	7.22306e+08	1.15101e+08	3.43162e+08	6.90422e+08	3.4438e+08
	4-(4-nitrophenylazo)aniline	C12 H10 N4 O2	242.08	8.363	6.76603e+06	5.29967e+06	2.05955e+06	6.35727e+06	1.21828e+07	6.34406e+06	3.34304e+06	1.01098e+07	3.00921e+06	7.92976e+06	3.96342e+06	1.32065e+07
	2-(4-methylphenyl)-2-oxoethyl thiocyanate	C10 H9 N O S	191.041	6.236	2.15041e+07	2.89553e+07	3.27013e+07	1.71571e+07	1.37964e+07	9.86256e+06	2.76403e+07	3.46208e+07	3.12783e+07	2.79556e+07	2.23019e+07	2.13702e+07
	12-Hete	C20 H32 O3	320.235	11.822	2.27543e+06	3.2238e+06	1.20896e+06	2.29341e+06	2.30709e+06	3.5931e+06	1.76866e+06	1.46439e+07	1.32741e+06	2.88265e+06	3.9431e+06	2.53141e+06
	12,13-DHOME	C18 H34 O4	314.245	12.278	3.63593e+09	2.54151e+09	4.35722e+09	3.11202e+09	4.07667e+09	4.47374e+09	3.83442e+09	7.16604e+09	1.43189e+09	5.88893e+09	7.8509e+09	5.04474e+09
	L-1-Lysophosphatidylethanolamine	C21 H42 N O7 P	451.269	14.343	1.61353e+08	2.74646e+08	2.52433e+08	3.35852e+08	2.46419e+08	3.0566e+08	3.18508e+08	1.87746e+08	4.55117e+08	2.23621e+08	1.37798e+08	2.86906e+08
	ethyl 5-phenyl-1-(2,4,6-trichlorophenyl)-1H-pyrazole-4-carboxylate	C18 H13 Cl3 N2 O2	394.005	1.192	2.92256e+07	2.416e+07	2.72563e+07	2.10738e+07	2.24703e+07	1.12853e+07	7.97393e+06	1.38863e+07	1.57142e+07	1.1705e+07	1.36846e+07	1.70589e+07
	All-cis-4,7,10,13,16-docosapentaenoic acid	C22 H34 O2	330.255	14.262	2.17729e+07	1.35584e+07	3.33522e+07	1.60092e+07	1.58286e+07	8.51048e+06	1.67946e+07	2.07161e+07	1.87779e+07	1.96784e+07	2.4462e+07	1.73012e+07
	Genistein	C15 H10 O5	270.052	10.711	2.38097e+08	8.22013e+07	1.39061e+08	8.03197e+07	4.08757e+08	1.25573e+08	6.50321e+07	2.59751e+08	3.72704e+08	2.10139e+08	3.05154e+08	1.79588e+08
	Propylparaben	C10 H12 O3	180.078	6.535	1.63277e+06	1.4893e+06	2.32147e+06	1.0771e+07	9.86001e+06	8.62797e+06	1.68032e+06	2.51706e+06	1.90243e+06	4.72578e+06	4.51951e+06	6.2945e+06
	Solanidine	C27 H43 N O	397.335	10.316	638034	729450	818579	1.83855e+06	4.01548e+06	1.40764e+06	1.40479e+06	1.7504e+06	899668	3.49628e+06	3.02461e+07	2.65232e+06
	Normorphine	C16 H17 N O3	271.121	6.687	604896	2.49778e+06	1.29993e+06	1.85352e+06	4.23975e+06	1.10783e+06	1.14742e+06	3.34241e+07	902018	2.89966e+06	1.60008e+06	791585
	1-Acyl-sn-glycero-3-phosphoglycerol	C23 H47 O9 P	498.296	14.197	2.83516e+06	3.96108e+06	4.41313e+06	8.61781e+06	7.80466e+06	9.49334e+06	6.79477e+06	4.34328e+06	7.03641e+06	6.70341e+06	2.91087e+06	3.7581e+06
	methyl 2,5-dimethyl-1H-pyrrole-3-carboxylate	C8 H11 N O2	153.079	1.877	2.82852e+07	1.43404e+07	2.41971e+07	1.14836e+07	1.25048e+07	1.05689e+07	1.16796e+07	1.97656e+07	9.40532e+06	1.10578e+07	1.08044e+07	8.82643e+06
	3,4-Methylenedioxy-α-pyrrolidinopropiophenone	C14 H17 N O3	247.121	7.239	1.9798e+08	5.72247e+07	2.46817e+08	2.49209e+08	9.39983e+07	1.1477e+08	6.77243e+08	3.09041e+08	2.41702e+08	2.77752e+08	1.6256e+08	3.02368e+08
	6-Methylquinoline	C10 H9 N	143.074	6.859	5.89201e+08	5.27735e+08	5.84516e+08	5.03579e+08	4.3805e+08	5.87741e+08	3.70478e+08	5.54748e+08	3.73622e+08	3.16443e+08	3.55572e+08	4.58876e+08
	2-(acetylamino)-3-(1H-indol-3-yl)propanoic acid	C13 H14 N2 O3	246.1	7.407	9.55385e+06	8.28856e+06	1.18202e+07	7.53182e+06	8.45295e+06	9.34979e+06	8.17357e+06	1.09618e+07	8.08635e+06	8.61476e+06	1.08734e+07	1.17693e+07
	Phosphatidylcholine	C44 H80 N O8 P	781.562	16.346	1.05529e+07	9.75358e+06	1.77721e+07	3.29396e+06	1.13397e+07	5.61586e+06	1.78717e+07	3.26069e+07	2.05311e+06	5.43913e+06	2.12458e+06	2.02403e+06
	D-Mannose	C6 H12 O6	180.063	1.266	6.05543e+09	3.23069e+09	3.07811e+09	4.65307e+09	6.08918e+09	3.14766e+09	4.70432e+09	6.49302e+09	5.27656e+09	5.84492e+09	7.64019e+09	6.57579e+09
	L-Asparate	C4 H7 N O4	133.037	1.17	1.79233e+08	1.7607e+08	2.23627e+08	2.13331e+08	2.13821e+08	2.1744e+08	2.58479e+08	1.89065e+08	1.9024e+08	2.93524e+08	4.65679e+08	4.07902e+08
	9-cis-Retinal	C20 H28 O	284.214	12.135	7.82394e+06	1.367e+07	4.6358e+06	1.60328e+07	2.25585e+07	1.77015e+07	1.43559e+07	1.56939e+07	7.97652e+06	2.22984e+07	1.72224e+07	2.59387e+07
	6-Pentyl-2H-pyran-2-one	C10 H14 O2	166.1	9.185	1.8173e+08	2.03808e+08	1.92816e+08	2.83946e+08	3.06878e+08	3.12986e+08	2.1194e+08	2.24548e+08	2.06445e+08	5.50017e+08	4.98031e+08	5.86667e+08
	dihydrotachysterol	C28 H46 O	398.355	14.807	7.8823e+06	1.25136e+07	3.14999e+07	3.70392e+06	2.46682e+06	2.8116e+06	1.49866e+07	2.38092e+07	3.25196e+06	4.35976e+06	7.63394e+06	4.27918e+06
	Obacunoic acid	C26 H32 O8	472.213	12.056	1.45713e+07	1.62191e+07	2.39965e+07	2.6001e+07	2.87617e+07	2.11673e+07	2.60808e+07	1.38752e+07	2.71327e+07	1.86955e+07	1.2927e+07	1.22257e+07
	Juglalin	C20 H18 O10	418.09	9.148	2.68955e+08	1.29065e+08	6.65254e+07	5.95661e+07	1.40362e+08	1.8476e+08	7.87815e+07	1.53639e+08	3.86589e+07	3.40607e+08	4.60042e+08	1.02826e+08
	Adenosine	C10 H13 N5 O4	267.097	2.771	6.74573e+09	7.42258e+09	5.85747e+09	8.7413e+09	8.50735e+09	1.05846e+10	6.67949e+09	6.21337e+09	7.61624e+09	6.53072e+09	4.93017e+09	8.73664e+09
	Palmitoylcarnitine	C23 H45 N O4	399.335	13.736	1.22635e+07	2.91839e+07	1.70662e+07	1.84157e+07	1.92307e+07	2.11089e+07	1.16016e+07	9.84753e+06	2.62542e+07	1.23315e+07	4.64084e+06	1.62527e+07
	trans-Aconitic acid	C6 H6 O6	174.013	1.209	9.09018e+06	3.79798e+06	1.17439e+07	9.89483e+06	7.5721e+06	7.65813e+06	3.88549e+06	3.62706e+06	3.20259e+06	3.14084e+06	5.01576e+06	6.07382e+06
	2-{2-[4-(tert-butyl)phenyl]-4-hydroxy-1,3-thiazol-5-yl}acetic acid	C15 H17 N O3 S	291.096	1.325	2.76689e+08	2.73601e+08	3.11849e+08	3.68342e+08	6.39022e+08	4.38489e+08	4.46616e+08	5.20288e+08	4.5045e+08	3.56957e+08	4.61351e+08	2.6196e+08
	3-hydroxy-N-(1-hydroxy-4-methylpentan-2-yl)-5-oxo-6-phenylhexanamide	C18 H27 N O4	321.194	12.208	4.33617e+06	5.75954e+06	6.3948e+06	4.90783e+06	2.78254e+07	1.0839e+07	4.52599e+06	1.06017e+07	3.5718e+06	4.84689e+06	4.37546e+06	5.0933e+06
	FAHFA (18:3/16:0)	C34 H60 O4	532.449	15.516	8.43381e+06	6.87608e+06	6.32911e+06	9.61774e+06	2.98472e+06	6.39854e+06	6.11898e+06	2.23395e+06	3.48771e+06	8.82647e+06	5.92142e+06	7.83226e+06
	3-(1,1,2,3,3,3-hexafluoropropyl)adamantane-1-carboxylic acid	C14 H16 F6 O2	330.108	5.465	2.68553e+06	3.81257e+06	3.89442e+06	4.99623e+06	8.52005e+06	8.62444e+06	1.67738e+06	4.55857e+06	2.1004e+06	2.5024e+06	2.93535e+06	6.9677e+06
	1-Acyl-sn-glycero-3-phosphoinositol	C24 H47 O12 P	558.28	13.612	8.45527e+06	2.42562e+06	6.48487e+06	9.55069e+06	7.80776e+06	2.7142e+06	4.16537e+06	3.72069e+06	2.52861e+06	9.96864e+06	6.1441e+06	5.38831e+06
	2,4-Dimethylbenzaldehyde	C9 H10 O	134.073	12.145	2.75005e+08	3.02439e+08	3.91628e+08	3.06337e+08	4.32933e+08	3.20591e+08	3.40122e+08	3.88177e+08	6.24942e+08	421656751	3.53432e+08	5.67868e+08
	dTMP	C10 H15 N2 O8 P	322.055	1.126	4.04333e+06	6.04337e+06	7.67732e+06	5.48996e+06	4.93326e+06	5.25015e+06	6.01031e+06	7.4381e+06	1.14906e+07	5.68224e+06	3.607e+06	7.38615e+06
	Deoxycorticosterone 21-glucoside	C27 H40 O8	492.28	6.566	3.47923e+06	2.35499e+06	4.14247e+06	3.88436e+06	1.78169e+06	2.81979e+06	4.79333e+06	1.26553e+07	5.02915e+06	3.09735e+06	5.88248e+06	6.22622e+06
	N-Acetyl-L-Glutamic Acid	C7 H11 N O5	189.064	1.3	2.06933e+07	1.87833e+07	1.44475e+07	1.69214e+07	2.63774e+07	2.43403e+07	2.72175e+07	2.63875e+07	2.15919e+07	2.1858e+07	2.67238e+07	2.09208e+07
	alpha-D-Glucose 1,6-bisphosphate	C6 H14 O12 P2	339.996	1.031	7.06718e+07	9.30902e+07	5.63467e+07	2.01684e+08	8.48135e+07	2.78162e+08	1.15315e+08	5.5542e+07	7.25144e+07	1.0462e+08	1.41086e+08	4.07654e+08
	2-(acetylamino)-4-(methylthio)butanoic acid	C7 H13 N O3 S	191.062	4.04	1.59387e+08	9.39641e+07	1.88059e+08	2.34427e+08	2.97552e+08	1.6205e+08	1.77508e+08	2.28312e+08	1.61569e+08	2.6759e+08	2.61156e+08	3.7964e+08
	N-Benzylformamide	C8 H9 N O	135.069	2.283	1.02791e+10	8.12306e+09	6.8405e+09	9.09472e+09	8.3286e+09	1.03105e+10	5.86862e+09	6.06788e+09	6.6919e+09	3.60124e+09	3.87969e+09	4.47028e+09
	Kaempferol	C15 H10 O6	286.047	10.762	80517759575	4.92577e+10	56813509032	3.49359e+10	6.36718e+10	5.75423e+10	5.80889e+10	9.74829e+10	4.78663e+10	6.48588e+10	8.92568e+10	5.27856e+10
	Saxitoxin	C10 H17 N7 O4	299.137	2.329	4.32181e+08	1.56546e+08	1.49278e+08	5.93885e+08	2.77317e+08	4.71543e+08	2.59187e+08	4.63994e+08	1.01256e+08	3.46785e+08	6.30114e+08	1.98374e+08
	cis-7-Hexadecenoic Acid	C16 H30 O2	254.225	15.007	1.37242e+07	1.7878e+07	1.25429e+07	1.68684e+07	1.58773e+07	1.2502e+07	1.59308e+07	1.84808e+07	1.73214e+07	1.64454e+07	1.11251e+07	1.2251e+07
	Pyrogallol	C6 H6 O3	126.032	1.429	3.82883e+08	3.29819e+08	3.20019e+08	5.40673e+08	6.23506e+08	3.57154e+08	5.47208e+08	4.80135e+08	6.81244e+08	4.34698e+08	5.02557e+08	4.48807e+08
	Pinocembrin	C15 H12 O4	256.074	12.144	1.38584e+07	2.74826e+07	2.18956e+07	1.15648e+07	1.73599e+07	2.05537e+07	1.77916e+07	1.42778e+07	1.22945e+07	2.13907e+07	1.44486e+07	1.29813e+07
	2-Methoxyestrone	C19 H24 O3	300.172	12.216	630448	757536	544529	428200	4.59318e+06	647396	9.64807e+06	1.30116e+06	417021	1.07212e+06	1.71561e+06	1.21363e+06
	methyl 3,4,5-trihydroxycyclohex-1-ene-1-carboxylate	C8 H12 O5	205.095	1.243	3.50746e+08	4.68829e+08	3.26568e+08	5.17953e+08	3.15663e+08	5.52075e+08	4.13525e+08	4.35673e+08	2.6427e+08	3.73069e+08	5.65925e+08	3.40591e+08
	17alpha-Hydroxyprogesterone	C21 H30 O3	330.216	7.41	1.76179e+07	9.60714e+06	1.6741e+07	1.87019e+07	1.67838e+07	2.11258e+07	1.56785e+07	1.5267e+07	8.45191e+06	2.18182e+07	1.92613e+07	2.37755e+07
	L-Valine	C5 H11 N O2	117.079	1.497	5.86841e+09	6.83114e+09	8.07281e+09	6.55827e+09	8.86613e+09	5.56175e+09	5.95175e+09	1.12733e+10	4.83761e+09	9.44844e+09	8.93564e+09	1.0064e+10
	(4E)-1,7-bis(3,4-dihydroxyphenyl)hept-4-en-3-one	C19 H20 O5	328.133	14.619	2.52756e+07	1.29516e+07	1.29829e+07	5.31941e+06	6.52079e+06	1.10315e+07	3.99186e+06	1.74395e+07	7.27706e+06	2.62253e+07	2.27574e+07	1.22953e+07
	Hendecanoic Acid	C11 H22 O2	186.162	9.599	1.40321e+07	8.12432e+06	7.96074e+06	4.45643e+06	4.22691e+06	2.51991e+06	1.02606e+07	5.99424e+06	3.44406e+07	2.97486e+06	5.232e+06	2.93237e+06
	Pinoresinol	C20 H22 O6	358.141	9.76	4.2144e+06	3.05636e+06	2.35786e+06	6.6973e+06	7.47024e+06	5.23946e+06	9.51081e+06	6.62992e+06	2.06199e+06	7.7729e+06	1.09138e+07	9.80824e+06
	4-quinolyl(5-vinyl-1-azabicyclo[2.2.2]oct-2-yl)methanol	C19 H22 N2 O	294.175	14.279	2.51083e+07	1.15146e+07	9.50387e+06	6.20234e+06	6.02895e+06	1.08665e+07	8.46727e+06	1.84643e+06	3.59359e+06	9.30001e+06	7.47954e+06	1.29711e+07
	Biliverdin	C33 H34 N4 O6	582.248	12.923	1.35817e+07	1.47299e+07	1.94636e+07	1.33005e+07	1.24612e+07	1.10852e+07	1.27064e+07	1.07614e+07	2.65961e+07	2.77037e+07	9.89939e+06	7.81921e+06
	Tau-Methylhistidine	C7 H11 N3 O2	169.085	1.371	3.56681e+06	3.32151e+06	7.32167e+06	4.55681e+06	4.34346e+06	4.22074e+06	4.83439e+06	1.19416e+07	3.889e+06	6.63541e+06	6.99202e+06	6.52306e+06
	Ala-Val	C8 H16 N2 O3	188.116	2.572	1.47389e+07	1.04554e+07	1.0677e+07	2.10199e+07	7.21226e+06	1.24176e+07	1.51196e+07	2.92123e+07	1.73023e+07	1.17722e+07	2.19403e+07	2.25771e+07
	6-methoxy-2,3,4,9-tetrahydro-1H-beta-carbolin-1-one	C12 H12 N2 O2	216.09	7.536	1.08462e+07	1.35728e+07	2.85621e+07	8.76757e+06	1.55334e+07	4.69527e+06	5.89876e+06	2.07813e+07	1.14639e+07	6.82114e+06	8.45945e+06	1.02053e+07
	S-Adenosylhomocysteine	C14 H20 N6 O5 S	384.121	5.255	5.5595e+06	5.79301e+06	5.90553e+06	5.94297e+06	6.94373e+06	7.99982e+06	4.81754e+06	5.25283e+06	5.784e+06	6.01307e+06	3.81041e+06	9.87932e+06
	cis,cis-Muconic acid	C6 H6 O4	142.024	1.428	1.87133e+08	2.67617e+08	3.98883e+08	1.66092e+08	2.80236e+08	2.46746e+08	4.1042e+07	6.60603e+07	5.86659e+07	7.00789e+07	5.80102e+07	5.0736e+07
	2-(2-acetyl-3,5-dihydroxyphenyl)acetic acid	C10 H10 O5	192.042	10.166	5.85121e+08	2.90102e+08	2.26379e+08	1.97325e+08	2.15124e+08	2.24143e+08	2.39402e+08	2.80196e+08	2.45658e+08	2.80012e+08	2.95707e+08	1.85047e+08
	Jasmonic acid	C12 H18 O3	210.125	11.528	8.27647e+06	4.15222e+06	7.5092e+06	8.07257e+06	5.64562e+06	6.49945e+06	7.90512e+06	9.73507e+06	8.18454e+06	9.72607e+06	9.28872e+06	8.54978e+06
	(1α,2α,3β,5ξ,9ξ,18ξ)-1,2,3,19-Tetrahydroxyurs-12-en-28-oic acid	C30 H48 O6	504.341	14.587	1.62829e+07	1.12995e+07	1.96396e+07	1.23922e+07	1.50785e+07	7.00493e+06	1.08046e+07	1.59141e+07	2.25326e+07	1.36007e+07	7.82535e+06	2.31407e+07
	2-Methylbutyl beta-D-glucopyranoside	C11 H22 O6	296.148	7.507	5.03569e+06	539220	3.08891e+06	1.46053e+06	2.99001e+06	2.863e+06	4.79334e+06	1.16523e+07	9.60011e+06	1.08007e+06	3.55498e+06	8.10009e+06
	7-Hydroxycoumarinyl-γ-linolenate	C27 H34 O4	422.244	14.697	1.56736e+07	1.40218e+07	2.11797e+07	2.26526e+07	2.40883e+07	1.14251e+07	1.63864e+07	1.16218e+07	9.73361e+06	1.91436e+07	1.73297e+07	2.30841e+07
	N3-(4-chlorophenyl)-4-(trifluoromethyl)nicotinamide	C13 H8 Cl F3 N2 O	318.037	13.999	7.09894e+06	3.41045e+06	9.62174e+06	5.80973e+06	8.54141e+06	5.9315e+06	9.21075e+06	8.47352e+06	5.50255e+06	7.68702e+06	8.47579e+06	6.28261e+06
	Tetrahydrocorticosterone	C21 H34 O4	350.245	13.12	6.47366e+06	4.96762e+06	7.93531e+06	5.82913e+06	5.14639e+06	8.12688e+06	6.92504e+06	7.34929e+06	3.2655e+06	6.57799e+06	2.58853e+07	6.89534e+06
	Glyceric acid	C3 H6 O4	166.049	10.185	8.58602e+06	7.94466e+06	1.06864e+07	6.2388e+06	7.09597e+06	5.81113e+06	6.26351e+06	7.95664e+06	6.54337e+06	7.25885e+06	7.87999e+06	8.67309e+06
	Oleoyl-L-α-lysophosphatidic acid	C21 H41 O7 P	436.258	14.152	1.32203e+08	2.33416e+08	1.5118e+08	2.66929e+08	2.70846e+08	2.42105e+08	2.36226e+08	1.16335e+08	3.74044e+08	2.28139e+08	1.14672e+08	2.03169e+08
	Asp-Phe	C13 H16 N2 O5	280.106	2.804	7.66734e+06	5.64963e+06	6.91109e+06	6.87832e+06	6.44183e+06	6.85149e+06	5.70738e+06	1.14066e+07	6.13716e+06	9.01844e+06	9.40099e+06	9.41444e+06
	Methyl jasmonate	C13 H20 O3	224.141	11.706	1.74095e+07	1.15597e+07	1.81994e+07	1.87572e+07	1.92355e+07	1.95515e+07	1.45636e+07	1.94958e+07	2.35033e+07	2.12499e+07	2.07786e+07	2.26432e+07
	Cer-NS (d14:1/22:0)	C36 H71 N O3	565.543	15.951	4.36739e+06	5.41525e+06	3.85518e+06	8.47925e+06	6.40828e+06	5.35081e+06	782235	5.16433e+06	3.23174e+06	515806	5.5989e+06	3.34932e+06
	Fludrocortisone acetate	C23 H31 F O6	422.211	11.062	5.34096e+06	2.3706e+06	2.69824e+06	2.95319e+06	4.1232e+06	5.16906e+06	4.30808e+06	5.62049e+06	1.81235e+06	5.57011e+06	1.08757e+07	4.78296e+06
	4',7-Dihydroxyflavanone	C15 H12 O4	256.074	10.225	1.12937e+07	7.61073e+06	1.68772e+07	1.72189e+07	1.67822e+07	1.24552e+07	1.94738e+07	9.51921e+06	6.93952e+06	2.64511e+07	1.5379e+07	1.96283e+07
	alpha-Ergocryptine	C32 H41 N5 O5	575.306	7.839	3.1694e+06	3.60635e+06	1.02991e+07	1.20302e+06	1.95861e+06	890931	1.57689e+06	4.28472e+06	1.90996e+06	1.57754e+06	2.55622e+06	3.52636e+06
	1-Acyl-sn-glycero-3-phosphoglycerol	C24 H45 O9 P	508.279	13.921	1.27512e+08	2.02713e+08	1.90492e+08	2.20159e+08	2.89932e+08	2.74237e+08	2.31716e+08	1.84457e+08	2.9545e+08	1.95588e+08	1.47794e+08	1.82431e+08
	FAHFA (18:4/22:3)	C40 H64 O4	608.484	13.602	8.24782e+06	4.97415e+06	2.5444e+06	1.02444e+06	2.6837e+06	7.44898e+06	1.55281e+06	4.53464e+06	2.12267e+06	7.30478e+06	5.08689e+06	3.25629e+06
	Lysophosphatidate	C21 H43 O7 P	438.276	14.386	1.06266e+07	5.65611e+06	5.2008e+06	2.03282e+06	6.81009e+06	1.08015e+07	6.25045e+06	2.73071e+07	3.38068e+06	7.68976e+06	7.0521e+06	7.58242e+06
	2-Methylbutyroylcarnitine	C12 H23 N O4	245.162	12.516	8.48855e+06	5.91562e+06	6.55682e+06	3.70377e+06	5.81384e+06	6.5934e+06	5.49386e+06	1.02238e+07	1.83435e+06	6.45936e+06	9.87129e+06	4.68732e+06
	Sinapinic acid	C11 H12 O5	206.058	9.065	2.33908e+07	7.76643e+06	1.70412e+07	1.65921e+07	1.10081e+07	1.20928e+07	8.16063e+06	1.93546e+07	5.43686e+06	1.17651e+07	1.20208e+07	1.29089e+07
	O-Acetyl-L-serine	C5 H9 N O4	147.053	1.167	3.48775e+09	3.28595e+09	4.28935e+09	3.14328e+09	3.56433e+09	2.98727e+09	3.77312e+09	6.1191e+09	3.74273e+09	4.61627e+09	5.59187e+09	6.76817e+09
	Cyclic ADP-ribose	C15 H21 N5 O13 P2	541.061	1.883	2.11881e+08	2.04977e+08	2.79699e+08	2.66095e+08	3.28058e+08	1.96185e+08	2.17725e+08	3.26932e+08	2.35204e+08	2.8463e+08	2.73294e+08	3.45155e+08
	FAHFA (18:1/20:3)	C38 H66 O4	586.493	14.366	1.60271e+08	2.90567e+08	2.33907e+08	1.27724e+08	2.08646e+08	1.86012e+08	1.38922e+08	5.42674e+07	2.94061e+08	1.94113e+08	9.45999e+07	2.6151e+08
	3-Aminoisobutyric acid	C4 H9 N O2	103.063	1.276	2.19129e+08	1.33383e+08	1.68332e+08	1.95135e+08	1.69592e+08	1.67784e+08	1.89465e+08	3.4678e+08	1.76576e+08	2.78084e+08	3.85717e+08	2.71365e+08
	1-Acyl-sn-glycero-3-phosphoinositol	C27 H45 O12 P	592.265	13.39	1.63157e+06	3.5042e+06	4.52119e+06	2.84144e+06	6.37652e+06	5.25561e+06	3.39656e+06	5.70785e+06	3.89739e+06	8.9685e+06	3.84634e+06	2.68535e+06
	Estrone sulfate	C18 H22 O5 S	368.124	7.918	4.18391e+06	4.33724e+06	2.8848e+06	8.03e+06	4.92999e+06	5.78847e+06	6.33814e+06	9.85105e+06	881637	7.0064e+06	7.55535e+06	4.72045e+06
	Veratramine	C27 H39 N O2	409.295	12.303	2.30719e+07	1.43667e+07	1.99017e+07	1.9719e+07	2.36563e+07	1.94353e+07	2.15704e+07	1.60104e+07	1.60473e+07	2.1678e+07	2.03692e+07	2.08838e+07
	Adenosine 3',5'-cyclic phosphate	C10 H12 N5 O6 P	329.052	5.808	5.79848e+06	4.88586e+06	6.13633e+06	7.24852e+06	8.75645e+06	6.02801e+06	5.18377e+06	7.91371e+06	6.60367e+06	6.23626e+06	5.12251e+06	9.01098e+06
	Cytidine 5'-diphosphocholine	C14 H26 N4 O11 P2	488.108	1.305	1.44469e+07	2.18196e+07	2.51361e+07	2.48748e+07	1.87733e+07	1.15296e+07	1.57993e+07	1.58562e+07	1.49688e+07	1.73005e+07	1.39639e+07	1.20169e+07
	2-(Dimethylamino)Guanosine	C12 H17 N5 O5	311.122	1.432	513227	576964	783109	991597	2.39964e+07	967299	532348	1.46075e+06	2.22794e+06	814134	1.068e+06	763887
	Phosphatidylcholine	C25 H52 N O7 P	509.349	14.954	1.26839e+08	2.79271e+08	2.95136e+08	4.31521e+08	3.65614e+08	5.12129e+08	3.3892e+08	1.77214e+08	2.85222e+08	3.58038e+08	1.99495e+08	3.2991e+08
	D-Ribulose 1,5-bisphosphate	C5 H12 O11 P2	309.985	1.089	5.19471e+06	5.56193e+06	7.48042e+06	4.72741e+06	6.44815e+06	1.60804e+06	7.36847e+06	9.78855e+06	9.60072e+06	5.6593e+06	5.97431e+06	6.01689e+06
	Tetrahydroaldosterone	C21 H32 O5	364.224	14.146	1.27774e+07	8.59737e+06	1.50545e+07	1.1885e+07	1.28569e+07	1.11183e+07	1.8261e+07	1.69087e+07	1.22236e+07	1.4745e+07	2.40529e+07	1.28717e+07
	2,4-dihydroxyheptadec-16-en-1-yl acetate	C19 H36 O4	328.262	13.512	5.43803e+08	3.64279e+08	4.10538e+08	4.33839e+08	3.80195e+08	2.86375e+08	4.1575e+08	3.32334e+08	2.30378e+08	3.29863e+08	3.99472e+08	2.21758e+08
	7-Ketodeoxycholic acid	C24 H38 O5	406.27	13.842	7.53033e+06	5.92068e+06	1.05357e+07	6.42043e+06	7.78438e+06	6.1491e+06	4.6396e+06	1.52447e+06	6.28469e+06	2.50502e+07	7.51474e+06	9.13592e+06
	Chrysin	C15 H10 O4	254.058	12.42	1.29017e+07	1.76098e+07	1.8993e+07	1.41693e+07	1.69467e+07	2.09658e+07	1.379e+07	1.65271e+07	1.35462e+07	2.26464e+07	1.57218e+07	1.15718e+07
	methyl 5-{[2-(ethoxycarbonyl)-3-oxohex-1-enyl]amino}-2-furoate	C15 H19 N O6	309.124	7.153	741329	531884	529894	1.4506e+06	1.88733e+06	2.80521e+06	958166	1.27336e+06	481518	2.77168e+06	4.0422e+06	9.40372e+06
	Cytisine	C11 H14 N2 O	190.111	6.648	1.88604e+07	1.46051e+07	1.28884e+07	1.63678e+07	1.33554e+07	2.07875e+07	1.69079e+07	2.24628e+07	9.20963e+06	1.41956e+07	1.93516e+07	1.65037e+07
	Thymidine 3',5'-cyclic monophosphate	C10 H13 N2 O7 P	304.049	10.884	7.98557e+06	6.16537e+06	8.47902e+06	5.6935e+06	6.90578e+06	4.95687e+06	6.34497e+06	8.41904e+06	4.09608e+06	5.26538e+06	6.31958e+06	5.03674e+06
	FIBF-d7	C23 H22 [2]H7 F N2 O	375.275	15.141	1.26818e+07	6.22646e+06	9.35187e+06	1.18557e+07	1.21848e+07	1.94174e+07	1.76034e+07	7.65614e+06	8.52013e+06	2.45995e+07	1.54749e+07	1.57883e+07
	2-{[methyl(2,3,4,5,6-pentahydroxyhexyl)amino]methylidene}malononitrile	C11 H17 N3 O5	288.14	14.395	1.58923e+07	1.39962e+07	1.49698e+07	1.42119e+07	1.95977e+07	1.07314e+07	1.26293e+07	2.59646e+07	1.46187e+07	2.1395e+07	1.83462e+07	1.47822e+07
	3-(propan-2-yl)-octahydropyrrolo[1,2-a]pyrazine-1,4-dione	C10 H16 N2 O2	196.121	7.752	3.43469e+08	2.16189e+08	2.28235e+08	3.77834e+08	3.4636e+08	4.98106e+08	3.21168e+08	2.77966e+08	2.0297e+08	3.79676e+08	3.56327e+08	3.47404e+08
	5,7-Dihydroxy-2-(3-hydroxy-4-methoxyphenyl)chroman-4-one	C16 H14 O6	302.078	9.959	594828	6.13264e+07	3.63174e+06	1.25233e+07	1.23433e+07	2.1687e+07	9.03136e+06	3.85393e+08	1.38758e+07	2.07049e+07	802433	697740
	2'-O-Methylguanosine	C11 H15 N5 O5	297.108	5.505	3.19586e+06	4.2041e+06	3.76495e+06	2.76145e+06	829339	3.41933e+06	1.12934e+07	2.58824e+07	1.17592e+07	1.18259e+07	1.27788e+07	1.24434e+07
	5-Methoxysalicylic acid	C8 H8 O4	168.042	5.372	1.11181e+07	1.50361e+07	1.88034e+07	2.36303e+07	1.71251e+07	1.65999e+07	1.3847e+07	1.72902e+07	1.66132e+07	2.10439e+07	2.3366e+07	1.86657e+07
	N-P-Coumaroyl Spermidine	C16 H25 N3 O2	291.195	4.065	3.86258e+06	5.7749e+06	4.35177e+06	5.65621e+06	7.50379e+06	1.80963e+07	5.97806e+06	6.93215e+06	1.30968e+07	4.97337e+06	2.33081e+07	2.06705e+07
	4-(4-hydroxy-3,5-dimethylphenyl)-2-methylphthalazin-1(2H)-one	C17 H16 N2 O2	280.122	6.513	6.96967e+06	2.76643e+06	3.21817e+06	4.11878e+06	3.46379e+06	5.4704e+06	4.63065e+06	1.00739e+07	1.73655e+06	3.47422e+06	6.01758e+06	4.41517e+06
	Rosuvastatin	C22 H28 F N3 O6 S	481.178	10.26	6.88565e+06	6.40367e+06	8.12976e+06	1.3768e+07	1.65212e+07	8.74749e+06	4.82507e+06	8.23818e+06	2.84156e+06	1.08877e+07	8.39108e+06	2.06576e+07
	Syringic acid	C9 H10 O5	198.053	7.323	3.65617e+06	2.76153e+06	5.50464e+06	6.51757e+06	4.37811e+06	4.70638e+06	3.46418e+06	4.06069e+06	6.20026e+06	4.97634e+06	8.61683e+06	9.13809e+06
	7-Methylxanthine	C6 H6 N4 O2	166.048	1.193	2.94443e+09	3.09382e+09	4.36701e+09	3.46703e+09	3.57019e+09	1.02381e+09	3.43237e+09	5.36147e+09	4.61455e+09	5.24481e+09	4.26032e+09	6.59698e+09
	Mesaconic acid	C5 H6 O4	130.027	1.34	2.73903e+08	1.503e+08	1.47902e+08	1.84834e+08	2.62713e+08	1.82575e+08	1.92766e+08	3.80384e+08	1.6749e+08	2.58759e+08	2.1722e+08	2.3483e+08
	6-(4-phenylpiperazino)hexanoic acid hydrochloride	C16 H24 N2 O2	276.184	10.328	1.42526e+07	1.59303e+07	1.10666e+07	1.16459e+07	1.41505e+07	1.50125e+07	2.34015e+07	1.00364e+07	1.05451e+07	1.27244e+07	9.84001e+06	1.09625e+07
	Galangin	C15 H10 O5	270.056	10.643	2.84071e+06	2.22516e+06	2.43237e+06	2.36334e+07	1.89108e+07	1.48238e+07	2.33043e+06	2.65941e+06	2.79405e+06	1.24325e+07	1.27581e+07	1.48125e+07
	Anatabine	C10 H12 N2	160.1	7.464	2.18549e+07	1.0669e+07	1.12342e+07	1.41572e+07	1.05218e+07	1.81289e+07	1.51588e+07	2.06222e+07	1.08381e+07	1.22961e+07	1.27118e+07	1.35722e+07
	Phosphatidylcholine	C24 H48 N O8 P	509.312	12.697	1.93929e+07	1.23594e+07	1.76533e+07	1.29371e+07	2.285e+07	1.20949e+07	1.88492e+07	9.29723e+06	6.57962e+06	1.65172e+07	1.88993e+07	1.97915e+07
	Dl-Mevalonolactone	C6 H10 O3	130.063	5.333	1.19806e+08	1.05645e+08	1.12784e+08	7.95474e+07	1.09508e+08	7.71318e+07	9.28068e+07	3.7846e+08	1.05844e+08	6.87509e+07	9.88144e+07	1.17952e+08
	5-Methyl-dl-tryptophan	C12 H14 N2 O2	218.105	8.483	416079	254487	465462	221958	325469	488049	292432	415667	252163	8.2018e+06	2.11204e+06	459438
	N-(5-acetamidopentyl)acetamide	C9 H18 N2 O2	186.137	6.617	2.03382e+06	3.16744e+06	2.84008e+06	1.78021e+07	1.97914e+07	2.01926e+07	2.41944e+06	3.50732e+06	4.21208e+06	5.58141e+06	5.02839e+06	5.54661e+06
	2,6-dimethoxy-N-(1-methyl-1H-pyrazol-5-yl)benzamide	C13 H15 N3 O3	261.111	7.459	3.68599e+06	3.99803e+06	9.07305e+06	2.2615e+06	3.22631e+06	1.65402e+06	1.7289e+06	5.34201e+06	2.74074e+06	1.51294e+06	2.93176e+06	3.16278e+06
	Azelaic acid	C9 H16 O4	188.105	2.034	1.9968e+08	1.34377e+08	2.40031e+08	2.17044e+08	2.30584e+08	2.09548e+08	1.79685e+08	3.21554e+08	1.16149e+08	2.20913e+08	2.18815e+08	3.42851e+08
	N~5~-(pyridin-2-ylmethyl)-1H-1,2,4-triazole-3,5-diamine	C8 H10 N6	190.097	9.973	665121	716376	797171	2.32034e+07	1.97199e+07	1.48702e+07	732558	895373	870806	1.27182e+07	1.21646e+07	1.44409e+07
	Orotidine	C10 H12 N2 O8	288.06	1.226	1.31954e+08	1.42888e+08	1.33499e+08	1.01107e+08	1.26119e+08	2.20536e+08	7.82547e+07	3.7616e+08	1.66128e+08	5.80461e+07	8.95914e+07	8.69153e+07
	Oxazepam	C15 H11 Cl N2 O2	286.05	1.14	1.49416e+07	7.27507e+06	7.23141e+06	1.60639e+07	1.20926e+07	1.98704e+07	1.62964e+07	6.15258e+06	9.29971e+06	1.08169e+07	1.43564e+07	1.48654e+07
	FAHFA (18:3/21:1)	C39 H68 O4	300.257	13.96	2.73445e+06	6.1842e+06	3.82735e+06	5.74299e+06	3.4869e+06	5.9948e+06	2.75387e+06	2.65599e+06	8.74727e+06	3.11205e+06	1.86526e+06	4.8908e+06
	3-(dimethylamino)-2-[3-(trifluoromethyl)phenyl]acrylonitrile	C12 H11 F3 N2	202.132	7.308	1.05532e+07	1.0704e+07	1.39309e+07	1.60271e+07	1.60996e+07	1.57198e+07	1.48871e+07	1.11415e+07	1.7957e+07	2.26475e+07	2.13024e+07	1.99818e+07
	4-Pregnen-17α,20α-Diol-3-One	C21 H32 O3	332.237	12.09	1.82747e+08	1.16158e+08	1.61141e+08	1.76179e+08	1.95652e+08	1.36891e+08	2.26465e+08	1.9766e+08	8.30262e+07	2.57422e+08	3.61869e+08	3.24545e+08
	Octopamine	C8 H11 N O2	153.079	1.403	1.33992e+07	1.11592e+07	1.29278e+07	2.10734e+07	1.93387e+07	1.97226e+07	1.35851e+07	1.71813e+07	1.82527e+07	2.02385e+07	1.46471e+07	1.66493e+07
	16-(Hexopyranosyloxy)-7-hydroxy-8,9-epoxypimaran-18-oic acid	C26 H42 O10	514.278	9.79	1.49219e+06	392246	506728	3.42028e+06	7.81927e+06	2.97014e+06	1.01307e+06	1.05459e+06	728164	2.36554e+06	1.33391e+06	1.63609e+06
	2-(2-amino-3-methylbutanamido)-3-phenylpropanoic acid	C14 H20 N2 O3	264.148	7.557	1.74382e+07	6.71331e+06	1.35876e+07	1.62451e+07	5.09346e+06	1.15786e+07	1.54854e+07	2.45883e+07	9.08042e+06	1.29762e+07	1.79205e+07	1.428e+07
	9-OxoODE	C18 H30 O3	294.22	13.729	3.56717e+08	2.90973e+08	4.35881e+08	3.86437e+08	5.44017e+08	3.94312e+08	3.24802e+08	3.26446e+08	2.36747e+08	4.2201e+08	4.66493e+08	3.39029e+08
	4-(Diethylamino)salicylaldehyde	C11 H15 N O2	193.11	8.383	1.32825e+07	1.23164e+07	2.14711e+07	1.90082e+07	1.41942e+07	7.62297e+06	7.59716e+06	2.45375e+07	9.21244e+06	1.05941e+07	1.2452e+07	1.1023e+07
	2-Lysophosphatidylcholine	C20 H42 N O7 P	439.271	13.346	1.11096e+07	1.00869e+07	1.03243e+07	1.14485e+07	2.20048e+07	5.51526e+06	1.03701e+07	8.13678e+06	5.52387e+06	4.4294e+06	1.87718e+07	6.12161e+06
	2,6-Xylidine	C8 H11 N	121.089	6.644	1.07774e+07	1.16864e+07	1.26173e+07	1.3594e+07	1.88542e+07	1.95022e+07	1.22904e+07	1.79752e+07	9.13731e+06	1.55183e+07	1.76592e+07	1.39871e+07
	D-α-Hydroxyglutaric acid	C5 H8 O5	148.037	1.131	2.59088e+09	2.93179e+09	4.50668e+09	3.01167e+09	3.65004e+09	2.3105e+09	2.95957e+09	5.16661e+09	4.8875e+09	4.63328e+09	3.94227e+09	6.40464e+09
	3-Hydroxy-4-methoxyphenylacetic acid	C9 H10 O4	182.058	6.906	1.88783e+07	1.19985e+07	2.22926e+07	2.25329e+07	1.77533e+07	1.9334e+07	7.8097e+06	9.20168e+06	9.53164e+06	1.26503e+07	1.16933e+07	9.95105e+06
	N-Acetyl-D-galactosamine	C8 H15 N O6	221.09	1.322	2.05377e+08	1.19459e+08	2.93776e+08	1.93376e+08	2.99394e+08	2.28116e+08	4.88918e+08	1.91374e+08	7.01241e+08	2.87444e+08	2.70079e+08	2.18545e+08
	Phosphatidylcholine	C39 H70 N O8 P	711.485	14.249	1.55573e+07	1.29523e+07	8.79344e+06	4.45951e+06	5.61948e+06	1.73234e+07	2.21827e+07	1.85116e+07	8.82337e+06	1.0009e+07	5.94081e+06	7.43462e+06
	5α-Dihydrotestosterone glucuronide	C25 H38 O8	466.255	12.974	1.15593e+07	8.72358e+06	8.79631e+06	1.20973e+07	1.75043e+07	1.39219e+07	1.76952e+07	2.4217e+07	1.30711e+07	6.11021e+06	1.90295e+07	1.3579e+07
	N-Acetyl-L-aspartyl-L-glutamate	C11 H16 N2 O8	304.09	1.062	4.59695e+06	5.96729e+06	6.7717e+06	5.26588e+06	7.18334e+06	6.0857e+06	3.70835e+06	6.69644e+06	7.47955e+06	5.83033e+06	5.66321e+06	8.48445e+06
	trans-Cinnamic acid	C9 H8 O2	148.052	4.785	2.8583e+08	1.56109e+08	1.96791e+08	1.70476e+08	1.4857e+08	2.12058e+08	1.574e+08	3.15117e+08	9.85649e+07	1.31928e+08	1.86611e+08	2.35858e+08
	3,5-di(2-furylmethylidene)tetrahydro-2H-pyran-4-one	C15 H12 O4	256.074	9.167	6.96202e+06	7.2191e+06	7.87645e+06	1.90447e+07	1.13081e+07	1.01353e+07	1.63289e+07	1.05793e+07	6.38978e+06	2.27727e+07	1.63734e+07	1.49923e+07
	Ribitol	C5 H12 O5	212.089	1.27	1.35615e+08	1.40845e+08	1.6384e+08	2.17098e+08	2.14406e+08	2.36505e+08	2.09639e+08	2.8245e+08	1.60967e+08	2.79317e+08	3.53766e+08	2.78383e+08
	Uric acid	C5 H4 N4 O3	168.028	1.297	4.33301e+09	3.77512e+09	3.98616e+09	3.86798e+09	3.57011e+09	3.8784e+09	5.531e+09	4.6922e+09	4.36195e+09	5.2817e+09	6.70653e+09	4.53294e+09
	13,14-Dihydro-15-keto Prostaglandin A2	C20 H30 O4	334.214	9.495	1.60696e+06	1.63049e+06	5.98847e+06	4.12586e+06	4.31135e+06	2.24785e+06	2.44304e+06	2.82303e+06	826524	6.02538e+06	7.22852e+06	8.27407e+06
	Ergosterol peroxide	C28 H44 O3	428.327	15.495	1.04598e+07	1.28564e+07	9.87864e+06	1.38171e+07	8.78011e+06	1.88201e+07	1.77021e+07	1.05545e+06	5.03544e+06	1.45478e+07	4.80443e+06	6.91623e+06
	Riboflavin B2	C17 H20 N4 O6	376.138	9.35	3.49292e+06	2.48673e+06	425899	2.07047e+06	3.30971e+06	3.49945e+06	1.36628e+06	2.39108e+06	1.45653e+06	2.99109e+06	2.40839e+06	8.25328e+06
	S-Adenosylmethionine	C15 H22 N6 O5 S	398.137	1.254	1.33053e+07	1.56997e+07	1.23336e+07	1.32616e+07	8.88453e+06	6.65727e+06	1.20496e+07	1.51783e+07	8.4914e+06	1.04367e+07	6.64153e+06	1.8919e+07
	Vindoline	C25 H32 N2 O6	456.226	14.561	1.01477e+07	2.02385e+07	3.76505e+06	1.5635e+07	1.51559e+07	1.2544e+07	2.03523e+07	1.02059e+07	2.74587e+07	1.79671e+07	7.39344e+06	1.58311e+07
	2-Oxo-2H-chromen-7-yl 6-O-β-D-xylopyranosyl-β-D-glucopyranoside	C20 H24 O12	473.154	12.708	3.81369e+06	4.95668e+06	6.04073e+06	7.98608e+06	1.39067e+07	1.33083e+07	1.15152e+07	7.79459e+06	5.62339e+06	1.85274e+07	1.74216e+07	1.87659e+07
	1,5-Anhydro-D-glucitol	C6 H12 O5	164.068	1.302	1.86717e+08	1.81262e+08	1.80453e+08	1.26997e+08	1.75644e+08	1.57217e+08	1.0069e+08	3.61301e+08	3.23401e+08	4.23901e+07	2.35944e+08	2.68494e+08
	Phenylpropiolic acid	C9 H6 O2	146.037	1.244	4.62559e+06	3.65206e+06	778857	4.26625e+06	924524	676253	5.95341e+06	7.61296e+06	902096	856671	8.64017e+06	1.07021e+06
	Ala-trp	C14 H17 N3 O3	275.127	7.191	3.2295e+06	2.26803e+06	2.97613e+06	2.70327e+06	1.79988e+06	2.39129e+06	2.65707e+06	8.93069e+06	2.25866e+06	1.74762e+06	3.53741e+06	3.01695e+06
	L-1-Lysophosphatidylethanolamine	C19 H40 N O7 P	425.254	14.199	8.46566e+07	1.84982e+08	1.80923e+08	2.02225e+08	2.01357e+08	2.01999e+08	2.04223e+08	1.44402e+08	3.2701e+08	1.68894e+08	9.77836e+07	1.87765e+08
	Apocynin	C9 H10 O3	166.063	8.962	1.99835e+07	1.42298e+07	1.07807e+07	1.42234e+07	1.5735e+07	1.73182e+07	1.01447e+07	2.05521e+07	1.07027e+07	1.62618e+07	1.69464e+07	1.18567e+07
	N-Acetyl-L-tyrosine	C11 H13 N O4	223.085	7.046	1.59983e+07	1.32004e+07	1.65511e+07	1.74687e+07	1.75484e+07	1.84497e+07	1.24401e+07	1.60213e+07	1.20923e+07	1.1185e+07	1.69004e+07	1.51416e+07
	2-Lysophosphatidylcholine	C24 H44 N O7 P	489.286	13.631	7.34395e+06	4.33238e+06	6.43218e+06	3.68418e+06	7.05917e+06	7.94628e+06	6.1042e+06	6.3628e+06	2.96811e+06	9.49558e+06	1.04276e+07	1.86065e+07
	Quercetin-3-O-beta-glucopyranosyl-6'-acetate	C23 H22 O13	506.106	8.232	4.54731e+06	2.96773e+06	3.83442e+06	6.33766e+06	4.65454e+06	3.46825e+06	6.97433e+06	7.053e+06	1.89784e+06	4.85141e+06	3.47358e+06	6.40901e+06
	Homogentisic acid	C8 H8 O4	168.042	1.976	7.00803e+07	4.6393e+07	4.2721e+07	5.06957e+07	5.96038e+07	6.47085e+07	1.96834e+08	1.42958e+08	4.19804e+07	1.20018e+08	3.42189e+08	1.04507e+08
	21-Deoxycortisol	C21 H30 O4	346.215	13.446	6.8156e+06	1.99429e+06	1.17258e+06	4.10754e+06	1.16559e+06	988247	1.3242e+06	1.62471e+06	980902	2.67637e+06	635188	1.57526e+06
	(2E)-3-(3,4-dimethoxyphenyl)prop-2-enoic acid	C11 H12 O4	190.063	10.424	3.38459e+06	2.09695e+07	2.9626e+06	2.05653e+06	3.37203e+06	2.23358e+06	2.15685e+06	3.02837e+06	2.81419e+06	4.06462e+06	2.99511e+06	3.13182e+06
	Dihydrothymine	C5 H8 N2 O2	128.059	2.617	1.21317e+07	1.69074e+07	1.80097e+07	2.02945e+07	1.3567e+07	1.81278e+07	8.95066e+06	2.18031e+07	9.11024e+06	1.2951e+07	1.44338e+07	1.11874e+07
	Capsaicin	C18 H27 N O3	305.202	13.057	5.56369e+06	3.96291e+06	8.06242e+06	5.51599e+06	4.87429e+06	5.40593e+06	6.31382e+06	4.87326e+06	5.6935e+06	6.07727e+06	6.66745e+06	5.80644e+06
	2-Deoxy-D-galactose	C6 H12 O5	164.069	12.153	1.31826e+07	1.83348e+07	1.77578e+07	1.38245e+07	1.42032e+07	1.02051e+07	1.23304e+07	1.57745e+07	2.22852e+07	1.44306e+07	1.28609e+07	1.81741e+07
	N-Acetylputrescine	C6 H14 N2 O	130.111	1.39	2.15802e+08	2.99337e+08	3.03966e+08	4.42124e+08	3.0633e+08	3.02704e+08	3.97158e+08	2.91174e+08	5.21792e+08	4.43908e+08	3.64716e+08	4.58574e+08
	N-Acetyl-L-aspartic acid	C6 H9 N O5	175.048	1.146	1.24839e+08	1.72636e+08	2.61318e+08	2.58012e+08	1.87563e+08	2.33659e+08	1.6731e+08	1.01927e+08	1.88444e+08	2.06856e+08	2.07401e+08	2.48084e+08
	2-morpholinophenyl 2-furoate	C15 H15 N O4	273.098	7.851	6.91813e+06	3.13662e+06	2.9335e+06	4.14917e+06	4.16747e+06	9.02967e+06	1.26595e+07	6.77555e+06	2.20236e+06	2.09707e+07	2.04027e+07	1.05517e+07
	D-Glycerate	C3 H6 O4	106.027	1.197	1.48414e+08	1.06964e+08	1.62934e+08	1.68565e+08	1.44273e+08	1.56587e+08	1.71512e+08	3.44199e+08	2.12792e+08	1.55754e+08	2.60855e+08	2.69302e+08
	Enterodiol	C18 H22 O4	302.151	9.09	4.96754e+06	4.30863e+06	6.79718e+06	6.34266e+06	6.43022e+06	3.35281e+06	6.48996e+06	5.77667e+06	5.43348e+06	5.48966e+06	6.33432e+06	5.57342e+06
	Oleoyl ethylamide	C20 H39 N O	309.303	15.208	6.51495e+06	2.01537e+07	1.1834e+07	1.84099e+07	7.6265e+06	1.76654e+07	1.58377e+07	1.75215e+06	2.30412e+07	1.07279e+07	6.22855e+06	1.63523e+07
	diethyl 2-{[2-(2,4-dichlorophenoxy)anilino]methylidene}malonate	C20 H19 Cl2 N O5	423.065	7.094	4.66828e+06	3.04776e+06	2.24126e+06	1.99972e+06	1.15318e+06	2.73254e+06	1.43857e+06	8.34747e+06	1.06044e+06	2.01046e+06	2.87832e+06	1.27112e+06
	1-Acyl-sn-glycero-3-phosphoglycerol	C24 H43 O9 P	506.264	13.643	1.56589e+08	1.9212e+08	2.03809e+08	1.65058e+08	2.28134e+08	2.27676e+08	1.96349e+08	2.04799e+08	2.26364e+08	1.81897e+08	1.48219e+08	1.98376e+08
	Verapamil hydrochloride	C27 H38 N2 O4	454.291	13.682	2.73761e+06	2.6075e+06	2.65676e+06	2.52628e+06	5.10993e+06	2.56254e+06	2.46819e+06	2.19067e+07	1.4786e+06	3.38454e+06	4.44084e+06	2.6984e+06
	Salvinorin B	C21 H26 O7	390.169	9.692	3.22175e+06	1.39333e+06	2.45299e+06	3.70452e+06	778459	1.90417e+06	2.76849e+06	8.18207e+06	2.08482e+06	1.79188e+06	2.77635e+06	2.21391e+06
	2-({2-oxo-2-[(2-oxo-3-azepanyl)amino]ethyl}sulfanyl)acetic acid	C10 H16 N2 O4 S	321.205	6.303	2.02739e+08	5.08656e+08	3.92106e+07	9.33922e+07	5.8029e+07	7.29003e+07	3.23165e+07	2.50571e+08	3.61814e+07	1.09614e+08	1.70365e+08	9.39307e+07
	3-Methylcrotonylglycine	C7 H11 N O3	157.074	1.385	3.07148e+08	3.80832e+08	4.18596e+08	5.11405e+08	3.36243e+08	4.12409e+08	3.96349e+08	2.95904e+08	4.4507e+08	3.84958e+08	4.04401e+08	4.11219e+08
	methyl {[(2-oxo-2H-pyran-6-yl)carbonyl]amino}methanethioate	C8 H7 N O4 S	213.013	9.036	515411	387552	7.181e+06	1.7623e+06	702944	1.33825e+06	2.11749e+06	8.0825e+06	631913	885214	1.33029e+06	3.16185e+06
	Estradiol	C18 H24 O2	272.176	7.379	1.25808e+07	7.62137e+06	1.14475e+07	1.53774e+07	5.92648e+06	7.67224e+06	1.11312e+07	2.16522e+07	6.20458e+06	1.07844e+07	1.52021e+07	1.27676e+07
	20-Dihydro 6α-methylprednisone	C22 H30 O5	374.207	13.803	1.00026e+07	9.05652e+06	7.26543e+06	1.14509e+07	1.004e+07	1.70426e+07	1.09654e+07	3.18618e+06	2.89679e+06	1.21322e+07	7.9856e+06	1.73685e+07
	Epinephrine	C9 H13 N O3	183.09	6.276	1.38744e+07	1.66994e+07	2.11781e+07	1.38541e+07	1.63518e+07	1.06563e+07	1.2904e+07	2.06144e+07	2.42389e+07	1.35157e+07	1.13548e+07	1.37573e+07
	Phloretin	C15 H14 O5	274.084	7.847	2.46718e+06	1.42334e+06	2.56541e+06	4.91737e+06	3.02164e+06	2.96112e+06	4.99413e+06	3.261e+06	1.1095e+06	6.61773e+06	6.09052e+06	5.08044e+06
	P-Aminobenzoate	C7 H7 N O2	137.048	2.575	9.48379e+07	7.67057e+07	2.03352e+08	1.08544e+08	8.10275e+07	1.25658e+08	1.54482e+08	2.79578e+08	1.15985e+08	2.73221e+08	1.90458e+08	1.47643e+08
	2-(tert-butyl)-6,7-dimethoxy-4H-3,1-benzoxazin-4-one	C14 H17 N O4	263.116	5.787	1.02971e+08	7.46714e+07	9.22298e+07	8.8812e+07	4.88234e+08	2.88839e+08	8.03712e+07	1.37331e+08	4.58673e+07	1.03165e+08	1.29959e+08	1.14634e+08
	3-Acetoxyurs-12-en-23-oic acid	C32 H50 O4	498.369	16.145	1.1142e+07	1.57278e+07	1.08969e+07	1.97786e+07	2.2569e+06	1.56915e+07	1.58479e+07	900405	6.18763e+06	1.16899e+07	8.39075e+06	6.28583e+06
	Mevalonic acid	C6 H12 O4	148.073	1.345	7.72904e+07	1.09335e+08	1.35073e+08	9.98119e+07	1.65919e+08	1.3231e+08	1.01238e+08	1.39368e+08	1.12647e+08	1.71406e+08	2.39367e+08	2.97896e+08
	Methyl indole-3-acetate	C11 H11 N O2	189.079	8.979	4.67362e+06	5.47765e+06	5.84718e+06	7.63992e+06	9.22311e+06	1.18528e+07	1.06565e+07	1.12007e+07	1.43742e+07	1.02552e+07	9.36558e+06	1.70774e+07
	alpha-Eleostearic acid	C18 H30 O2	278.225	12.071	2.80115e+08	3.07498e+08	4.66283e+08	5.00847e+08	2.09978e+08	2.64318e+08	2.09942e+08	3.18297e+08	2.24171e+08	3.33106e+08	3.00846e+08	3.16155e+08
	Prostaglandin F1alpha	C20 H36 O5	356.256	10.876	4.75345e+07	1.39859e+07	1.3373e+07	5.11735e+06	8.33116e+06	6.98554e+06	2.55254e+08	1.52338e+07	7.99357e+06	1.17844e+07	1.41074e+07	1.13e+07
	Ethylmalonic acid	C5 H8 O4	132.045	6.192	2.01077e+06	1.39941e+06	2.52147e+06	4.41122e+06	3.89358e+06	5.18857e+06	4.5051e+06	4.0549e+06	3.41273e+06	5.68644e+06	6.16054e+06	6.5564e+06
	L-Tyrosine methyl ester	C10 H13 N O3	195.089	6.744	2.49589e+08	4.2199e+07	9.24751e+07	3.65706e+07	3.84762e+07	4.72009e+07	1.64234e+08	2.22405e+08	3.20995e+07	5.24483e+07	1.25697e+08	9.25482e+07
	Isophorone	C9 H14 O	138.105	13.224	3.85416e+08	4.40937e+08	3.85622e+08	4.16419e+08	4.22717e+08	3.78855e+08	4.65521e+08	5.04963e+08	3.67001e+08	4.89887e+08	4.81212e+08	4.07428e+08
	Cycloheximide	C15 H23 N O4	281.163	8.859	1.37756e+07	1.41388e+07	1.07557e+07	9.80351e+06	8.04407e+06	1.6337e+07	7.57038e+06	1.53074e+07	7.35559e+06	1.35965e+07	1.26056e+07	1.39172e+07
	Sulfaquinoxaline	C14 H12 N4 O2 S	300.066	1.142	1.43337e+07	1.08263e+07	1.49277e+07	1.46053e+07	6.06588e+06	6.59887e+06	1.16451e+07	1.60183e+07	9.87478e+06	1.47566e+07	1.50999e+07	1.64435e+07
	Phosphatidylcholine	C28 H52 N O7 P	545.349	14.476	1.15283e+08	1.7489e+08	1.4665e+08	4.05541e+08	4.74124e+08	9.40985e+07	9.69015e+07	1.00144e+08	6.93519e+07	1.80264e+08	1.76945e+08	2.11063e+08
	Delta-Tridecalactone	C13 H24 O2	212.178	15.67	1.29149e+07	1.49757e+07	1.04833e+07	1.86777e+07	6.10115e+06	3.30551e+06	1.5088e+07	2.73258e+06	2.37877e+06	1.24141e+07	7.76475e+06	1.06585e+07
	L-Histidine	C6 H9 N3 O2	155.069	1.319	4.15661e+09	3.10414e+09	3.635e+09	3.38013e+09	3.21876e+09	3.53021e+09	4.33885e+09	6206512167	2.38215e+09	5.32341e+09	6.28241e+09	5.60168e+09
	Xanthosine	C10 H12 N4 O6	284.076	1.179	2.62674e+06	3.01487e+06	3.05051e+06	1.74942e+06	4.14517e+06	4.98613e+06	3.87117e+06	5.09684e+06	2.55764e+06	4.12737e+06	6.41504e+06	3.69321e+06
	13,14-dihydro-15-keto-PGD2	C20 H32 O5	352.225	13.31	1.38142e+07	7.38352e+06	1.05127e+07	1.02497e+07	1.01298e+07	1.59988e+07	1.12316e+07	1.10905e+07	6.41492e+06	1.28342e+07	1.06943e+07	1.50571e+07
	Lysophosphatidate	C19 H37 O7 P	408.229	13.617	786605	761374	784075	965873	826268	1.0814e+06	634776	904705	282327	6.12367e+06	876355	844717
	3',5,7-Trihydroxy-4'-methoxyflavanone	C16 H14 O6	302.079	10.006	4.04822e+06	2.49091e+06	2.10931e+06	2.03078e+06	4.48491e+06	2.67479e+06	2.49599e+06	2.00126e+07	1.46135e+06	4.64923e+06	3.32442e+06	2.12752e+06
	5-(tert-butyl)-2-methyl-N-(4-nitrophenyl)-3-furamide	C16 H18 N2 O4	324.103	12.955	9.07221e+06	1.00253e+07	1.94101e+07	1.41527e+07	1.29347e+07	6.51767e+06	9.121e+06	1.17987e+07	2.10087e+07	1.41869e+07	1.42227e+07	1.13034e+07
	FAHFA (16:0/18:3)	C34 H60 O4	532.449	15.78	1.86669e+06	5.24444e+06	3.4315e+06	4.23419e+06	1.00745e+06	3.0113e+06	2.79725e+06	442998	1.34764e+06	3.26539e+06	3.07041e+06	4.1357e+06
	D-Saccharic acid	C6 H10 O8	210.037	1.123	1.46411e+08	1.32217e+08	1.04877e+08	1.86734e+08	1.50012e+08	2.08822e+08	1.43012e+08	1.7429e+08	1.19772e+08	1.20461e+08	1.74908e+08	2.53739e+08
	11beta-Hydroxyandrosterone	C19 H30 O3	306.22	12.781	3.68829e+08	1.77957e+08	1.52674e+08	1.37853e+08	1.00393e+08	1.38289e+08	1.24757e+08	1.15111e+08	3.56904e+07	1.78437e+08	4.678e+08	1.39811e+08
	5-Methyltetrahydrofolic acid	C20 H25 N7 O6	459.186	5.529	307628	1.54551e+06	6.6021e+06	1.74155e+06	2.21586e+06	1.82534e+06	2.3743e+06	2.10835e+06	3.75322e+06	1.73146e+06	3.22226e+06	3.25558e+06
	1-Acyl-sn-glycero-3-phosphoserine	C28 H44 N O9 P	569.272	13.932	2.00186e+06	2.43361e+06	1.78843e+06	2.4313e+06	5.7945e+06	2.16553e+06	2.87442e+06	4.55957e+06	3.09529e+06	5.18506e+06	4.25298e+06	2.9294e+06
	Epigallocatechin	C15 H14 O7	612.152	1.455	1.63034e+07	1.77226e+07	1.15225e+07	8.95718e+06	6.21214e+06	4.27335e+06	6.38202e+06	1.76215e+07	7.01147e+06	3.87656e+06	1.44629e+07	6.89418e+06
	2-(4-chlorophenyl)-2-oxoethyl 2,6-bis(trifluoromethyl)benzoate	C17 H9 Cl F6 O3	410.012	10.568	1.49295e+07	1.1691e+07	1.87377e+07	1.20999e+07	1.17909e+07	1.1e+07	1.31874e+07	1.62118e+07	1.07465e+07	1.31357e+07	1.39632e+07	9.96003e+06
	N3,N4-Dimethyl-L-arginine	C8 H18 N4 O2	202.143	1.334	2.57878e+08	3.24496e+08	3.91645e+08	3.73262e+08	2.4746e+08	3.57659e+08	3.25136e+08	3.25544e+08	4.76929e+08	3.90769e+08	4.111e+08	4.03441e+08
	Indole-3-acrylic acid	C11 H9 N O2	187.063	6.107	5.2709e+06	3.47003e+06	4.96889e+06	3.27812e+06	3.45572e+06	4.67282e+06	2.239e+06	5.34295e+06	2.61941e+06	2.56372e+06	3.52796e+06	4.34618e+06
	2-[2-(2,6-Dimethylmorpholino)-2-oxoethoxy]phenyl N,N-dimethylcarbamate	C17 H24 N2 O5	336.165	1.24	2.31797e+08	2.05742e+08	1.72206e+08	3.32805e+08	4.50151e+08	1.54736e+08	2.9641e+08	3.4488e+08	1.83006e+08	3.04382e+08	3.91621e+08	1.85436e+08
	Hexadecanedioate	C16 H30 O4	286.214	10.565	1.36811e+08	1.19357e+08	2.14885e+08	1.53368e+08	1.33141e+08	1.13835e+08	1.70391e+08	1.96236e+08	2.7516e+08	1.58438e+08	2.13544e+08	2.04849e+08
	1-methyl-3-phenyl-1H-pyrazol-5-amine	C10 H11 N3	173.096	6.127	1.14497e+07	1.33219e+07	5.39572e+06	1.31206e+07	8.78804e+06	1.49948e+07	1.31101e+07	9.69411e+06	3.25483e+06	1.11704e+07	9.59103e+06	8.45295e+06
	L-Threonine	C4 H9 N O3	119.058	1.399	9.8728e+07	1.18022e+08	1.36163e+08	1.50528e+08	8.7209e+07	9.23669e+07	8.81367e+07	1.88083e+08	6.75372e+07	1.54353e+08	2.92189e+08	1.9807e+08
	Indole-3-acetaldehyde	C10 H9 N O	159.068	6.246	2.11254e+08	1.15885e+08	2.08025e+08	2.05012e+08	1.64489e+08	1.88385e+08	1.56223e+08	2.01136e+08	8.44633e+07	1.67207e+08	2.4785e+08	2.74909e+08
	4-(β-D-Glucopyranosyloxy)benzyl 4,5-dideoxy-3-C-methylpentonate	C19 H28 O10	433.2	5.501	4.78564e+06	5.77888e+06	9.42951e+06	9.02194e+06	1.35881e+07	1.20908e+07	8.1741e+06	5.65015e+06	1.42863e+07	9.16654e+06	1.01347e+07	1.49807e+07
	Pyridostigmine	C9 H12 N2 O2	180.09	8.488	3.10638e+06	6.5837e+06	5.82104e+06	6.9499e+06	1.66801e+07	1.36793e+07	3.91549e+06	6.82951e+06	3.19315e+06	5.57184e+06	5.6781e+06	5.96531e+06
	Glu-Val-Phe	C19 H27 N3 O6	393.191	9.621	8.00028e+06	8.99862e+06	6.9174e+06	3.69941e+06	3.18949e+06	2.4758e+06	2.21172e+06	1.85193e+07	2.05576e+06	1.9894e+06	3.15334e+06	4.11746e+06
	17alpha-Hydroxyprogesterone	C21 H30 O3	330.215	6.514	3.79669e+06	1.28421e+06	3.5657e+06	3.17883e+06	2.70745e+06	3.52138e+06	2.96788e+06	4.33679e+06	1.34388e+06	4.29385e+06	4.87497e+06	6.06049e+06
	Celestolide	C17 H24 O	244.182	11.972	1.15455e+07	1.18082e+07	1.58046e+07	9.71533e+06	7.9982e+06	1.01805e+07	1.68361e+07	1.07294e+07	1.86348e+07	1.29303e+07	1.31054e+07	9.25972e+06
	Phosphatidylcholine	C44 H80 N O8 P	841.583	16.363	1.36045e+06	1.93486e+06	4.98449e+06	1.10886e+06	2.21295e+06	985230	3.95763e+06	6.60457e+06	404130	903913	395711	386173
	1-Methylguanidine	C4 H16 N6 O4 S	244.096	9.355	1.83227e+06	1.49858e+06	375529	1.82893e+06	2.18359e+06	1.94855e+06	1.15134e+06	1.91971e+06	1.05136e+06	1.70527e+06	1.10106e+06	5.98095e+06
	S-Methyl-5'-thioadenosine	C11 H15 N5 O3 S	297.09	6.958	1.00131e+08	9.80481e+07	9.65209e+07	1.59991e+08	4.3474e+08	1.40462e+08	8.89047e+07	1.07746e+08	1.37503e+08	1.24925e+08	8.03083e+07	1.46071e+08
	FAHFA (18:3/18:2)	C36 H60 O4	556.449	13.817	3.74821e+09	4.39019e+09	3.06136e+09	3.29714e+09	3.93076e+09	2.49374e+09	3.62405e+09	2.70551e+09	4.36392e+09	3.64522e+09	1.51203e+09	2.51127e+09
	L-Saccharopine	C11 H20 N2 O6	276.132	5.523	1.25795e+06	820654	690403	2.17215e+06	5.36761e+06	2.08543e+06	1.31819e+06	1.35649e+06	793172	1.15902e+06	1.90724e+06	1.91578e+06
	FAHFA (18:1/14:1)	C32 H58 O4	506.433	15.437	1.86736e+06	3.73031e+06	1.60987e+06	4.90566e+06	512723	2.09177e+06	2.03106e+06	387081	842967	867315	1.23698e+06	1.07046e+06
	Isopropyl myristate	C17 H34 O2	270.256	13.784	1.12428e+07	1.07836e+07	1.78384e+07	9.8483e+06	1.23581e+07	7.89203e+06	8.9315e+06	1.41714e+07	1.33277e+07	1.23006e+07	8.6899e+06	1.10224e+07
	Pyridoxine O-Glucoside	C14 H21 N O8	331.127	2.049	1.96665e+08	1.56566e+08	1.91062e+08	3.48285e+08	2.33826e+08	3.46969e+08	2.12086e+08	3.32793e+08	2.51322e+08	3.02597e+08	4.37413e+08	2.52044e+08
	Psychosine	C24 H47 N O7	461.335	13.319	4.13421e+06	8.81915e+06	8.33637e+06	1.57529e+07	4.62914e+06	1.44367e+07	1.42552e+07	1.50074e+06	5.49778e+06	7.6692e+06	6.75781e+06	1.37906e+07
	methyl 2-[(2-methoxyacetyl)amino]thiophene-3-carboxylate	C9 H11 N O4 S	229.041	6.507	1.0461e+06	887796	1.38011e+06	2.4932e+06	2.27108e+06	3.77016e+06	1.50703e+06	2.16087e+06	1.3695e+06	3.35709e+06	3.55764e+06	5.89351e+06
	FAHFA (14:0/22:3)	C36 H64 O4	560.482	13.725	3.31567e+06	4.21883e+06	1.93809e+06	1.73971e+06	2.79913e+06	2.84971e+06	3.02334e+06	3.58807e+06	4.38875e+06	2.70325e+06	157889	2.51836e+06
	(5Z,8Z,11Z,14Z,17Z)-Icosapentaenoic acid	C20 H30 O2	302.224	14.962	2.57883e+09	3.88599e+09	4.11478e+09	4.44356e+09	3.88107e+09	3.4644e+09	3.35752e+09	1.02937e+09	1.6025e+09	9.50314e+08	2.19466e+09	5.28629e+09
	Gly-Tyr-Ala	C14 H19 N3 O5	309.133	2.079	1.48848e+07	7.57187e+06	1.16823e+07	1.65745e+07	5.41827e+06	9.40912e+06	1.27135e+07	1.31825e+07	9.94603e+06	1.42747e+07	1.26749e+07	1.30533e+07
	LDGTS 18:1	C28 H53 N O6	499.388	14.758	1.21882e+06	1.2638e+06	1.32694e+06	1.36766e+06	1.19986e+06	1.05399e+06	1.21092e+06	1.06016e+06	1.68132e+06	2.76574e+06	2.9555e+06	1.43868e+07
	Phosphatidylcholine	C41 H74 N O8 P	739.515	14.592	1.53416e+07	1.57275e+07	7.91571e+06	4.80672e+06	6.80202e+06	1.09783e+07	1.32621e+07	1.38452e+07	1.01319e+07	1.44613e+07	5.86993e+06	7.28621e+06
	Indole-3-lactic acid	C11 H11 N O3	205.074	6.248	1.95641e+08	1.03334e+08	1.95487e+08	1.93402e+08	1.53466e+08	1.74921e+08	1.44525e+08	1.8614e+08	7.57824e+07	1.56529e+08	2.35065e+08	2.59067e+08
	2'-Deoxycytidine	C9 H13 N3 O4	227.09	1.33	1.04746e+08	9.23195e+07	1.45746e+08	1.79313e+08	2.21474e+08	1.51924e+08	1.29437e+08	2.34293e+08	8.09989e+07	1.94605e+08	2.75042e+08	2.4443e+08
	Artemisinin	C15 H22 O5	586.287	6.092	1.03649e+07	4.84439e+06	7.57634e+06	8.30284e+06	3.30611e+06	3.29242e+06	5.44466e+06	1.76893e+07	2.71602e+06	3.18266e+06	5.37377e+06	5.55239e+06
	dUMP	C9 H13 N2 O8 P	308.042	10.993	3.18473e+06	2.85375e+06	4.50773e+06	3.61745e+06	4.52515e+06	3.18926e+06	1.73959e+06	4.27577e+06	2.02407e+06	5.21968e+06	3.86249e+06	1.36018e+06
	Cytidine-5'-monophosphate	C9 H14 N3 O8 P	323.051	1.142	1.42828e+08	1.44647e+08	1.6273e+08	1.27622e+08	1.74629e+08	1.05301e+08	1.43144e+08	1.92146e+08	2.56397e+08	1.71897e+08	1.14598e+08	2.03001e+08
	N'1-(6-methylpyridazin-3-yl)-4-chlorobenzene-1-carbohydrazide	C12 H11 Cl N4 O	302.048	2.491	8.91815e+06	1.28442e+07	1.36814e+07	1.2464e+07	1.19025e+07	1.22301e+07	9.38753e+06	1.63485e+07	1.72639e+07	1.00047e+07	1.32122e+07	1.41104e+07
	3-Hydroxy-3-methylbutanoic acid	C5 H10 O3	118.063	3.017	1.50274e+07	1.30008e+07	1.18478e+07	1.13211e+07	8.94272e+06	1.13102e+07	1.25827e+07	1.50508e+07	1.29393e+07	1.24892e+07	1.46049e+07	1.07567e+07
	N-(2,5-dichlorobenzyl)-5-ethyl-1H-indole-2-carboxamide	C18 H16 Cl2 N2 O	346.068	10.879	1.32296e+08	8.74869e+07	2.58702e+08	1.56025e+08	1.55997e+08	1.65412e+08	1.11237e+08	2.0055e+08	5.22416e+07	2.31567e+08	1.39883e+08	1.24791e+08
	8-Hydroxyguanosine	C10 H13 N5 O6	299.085	1.626	3.60349e+06	1.30151e+06	1.71013e+06	1.41479e+06	1.88071e+06	2.0776e+06	2.6431e+06	6.13246e+06	2.12842e+06	1.34704e+06	3.11865e+06	4.80005e+06
	N~5~-(1,3,5-trimethyl-1H-pyrazol-4-yl)-1H-1,2,4-triazole-3,5-diamine	C8 H13 N7	207.124	9.45	1.4967e+07	7.14217e+06	7.99317e+06	1.17964e+07	8.40142e+06	5.98739e+06	8.31689e+06	5.56787e+06	1.41239e+07	8.68205e+06	8.72948e+06	6.21887e+06
	Inositol	C6 H12 O6	97.039	13.693	822468	991966	1.00255e+06	846367	1.16712e+06	4.14647e+06	904464	1.09297e+06	1.12964e+06	1.15302e+06	1.17341e+06	1.64946e+06
	N-Acetyl-L-glutamic acid	C7 H11 N O5	189.064	2.132	2.7531e+08	4.2633e+08	2.43231e+08	3.48571e+08	2.67416e+08	2.57853e+08	2.94135e+08	3.05652e+08	4.40964e+08	2.83932e+08	2.93154e+08	2.9146e+08
	5-Aminosalicylic Acid	C7 H7 N O3	153.043	1.32	1.08687e+07	8.48288e+06	8.23775e+06	1.11011e+07	9.25082e+06	9.68416e+06	9.26974e+06	1.39296e+07	8.49116e+06	1.46152e+07	1.57482e+07	8.60627e+06
	Betaine	C5 H11 N O2	117.079	15.687	1.48517e+07	9.10967e+06	1.19799e+07	3.40931e+06	3.60123e+06	3.40313e+06	6.39408e+06	8.85056e+06	5.77861e+06	3.40741e+06	1.10431e+07	1.33594e+07
	5,6-dimethyl-4-oxo-4H-pyran-2-carboxylic acid	C8 H8 O4	186.051	1.188	6.74691e+06	1.17631e+07	1.12068e+07	8.52361e+06	1.1396e+07	1.37759e+07	2.52684e+06	3.71599e+06	5.86544e+06	3.68602e+06	2.63398e+06	2.93399e+06
	Kahweol	C20 H26 O3	314.188	12.885	8.70807e+07	6.98677e+07	8.40509e+07	2.51839e+08	2.92828e+08	2.82012e+08	1.52439e+08	2.0133e+07	1.38488e+08	4.37863e+08	4.17452e+08	2.1733e+08
	Ascorbic acid	C6 H8 O6	176.032	1.056	1.48603e+08	5.63438e+07	1.33112e+08	2.06533e+08	5.55591e+07	1.04109e+08	1.1638e+08	1.48201e+08	6.23067e+07	1.54236e+08	1.94037e+08	2.28961e+08
	trans-4-Phenyl-4-piperidinocyclohexanol	C17 H25 N O	259.19	7.451	1.46742e+07	9.10932e+06	1.32426e+07	6.25688e+06	9.01423e+06	4.53885e+06	9.86328e+06	1.47479e+07	8.69315e+06	9.95007e+06	1.50387e+07	1.2793e+07
	Nor-9-carboxy-δ9-THC	C21 H28 O4	344.197	12.487	1.4638e+07	5.06943e+06	1.23474e+07	9.27513e+06	9.38582e+06	1.03832e+07	1.05129e+07	4.75301e+06	5.21006e+06	9.25508e+06	1.08769e+07	8.55976e+06
	FAHFA (16:0/18:1)	C34 H64 O4	536.48	16.237	537876	4.29056e+06	1.9844e+06	2.30676e+06	769274	1.92359e+06	2.68181e+06	304453	2.38868e+06	1.40969e+06	1.08363e+06	2.968e+06
	Isoamylamine	C5 H13 N	87.1049	4.662	8.49415e+06	1.07381e+07	1.45677e+07	1.18271e+07	1.19013e+07	1.28255e+07	1.12324e+07	6.08386e+06	1.56324e+07	1.54056e+07	1.18257e+07	1.35298e+07
	Guanosine monophosphate	C10 H14 N5 O8 P	363.058	1.182	6.24354e+07	1.03814e+08	9.22768e+07	6.94689e+07	8.02657e+07	4.59415e+07	1.46313e+08	1.407e+08	2.46082e+08	1.18063e+08	9.58155e+07	1.55161e+08
	farensyl diphosphate	C15 H37 N3 O7 P2	433.209	5.664	7.50079e+06	5.3779e+06	7.32821e+06	1.2985e+07	1.12786e+07	9.95645e+06	5.75005e+06	8.35047e+06	3.00191e+06	9.98416e+06	1.01997e+07	1.35168e+07
	Indole-5-Carboxylic Acid (98%)	C9 H7 N O2	161.048	6.62	7.90191e+06	9.18916e+06	1.2119e+07	1.06614e+07	1.36209e+07	1.06741e+07	8.90883e+06	8.75157e+06	1.25985e+07	1.18454e+07	1.25147e+07	1.34958e+07
	Sorbitan monostearate	C24 H46 O6	430.329	12.459	1.14585e+06	792425	1.50669e+06	1.48855e+06	3.12012e+06	2.05033e+06	1.51973e+06	2.03037e+06	667804	2.43735e+06	2.82437e+06	5.31375e+06
	L-1-Lysophosphatidylethanolamine	C25 H50 N O7 P	507.332	15.233	6.10017e+07	1.96694e+08	1.18747e+08	1.39658e+08	6.7786e+07	1.48973e+08	1.90796e+08	2.04984e+07	1.97668e+08	9.23523e+07	6.5599e+07	1.06458e+08
	N-Acetylornithine	C7 H14 N2 O3	174.101	1.391	2.4006e+08	3.36949e+08	3.57114e+08	4.17546e+08	2.34619e+08	2.91251e+08	3.11515e+08	2.0906e+08	3.90129e+08	3.21558e+08	3.26701e+08	3.50636e+08
	Tyr-Tyr	C18 H20 N2 O5	344.137	6.804	4.0514e+06	1.772e+06	3.79004e+06	3.34541e+06	2.00826e+06	2.72466e+06	2.82994e+06	5.79883e+06	1.59066e+06	3.39295e+06	5.37178e+06	5.17181e+06
	Pro-Leu	C11 H20 N2 O3	228.147	9.078	3.42358e+06	3.5495e+06	4.73066e+06	3.56914e+06	3.47963e+06	3.88685e+06	3.9639e+06	5.45175e+06	3.09478e+06	3.51795e+06	4.66513e+06	4.98071e+06
	4-Methylumbelliferyl glucuronide	C16 H16 O9	352.081	1.172	2.21952e+07	4.72951e+07	4.46666e+07	3.02965e+07	3.76017e+07	5.70238e+07	1.84571e+08	8.77691e+07	2.42775e+08	8.00678e+07	5.50078e+07	9.08337e+07
	Tropic acid	C9 H10 O3	166.063	8.801	6.81527e+06	7.24547e+06	7.18859e+06	9.09993e+06	1.47538e+07	7.23684e+06	6.9431e+06	1.0038e+07	9.87992e+06	8.07043e+06	6.72917e+06	7.15132e+06
	6,6-dimethyl-4-piperidino-5,6-dihydro-2H-thiine-2-thione	C12 H19 N S2	241.095	1.395	3.13765e+08	2.54038e+08	2.37867e+08	4.13282e+08	3.86965e+08	3.05536e+08	3.57674e+08	4.15844e+08	2.83752e+08	3.52078e+08	3.60318e+08	3.35037e+08
	Glycyl-L-leucine	C8 H16 N2 O3	188.116	6.394	2.12764e+08	1.23052e+08	1.55639e+08	1.87703e+08	1.0457e+08	1.50172e+08	1.97105e+08	4.43756e+08	1.34727e+08	1.47341e+08	2.53914e+08	2.07168e+08

## Sheet: Fig. 3b
Fig. 3b	Name	Formula	Molecular Weight	RT [min]	all_LH1	all_LH2	all_LH3	all_LH4	all_LH5	all_LH6	all_CH1	all_CH2	all_CH3	all_CH4	all_CH5	all_CH6
	1-Methyladenosine	C11 H15 N5 O4	281.112	2.216	1.43792e+06	791914	1.15522e+06	1.52501e+06	1.86767e+06	962789	1.14128e+06	1.0992e+06	1.0118e+06	1.39785e+06	1.26756e+06	1.27799e+06
	5,6-Dihydroxyindole-2-Carboxylic Acid	C9 H7 N O4	193.038	6.668	1.30539e+08	1.31735e+08	1.08173e+08	1.07189e+08	7.14569e+07	6.94547e+07	1.27024e+08	1.26463e+08	1.05916e+08	1.29482e+08	1.19462e+08	1.3787e+08
	2-Lysophosphatidylcholine	C24 H50 N O7 P	495.33	14.628	6.38497e+07	6.88405e+07	8.81384e+07	6.57496e+07	4.86536e+07	5.53219e+07	3.03127e+07	1.74685e+07	2.87513e+07	1.9282e+07	2.54774e+07	1.90916e+07
	Isoleucine	C6 H13 N O2	131.095	1.29	1.26775e+08	7.81509e+07	4.25676e+07	1.25406e+08	8.87065e+07	9.35688e+07	8.91141e+07	1.01562e+08	2.42068e+07	9.76033e+07	1.18863e+08	7.88986e+07
	1-Acyl-sn-glycero-3-phosphoserine	C24 H44 N O9 P	521.273	13.93	5.9722e+07	6.39732e+07	5.95242e+07	7.10882e+07	2.11865e+07	2.92015e+07	5.04168e+06	4.927e+06	3.21136e+07	4.73606e+06	3.7514e+06	4.25524e+06
	NAT16-368445_POS	C24 H28 F3 N3 O	862.435	10.414	449787	652668	1.21812e+06	482084	1.66747e+06	1.61454e+06	651555	1.68017e+06	438516	285537	391998	283648
	Isobutyraldehyde	C4 H8 O	72.0577	0.567	8.17669e+07	6.84678e+07	8.56772e+07	8.14114e+07	4.75276e+07	1.29059e+08	7.25962e+07	8.26979e+07	1.137e+08	6.20796e+07	4.79077e+07	1.16316e+08
	trans-Aconitic acid	C6 H6 O6	174.016	1.071	2.47752e+09	2.93513e+09	2.87153e+09	1.8256e+09	1.87375e+09	2.36026e+09	1.80797e+09	2.00668e+09	2.29062e+09	1808890122	1.84392e+09	1.70003e+09
	Spermidine	C7 H19 N3	145.158	1.044	1.65639e+09	2.5083e+09	2.16055e+09	2.41836e+09	2.31624e+09	3.28301e+09	2.71151e+09	2.27927e+09	2.38034e+09	2.92193e+09	3.03066e+09	2.56149e+09
	N3,N4-Dimethyl-L-arginine	C8 H18 N4 O2	202.143	1.331	1.4003e+08	1.10792e+08	1.21268e+08	1.04501e+08	8.58047e+07	9.52089e+07	1.13232e+08	1.20425e+08	1.58094e+08	1.12677e+08	1.12331e+08	8.80093e+07
	2-{[(3-eth-1-ynylphenyl)imino]methyl}-4-nitrophenol	C15 H10 N2 O3	266.071	8.807	7.40097e+07	8.55005e+07	3.94475e+07	3.77466e+07	2.57761e+07	2.0286e+07	1.27644e+07	3.57245e+07	1.41532e+07	2.43425e+07	1.79239e+07	2.34806e+07
	Oxiglutatione	C20 H32 N6 O12 S2	612.153	2.155	5.39878e+07	7.53059e+07	7.65146e+07	1.20631e+08	6.4659e+07	9.34553e+07	7.89057e+07	7.13635e+07	6.92681e+07	8.76683e+07	7.61481e+07	1.22282e+08
	N2-Acetyl-L-ornithine	C7 H14 N2 O3	174.101	2.898	807348	561874	654206	739735	551203	635694	1.88811e+06	604065	251999	783147	440473	426245
	L-1-Lysophosphatidylethanolamine	C23 H46 N O7 P	479.302	14.741	2.70685e+09	3.06064e+09	2.94263e+09	3.08171e+09	3.09516e+09	3.14518e+09	3.18806e+09	2.00208e+09	3.11883e+09	3.06358e+09	2.1327e+09	2.46265e+09
	N-(1-Carboxymethyl)-L-lysine	C8 H16 N2 O4	204.11	1.184	5.32032e+07	5.66458e+07	7.01824e+07	6.73263e+07	7.0832e+07	6.54803e+07	6.58981e+07	5.73486e+07	6.06984e+07	6.79308e+07	6.91674e+07	5.57568e+07
	UDP-glucuronate	C15 H22 N2 O18 P2	580.032	1.102	8.84795e+07	2.8488e+07	7.90767e+07	5.05931e+07	3.00487e+07	2.55593e+07	4.97785e+07	2.60455e+07	2.77672e+07	2.05861e+07	2.52957e+07	2.37939e+07
	3-chloro-2,6-dimethoxybenzoic acid	C9 H9 Cl O4	216.019	5.598	6.15057e+07	1.2456e+08	9.65447e+07	8.28674e+07	6.06066e+07	5.73076e+07	6.17051e+07	1.14279e+08	7.11476e+07	8.10775e+07	7.4891e+07	7.63316e+07
	Isoquinoline	C9 H7 N	129.058	6.822	1.1695e+08	1.24365e+08	1.12559e+08	9.07603e+07	1.01797e+08	1.06045e+08	1.12248e+08	1.09499e+08	1.14036e+08	1.08736e+08	1.15771e+08	1.306e+08
	(S)-(-)-2-Hydroxyisocaproic Acid	C6 H12 O3	132.079	7.195	1.27652e+08	9.54994e+07	8.11865e+07	8.44613e+07	8.79916e+07	1.10615e+08	8.85733e+07	1.17164e+08	1.1933e+08	1.40187e+08	1.40942e+08	1.01021e+08
	bicyclo[2.2.2]oct-2-en-1-yl 4-methylbenzene-1-sulfonate	C15 H18 O3 S	120.069	6.065	920604	760368	885630	876537	722390	980080	815623	1.05194e+06	942434	850545	797472	710293
	gamma-Glutamyltyrosine	C14 H18 N2 O6	310.117	5.91	1.44827e+09	1607589207	1.77503e+09	2.09156e+09	1.6127e+09	1.634e+09	2.30299e+09	3.03967e+09	1.79053e+09	1.39764e+09	1.90139e+09	1.65371e+09
	N-Acetyl-L-Glutamic Acid	C7 H11 N O5	189.064	1.833	1.44158e+06	1.26895e+06	797793	1.938e+06	1.02219e+06	932059	851511	1.24492e+06	1.71073e+06	3.29192e+06	1.5889e+06	1.92587e+06
	Fumaric acid	C4 H4 O4	116.01	1.14	2.33516e+09	2.77975e+09	2.74928e+09	1.53906e+09	1.68556e+09	2.07825e+09	1.90122e+09	2.04203e+09	2.73855e+09	1.67313e+09	1.86938e+09	1.77496e+09
	Coumarin	C9 H6 O2	146.037	2.224	1.8547e+09	2.90999e+09	1.47594e+09	1.51872e+09	2.73596e+09	2.73628e+09	2.41759e+09	2.86434e+09	2.55862e+09	1.73414e+09	3.63722e+09	3.06224e+09
	Lysophosphatidate	C20 H39 O7 P	422.241	14.508	8.48775e+07	7.01926e+07	6.99642e+07	4.22112e+07	4.17618e+07	4.43594e+07	2.13539e+07	1.48411e+07	4.12381e+07	1.61925e+07	1.45967e+07	1.7647e+07
	N-Hydroxy-L-valine	C5 H11 N O3	133.074	14.549	1.36477e+06	1.15857e+06	1.3936e+06	1.36022e+06	1.0233e+06	976493	807651	878841	978385	858476	1.15056e+06	874514
	1-(3-ethyl-2,4-dihydroxy-6-methoxyphenyl)butan-1-one	C13 H18 O4	220.109	10.279	154281	151440	180287	1.3368e+06	106422	144655	151944	144916	97561.5	111641	74811.6	115334
	Palmitoyl sphingomyelin	C39 H79 N2 O6 P	702.568	15.409	838040	376192	343794	469223	1.27342e+06	741612	738119	448948	354550	1.00396e+06	759316	1.4432e+06
	15-Deoxy-Delta12,14-prostaglandin J2	C20 H28 O3	338.184	12.588	6.6346e+06	2.57094e+06	3.24075e+06	7.57293e+06	9.0088e+06	8.02846e+06	2.40153e+07	6.42308e+07	7.06075e+06	3.95252e+07	6.30462e+07	2.97856e+07
	Riboflavin	C17 H20 N4 O6	376.139	8.248	5.14949e+07	6.80586e+07	5.23895e+07	1.10571e+08	3.08958e+07	2.70378e+07	3.18912e+07	7.77073e+07	1.59956e+07	2.22939e+07	2.96763e+07	3.23657e+07
	3-Hydorxy-3-methylglutaric acid	C6 H10 O5	162.052	1.307	1.16835e+09	1.04607e+09	5.10589e+08	2.79831e+08	1.20802e+09	8.84125e+08	1.43225e+09	2.84718e+08	1.43283e+09	1.33616e+09	2.77529e+09	1.03731e+09
	L-Malic acid	C4 H6 O5	134.021	1.143	2.61561e+10	3.05503e+10	3.00242e+10	1.84962e+10	1.86419e+10	2.41086e+10	2.21507e+10	2.31163e+10	30938751555	1.93446e+10	2.20772e+10	2.09285e+10
	MGDG	C29 H48 O10	602.328	14.141	9.16306e+06	1.03327e+07	1.10754e+07	1.73827e+07	3.83737e+07	2.96846e+07	6.72692e+07	2.50939e+07	4.3724e+07	3.64279e+07	1.9998e+07	3.00575e+07
	(2R,3S,4S,5R,6R)-2-(hydroxymethyl)-6-(propan-2-yloxy)oxane-3,4,5-triol	C9 H18 O6	100.064	2.234	953944	953017	954987	1.04719e+06	1.12351e+06	1.06164e+06	1.15321e+06	1.19405e+06	1.11153e+06	1.29549e+06	1.39974e+06	1.29752e+06
	diethyl 2-{[2-(2,4-dichlorophenoxy)anilino]methylidene}malonate	C20 H19 Cl2 N O5	423.072	6.164	2.50816e+07	6.0039e+07	3.66428e+07	6.09604e+07	3.12701e+07	4.65632e+07	1.69143e+07	4.19366e+07	1.17634e+07	2.27154e+07	1.72072e+07	3.76386e+07
	20-Carboxy-Leukotriene B4	C20 H30 O6	366.205	12.778	2.85509e+07	1.23423e+07	6.54046e+06	1.82492e+07	1.11858e+08	7.55251e+06	1.73959e+07	5.72443e+06	4.21654e+07	2.50398e+07	2.47057e+07	1.33965e+07
	2-Lysophosphatidylcholine	C26 H50 N O7 P	519.33	14.451	4.82023e+07	4.98423e+07	7.42012e+07	5.01687e+07	3.26326e+07	4.07626e+07	1.80024e+07	2.23616e+07	2.90597e+07	2.56942e+07	2.53214e+07	2.26013e+07
	Apocynin	C9 H10 O3	166.063	9.402	9.47749e+07	1.09158e+08	8.27836e+07	1.07368e+08	8.72013e+07	6.95277e+07	1.16267e+08	7.61184e+07	1.16198e+08	8.4484e+07	6.4507e+07	7.98156e+07
	Octadecanamine	C18 H39 N	269.309	13.832	7.9311e+07	7.42803e+07	9.26978e+07	1.07184e+08	6.28002e+07	6.67243e+07	8.91554e+07	5.54815e+07	5.75708e+07	9.23153e+07	7.67678e+07	8.2332e+07
	Palmitoleic acid	C16 H30 O2	254.225	13.864	1.23607e+08	3.10921e+07	1.76787e+07	6.43661e+07	4.65013e+07	3.02727e+07	2.68125e+07	5.77779e+07	2.38339e+07	4.48138e+07	3.90933e+07	2.93497e+07
	Sunitinib	C22 H27 F N4 O2	420.197	15.875	252547	237265	271692	239410	635174	389279	810051	533676	472484	723974	429304	598079
	Hexadecanamide	C16 H33 N O	255.256	15.544	9.8026e+07	8.57787e+07	1.18138e+08	1.06005e+08	9.89192e+07	9.09683e+07	7.37718e+07	5.48538e+07	9.96437e+07	9.03965e+07	8.19452e+07	7.34834e+07
	5β-Androstan-17β-ol-3-one	C19 H30 O2	290.225	13.828	3.32845e+07	2.09225e+07	2.30333e+07	5.63105e+07	5.85362e+07	5.21485e+07	4.28795e+07	3.35912e+07	4.47423e+07	6.13494e+07	5.0389e+07	5.84748e+07
	L-1-Lysophosphatidylethanolamine	C22 H44 N O7 P	465.284	14.44	7.68049e+07	7.27745e+07	6.57256e+07	3.25449e+07	3.79369e+07	3.43378e+07	1.07216e+07	7.15374e+06	3.31744e+07	1.40055e+07	7.80655e+06	7.23812e+06
	oxoglutarate	C5H5O5-	145.09	5.585	414306	606547	339207	504763	548557	796283	434718	475603	394557	402118	727742	1.15385e+06
	Phosphatidylcholine	C26 H54 N O7 P	523.362	15.164	1.02008e+07	3.13521e+07	7.61746e+07	9.0253e+07	6.61494e+07	7.88687e+07	1.68928e+07	1.26984e+07	6.25358e+06	1.82454e+07	1.44846e+07	1.42414e+07
	N1-(2,3-dihydro-1,4-benzodioxin-6-yl)acetamide	C10 H11 N O3	193.074	5.615	6.07222e+07	1.09073e+08	7.4208e+07	5.66481e+07	4.87201e+07	6.18987e+07	5.91249e+07	8.62709e+07	6.30717e+07	7.19415e+07	8.14534e+07	7.22073e+07
	5-Methyl-dl-tryptophan	C12 H14 N2 O2	218.106	6.853	1.09627e+06	735683	799707	864173	503080	394285	481859	427363	986857	805642	806060	1.09439e+06
	2-Lysophosphatidylcholine	C22 H46 N O7 P	467.299	14.099	6.69072e+07	6.183e+07	6.90868e+07	5.07631e+07	3.5914e+07	5.02256e+07	8.73824e+06	4.22735e+06	1.34368e+07	1.73431e+07	9.97249e+06	1.17558e+07
	FAHFA (18:2/22:3)	C40 H68 O4	612.512	14.14	2.88892e+07	1.8772e+07	1.88125e+07	5.00386e+07	3.79486e+07	2.67349e+07	6.12553e+07	5.68331e+07	2.62432e+07	3.65538e+07	4.88796e+07	4.42251e+07
	2-Methylbutyroylcarnitine	C12 H23 N O4	245.163	7.761	838409	630478	429565	927721	222203	272610	474389	785637	200505	352544	267551	315181
	3-Hydroxy-3-Methyl Butyric Acid	C5 H10 O3	118.062	8.324	689521	583591	653251	543099	470446	968408	522723	678339	685752	457162	977525	667037
	3-(3,4-Dihydroxyphenyl)propanoate	C9 H10 O4	164.048	7.056	6.37709e+07	4.39525e+07	8.06083e+07	8.00905e+07	8.42615e+07	3.43929e+07	1.23178e+08	5.47783e+07	7.80507e+07	6.16788e+07	5.54102e+07	6.42556e+07
	Di(2-ethylhexyl) phthalate	C24 H38 O4	390.277	15.481	1.1064e+08	1.03087e+08	1.02951e+08	1.01568e+08	8.61034e+07	8.04602e+07	7.82839e+07	8.03914e+07	8.09971e+07	9.32368e+07	7.43228e+07	7.21841e+07
	4-amino-2-(4-chlorophenyl)-6-(methylthio)pyrimidine-5-carbonitrile	C12 H9 Cl N4 S	276.023	1.059	3.22188e+07	5.67539e+07	5.6953e+07	4.36587e+07	3.55622e+07	3.53464e+07	1.8928e+07	5.20501e+07	1.55545e+07	2.97911e+07	2.26655e+07	3.07313e+07
	L-Methionine S-oxide	C5 H11 N O3 S	165.045	1.269	1.3855e+09	1.77833e+09	1.27614e+09	1.96134e+09	1.28199e+09	1.24974e+09	8.27533e+08	7.04923e+08	8.62384e+08	1.76667e+09	1.35974e+09	1.26513e+09
	2-methyl-2,3,4,5-tetrahydro-1,5-benzoxazepin-4-one	C10 H11 N O2	159.069	6.823	9.11208e+07	1.05712e+08	8.46194e+07	8.22676e+07	7.98466e+07	9.15766e+07	8.47062e+07	8.61491e+07	8.63815e+07	9.9257e+07	1.2036e+08	8.37239e+07
	FAHFA (16:1/22:3)	C38 H66 O4	586.497	13.989	1.45772e+07	1.12685e+07	1.41899e+07	5.431e+07	2.69081e+07	2.18142e+07	3.57257e+07	2.78869e+07	1.91823e+07	2.32492e+07	2.7091e+07	2.68359e+07
	Monolaurin	C15 H30 O4	274.215	14.015	1.09079e+08	5.09994e+07	1.00608e+08	1.00004e+08	4.28721e+07	4.63385e+07	1.11835e+07	5.32727e+06	2.39984e+07	1.15701e+07	7.17919e+06	9.46044e+06
	2-Oxobutyric acid	C4 H6 O3	102.031	1.348	9.71221e+08	7.77833e+08	5.6617e+08	7.72549e+08	1.12564e+09	2.48573e+09	8.0799e+08	6.48671e+08	1.18619e+09	1.02985e+09	1.19354e+09	1.14678e+09
	L-Threonine	C4 H9 N O3	119.058	1.248	1.87933e+09	1.82207e+09	1.68878e+09	1.88944e+09	1.60224e+09	1.94783e+09	1.19841e+09	1.63918e+09	8.81057e+08	1.6176e+09	1.91634e+09	1.55405e+09
	1-Acyl-sn-glycero-3-phosphoserine	C28 H46 N O9 P	571.294	6.591	192686	319091	373318	409732	862707	166904	220998	472990	276787	169592	185784	180383
	Hydroquinone	C6 H6 O2	110.037	0.16	3694.45	820.83	831.247	761.929	2235.85	813.341	975673	766.803	1008.44	1110.11	48221.8	888.558
	4-benzyl-N-(3,5-dichlorophenyl)-1,4-diazepane-1-carboxamide	C19 H21 Cl2 N3 O	377.107	1.269	4.3614e+07	4.8377e+07	3.60439e+07	3.12149e+07	4.13595e+07	3.70465e+07	5.88313e+07	5.35687e+07	3.7206e+07	6.03747e+07	4.0567e+07	4.61846e+07
	Verbascose	C30 H52 O26	828.272	1.389	1.6515e+08	1.26856e+08	3.75953e+07	1.46332e+08	9.15063e+08	1.26506e+09	4.72979e+08	2.84878e+07	7.32755e+08	9.90004e+08	2.36977e+09	1.01651e+09
	5-(tert-butyl)-2-methyl-N-(5-methyl-3-isoxazolyl)-3-furamide	C14 H18 N2 O3	262.13	8.535	5.06722e+07	2.94585e+07	2.13908e+07	5.33007e+07	1.79141e+07	1.54008e+07	1.12025e+07	3.77149e+07	9.96485e+06	1.10989e+07	2.65873e+07	1.32899e+07
	3-Furoic acid	C5 H4 O3	112.016	1.165	1.16509e+09	2.73169e+08	2.24046e+09	4.91286e+08	1.22266e+09	4.3856e+08	5.75179e+08	6.18583e+08	5.67619e+08	7.58006e+08	8.64843e+08	4.12726e+08
	beta-Alanine	C3 H7 N O2	89.0479	1.275	2.6498e+09	2.05746e+09	2.38488e+09	1.67683e+09	2.04149e+09	1.82849e+09	3.08913e+09	2.06583e+09	3.09748e+09	3.16145e+09	2.82792e+09	2.57881e+09
	3-Methylcrotonylglycine	C7 H11 N O3	175.087	1.151	7.75006e+07	8.54116e+07	1.05618e+08	6.66645e+07	6.47168e+07	6.08342e+07	8.06096e+07	6.98917e+07	8.88575e+07	8.78513e+07	8.46574e+07	8.41081e+07
	o-Cresol	C7 H8 O	108.058	15.362	2.61357e+07	2.0762e+07	3.30466e+07	3.41674e+07	3.31569e+07	3.07805e+07	7.05158e+07	7.66325e+07	3.94106e+07	6.45017e+07	8.83463e+07	5.31985e+07
	Raubasine	C21 H24 N2 O3	352.178	13.847	1.10308e+08	3.32268e+07	3.20065e+06	2.00639e+07	1.78221e+07	7.46264e+06	1.45212e+07	2.81279e+07	754066	3.39504e+07	2.97138e+07	1.09209e+07
	Methionine sulfoxide	C5 H11 N O3 S	165.046	1.311	2.70382e+09	1.96856e+09	1.86547e+09	1.93608e+09	2.66195e+09	2077951505	1.42844e+09	1.32605e+09	1.59146e+09	2.93872e+09	2.50546e+09	1.9884e+09
	mesaconic acid	C5 H6 O4	130.027	1.915	1.09106e+08	6.83133e+07	9.36769e+07	5.42671e+07	6.09296e+07	7.31176e+07	1.04902e+08	8.91191e+07	9.73364e+07	8.26797e+07	1.00533e+08	6.94934e+07
	4-Ethylbenzaldehyde	C9 H10 O	134.073	5.397	8.0091e+07	8.09822e+07	9.2256e+07	9.375e+07	9.73577e+07	6.94009e+07	9.18151e+07	9.22008e+07	7.95117e+07	8.043e+07	1.03821e+08	8.04554e+07
	L-Hydroxyproline	C5 H9 N O3	131.058	0.068	3058.84	951.887	958.276	875.218	27342.8	936.76	782222	853.615	1174.11	1196.75	1133.17	992.023
	Trans-Citridic Acid	C6 H6 O6	174.017	2.026	6.42375e+07	7.71038e+07	1.01971e+08	5.1881e+07	3.22946e+07	5.17268e+07	7.67999e+07	8.35157e+07	8.76629e+07	5.73574e+07	5.04495e+07	6.67709e+07
	Kaempferol	C15 H10 O6	286.048	9.278	1.38958e+07	5.88342e+06	906427	1.39349e+07	1.20031e+07	2.84591e+06	1.11006e+08	1.02474e+07	1.54513e+06	1.56959e+07	2.01484e+07	6.95565e+06
	DL-Stachydrine	C7 H13 N O2	143.095	1.387	5.18853e+07	9.67189e+07	2.59355e+07	7.46963e+07	5.83014e+07	6.26582e+07	3.38918e+07	3.467e+07	1.77702e+07	3.32683e+07	2.50496e+07	2.30575e+07
	Gamma-Caprolactone	C6 H10 O2	114.068	7.211	1.01742e+08	7.71075e+07	6.45042e+07	6.70101e+07	7.05603e+07	8.6706e+07	6.93067e+07	9.12771e+07	9.05921e+07	1.05969e+08	1.09612e+08	7.8947e+07
	Lysine Butyrate	C10 H22 N2 O4	234.158	1.905	499375	490073	516218	612451	484314	538909	498903	532178	465772	521891	594945	575092
	Acetildenafil	C25 H34 N6 O3	466.27	14.521	5.09452e+07	4.56992e+07	5.834e+07	4.93183e+07	3.00073e+07	2.62788e+07	2.64147e+06	1.18935e+06	1.05702e+07	1.27688e+06	701340	738626
	L-Dopa	C9 H11 N O4	197.069	1.539	1.98958e+09	1607167397	2.77423e+09	1.42798e+09	9.64503e+08	1.53879e+09	1.27111e+09	1.33551e+09	1.17071e+09	8.81267e+08	1.00793e+09	9.61425e+08
	Glycerol	C3 H8 O3	92.0475	0.559	5.10553e+07	6.73723e+07	6.49401e+07	5.33185e+07	4.81138e+07	7.45668e+07	5.86455e+07	8.93289e+07	1.07285e+08	5.34297e+07	5.11712e+07	5.00526e+07
	Carnitine	C7 H15 N O3	161.105	7.002	484568	540810	578363	575378	501620	398663	251451	560574	274272	360619	341821	570880
	Azelaic acid	C9 H16 O4	188.105	10.35	9.59258e+07	5.36368e+07	3.91027e+07	8.88443e+07	4.74157e+07	5.59102e+07	4.05991e+07	7.60231e+07	3.77941e+07	7.4537e+07	6.60944e+07	5.48043e+07
	7-Methylguanine	C6 H7 N5 O	165.065	1.86	1.02515e+08	7.74105e+07	6.32145e+07	8.48363e+07	6.13794e+07	8.1655e+07	4.64458e+07	6.80791e+07	1.12609e+08	6.42435e+07	7.34946e+07	6.45659e+07
	Maltotetraose	C24 H42 O21	666.224	1.705	503447	504423	477291	549902	467237	475537	503118	544676	702426	494840	541729	503178
	D-α-Hydroxyglutaric acid	C5 H8 O5	148.036	1.14	1.83605e+09	2.12475e+09	1.9786e+09	1.41055e+09	1.55381e+09	1.88588e+09	1.37246e+09	1.66606e+09	1.61091e+09	8.65208e+08	1.64819e+09	1.50265e+09
	2,3-Dihydroxybenzoic Acid	C7 H6 O4	154.027	2.004	3.75245e+07	7.39543e+07	9.7319e+07	4.37342e+07	1.42624e+07	3.23478e+07	3.04577e+07	4.42094e+07	4.97514e+07	1.39612e+07	1.35189e+07	2.27322e+07
	Pantothenic acid	C9 H17 N O5	219.111	4.798	71235.5	233579	547801	99482.5	94401	66026.5	111122	66221.9	98536.4	118288	169071	113362
	Dihydrouracil	C4 H6 N2 O2	114.043	1.229	3.87151e+07	1.61791e+07	4.17128e+07	3.93353e+07	2.82364e+07	3.84209e+07	4.01502e+07	4.87859e+07	2.81124e+07	3.04928e+07	3.85068e+07	4.27719e+07
	3-(3,4-Dihydroxyphenyl)-2-Methylalanine	C10 H13 N O4	211.085	8.11	1.00141e+08	4.7572e+07	7.84169e+06	5.15091e+07	1.41838e+07	1.75185e+07	1.61365e+07	5.55484e+07	7.28646e+06	3.81829e+07	2.38922e+07	2.35806e+07
	1-Acyl-sn-glycero-3-phosphoglycerol	C24 H43 O9 P	506.262	13.598	4.19188e+07	4.18826e+07	5.83641e+07	2.67132e+07	1.35862e+07	1.64931e+07	5.2624e+06	2.96881e+06	9.13226e+06	4.27622e+06	3.31302e+06	3.54724e+06
	Citric acid	C6 H8 O7	192.026	1.082	1.94365e+10	2.93612e+10	2.76939e+10	1.84376e+10	1.84625e+10	1.95194e+10	1.28002e+10	7.18706e+09	1.54149e+10	1.63953e+10	1.24253e+10	1.1248e+10
	D-Glycerate	C3 H6 O4	106.026	1.229	5.51117e+07	4.68008e+07	3.74065e+07	4.71013e+07	4.64234e+07	4.44111e+07	3.97016e+07	3.85802e+07	3.41326e+07	4.40111e+07	5.3315e+07	4.12381e+07
	3-Methylglutaric acid	C6 H10 O4	146.058	2.447	7.36355e+07	8.5512e+07	7.82743e+07	6.99591e+07	6.71458e+07	4.97633e+07	6.34291e+07	7.05014e+07	8.25596e+07	8.22203e+07	8.20711e+07	8.91562e+07
	7-Methyluric Acid	C6 H6 N4 O3	182.045	1.22	5.00358e+07	5.51439e+07	4.82099e+07	4.65552e+07	4.78224e+07	4.47721e+07	2.79028e+07	4.31747e+07	2.3347e+07	3.74036e+07	4.02573e+07	3.70559e+07
	Phenol	C6 H6 O	94.0415	1.88	3.26022e+07	4.63987e+07	4.17579e+07	9.85348e+06	4.65956e+07	4.81322e+07	3.21265e+07	4.79507e+07	4.83396e+07	1.79936e+07	5.1587e+07	3.55231e+07
	FAHFA (16:0/18:2)	C34 H62 O4	534.46	14.291	2.54182e+07	1.21906e+07	1.53772e+07	4.64658e+07	3.24434e+07	2.09916e+07	2.29701e+07	1.73706e+07	1.61978e+07	2.40858e+07	1.63286e+07	2.39711e+07
	L-Alanyl-L-leucine	C9 H18 N2 O3	202.131	1.388	4.04078e+07	3.47652e+07	2.724e+07	4.45953e+07	2.9051e+07	3.77949e+07	3.35056e+07	4.73872e+07	2.2983e+07	2.95646e+07	2.6955e+07	3.2927e+07
	Phenylacetaldehyde	C8 H8 O	120.057	4.788	3.28391e+07	3.22948e+07	2.65296e+07	3.20216e+07	2.65778e+07	3.85734e+07	2.47907e+07	4.71474e+07	1.80711e+07	2.34588e+07	3.37289e+07	2.68184e+07
	Aspartic Acid	C4 H7 N O4	133.037	2.88	210875	382659	333427	294653	327597	297008	423643	354183	270968	401874	465516	211738
	FAHFA (18:1/22:3)	C40 H70 O4	614.528	14.392	4.63951e+08	3.41552e+08	3.70104e+08	6.55629e+08	8.28703e+08	6.56096e+08	1.29513e+09	1.28632e+09	8.29699e+08	1.36933e+09	1.36206e+09	1.4476e+09
	Styrene	C8 H8	104.063	5.38	6.98166e+07	6.68503e+07	5.63041e+07	7.49038e+07	6.88284e+07	6.85162e+07	7.31621e+07	8.17189e+07	7.11126e+07	7.51591e+07	7.85019e+07	8.11206e+07
	Dihydrotestosterone	C19 H30 O2	290.225	14.131	1.25951e+07	6.50039e+06	9.49568e+06	9.19124e+06	1.72193e+07	1.05416e+07	2.50834e+07	4.88247e+07	9.08199e+06	5.51657e+07	9.6746e+07	3.16765e+07
	4-chloro-1H-indazol-3-amine	C7 H6 Cl N3	167.024	1.318	1.84648e+09	1.20564e+09	1.59874e+08	1.32193e+08	1.92387e+08	1.10283e+09	3.9351e+08	8.55476e+08	3.56862e+08	9.1542e+08	9.3593e+08	1.14969e+09
	Malonic acid	C3 H4 O4	104.01	1.135	4.24611e+07	4.01496e+07	3.44498e+07	4.06027e+07	4.37928e+07	4.47848e+07	2.52844e+07	2.85245e+07	3.08104e+07	4.03413e+07	5.55781e+07	3.58026e+07
	L-Cysteine-glutathione gisulfide	C13 H22 N4 O8 S2	426.086	1.176	3.37525e+07	3.10709e+07	3.17409e+07	3.80245e+07	3.83164e+07	4.61954e+07	3.46976e+07	3.29101e+07	3.20662e+07	4.11317e+07	3.73067e+07	4.35425e+07
	ADP	C10 H15 N5 O10 P2	427.027	1.38	1.93311e+07	5.40045e+07	2.81125e+07	2.70044e+07	1.57803e+07	1.71457e+07	2.15805e+07	4.05511e+07	1.5862e+07	3.36921e+07	1.4864e+07	2.76049e+07
	N-Acetyl-alpha-D-glucosamine 1-phosphate	C8 H16 N O9 P	301.055	1.135	1.23162e+09	1.48135e+09	1.33387e+09	1.36726e+09	1.43149e+09	1.69038e+09	1.04551e+09	1.08735e+09	1.44748e+09	1.06199e+09	1.24191e+09	9.97465e+08
	2-Lysophosphatidylcholine	C22 H44 N O7 P	465.286	13.937	4.26279e+07	4.90736e+07	4.95777e+07	7.77781e+07	1.7962e+07	2.56841e+07	6.01553e+06	2.41103e+06	1.24774e+07	3.18935e+06	3.1196e+06	3.77028e+06
	Bialaphos	C11 H22 N3 O6 P	305.111	2.008	5.48356e+07	5.8542e+07	3.37275e+07	7.76191e+07	3.91067e+07	5.29578e+07	4.242e+07	4.39783e+07	1.79916e+07	4.59358e+07	4.03604e+07	4.95226e+07
	Thr-Leu	C10 H20 N2 O4	232.143	1.112	2.15586e+09	1.39736e+09	1.16303e+09	1.43699e+09	1.73646e+09	8.18288e+08	1.95221e+09	5.41928e+08	1.52226e+09	1.82881e+09	1.58802e+09	7.42734e+08
	D-Mannitol	C6 H14 O6	182.078	1.259	1.54264e+09	1.54145e+09	1.45795e+09	1.29871e+09	1.17847e+09	1.29076e+09	1.13984e+09	1.3724e+09	1.2386e+09	1.45547e+09	8.86515e+08	1.05788e+09
	N-Acetylthreonine	C6 H11 N O4	161.068	1.26	4.45191e+07	2.94232e+07	3.3909e+07	3.20312e+07	4.73419e+07	4.64341e+07	3.3751e+07	2.31014e+07	3.23772e+07	4.29325e+07	5.1909e+07	3.47028e+07
	Uric acid	C5 H4 N4 O3	168.029	1.752	1.53983e+09	1.13769e+09	6.94444e+08	1.86832e+09	1.22931e+09	1.33735e+09	6.04737e+08	1.59475e+09	2.72801e+08	1.32934e+09	1.42291e+09	1.2951e+09
	L-1-Lysophosphatidylethanolamine	C21 H44 N O7 P	453.286	14.645	5.61132e+07	3.55273e+07	8.31414e+07	6.90072e+07	4.05716e+07	4.66374e+07	3.02706e+07	1.87704e+07	3.26382e+07	2.48218e+07	2.41355e+07	2.21192e+07
	D-Pantethine	C22 H42 N4 O8 S2	554.247	10.447	5.38482e+07	2.97201e+07	4.74984e+06	2.78675e+07	1.50269e+07	1.46547e+07	3.41966e+06	2.23092e+07	1.86248e+06	1.57304e+07	1.81513e+07	6.12639e+06
	Maltopentaose	C30 H52 O26	850.258	1.435	1.17372e+07	2.71787e+07	7.00002e+06	9.34482e+06	5.18416e+07	7.81874e+07	1.96962e+07	5.02606e+06	2.38248e+07	3.6189e+07	6.56686e+07	4.12914e+07
	2-Phenylacetamide	C8 H9 N O	135.069	7.058	3.52413e+07	2.85738e+07	4.83382e+07	5.95247e+07	7.76005e+07	2.31676e+07	6.33078e+07	3.68438e+07	5.18085e+07	4.88148e+07	5.52132e+07	4.15225e+07
	DL-α-Aminocaprylic acid	C8 H17 N O2	159.126	8.945	3.76931e+07	5.37504e+07	3.505e+07	2.20516e+07	2.55644e+07	3.31935e+07	3.76092e+07	2.67606e+07	9.72989e+07	3.13076e+07	2.63269e+07	3.14598e+07
	Serine	C3 H7 N O3	105.043	14.251	116142	119495	127897	103559	105812	99881.5	73153.6	58023.3	248609	76080.4	123747	69560.7
	Sinigrin	C10 H17 N O9 S2	359.033	1.384	5.20304e+07	1.87556e+07	1.35301e+07	1.73799e+07	1.07212e+07	1.99155e+07	1.31134e+07	2.49718e+07	4.24889e+06	1.18406e+07	1.12484e+07	7.57556e+06
	L-Serine	C3 H7 N O3	105.043	1.269	6.93053e+07	4.87312e+07	5.64104e+07	4.8153e+07	7.5763e+07	5.24675e+07	8.16105e+07	5.5927e+07	6.30822e+07	7.92141e+07	7.08688e+07	3.59806e+07
	4-(allyloxy)-1,2-dihydroquinolin-2-one	C12 H11 N O2	201.079	5.599	7.97956e+07	5.3649e+07	5.55343e+07	6.41635e+07	4.87999e+07	3.79732e+07	7.73338e+07	5.80651e+07	4.41659e+07	8.72032e+07	8.21643e+07	8.23272e+07
	N-Acetylputrescine	C6 H14 N2 O	130.111	1.405	8.35274e+07	4.42854e+07	4.20357e+07	5.67085e+07	4.20266e+07	4.36477e+07	5.36813e+07	6.79431e+07	8.91418e+07	7.14268e+07	5.33594e+07	5.53651e+07
	Hendecanoic Acid	C11 H22 O2	186.162	0.069	499.884	309.326	319.188	291.522	2941.26	312.021	165767	284.327	391.079	398.62	377.442	330.428
	Xanthine	C5 H4 N4 O2	152.034	2.043	8.29911e+07	4.38379e+07	3.87837e+07	6.3032e+07	4.69641e+07	6.37366e+07	2.2841e+07	3.3563e+07	3.35974e+07	3.13943e+07	2.64005e+07	2.18997e+07
	2-Lysophosphatidylcholine	C28 H52 N O7 P	605.367	14.605	3.22488e+07	3.12821e+07	4.69404e+07	2.39005e+07	1.57916e+07	1.7723e+07	8.33373e+06	6.35334e+06	1.44724e+07	2.9057e+06	4.4082e+06	5.04901e+06
	Papaverine	C20 H21 N O4	339.144	6.993	3.91581e+07	4.53157e+07	1.43666e+07	6.74099e+07	2.43245e+07	2.09462e+07	1.48638e+07	7.15314e+07	7.22027e+06	1.83328e+07	1.1827e+07	1.5054e+07
	L-1-Lysophosphatidylethanolamine	C23 H42 N O7 P	475.271	14.171	2.0239e+09	1.76376e+09	1.80113e+09	1.63162e+09	1.18128e+09	1.128e+09	7.94428e+08	5.83674e+08	9.71136e+08	5.38808e+08	5.89117e+08	5.05849e+08
	1-Acyl-sn-glycero-3-phosphoinositol	C25 H49 O12 P	572.293	14.025	1.67495e+07	4.67798e+07	3.40902e+07	1.34732e+07	1.13497e+07	1.25115e+07	2.08238e+06	1.13753e+06	1.45055e+07	6.46532e+06	2.03718e+06	1.42503e+06
	Tetramethylpyrazine	C8 H12 N2	136.1	11.939	8.1348e+07	1.99915e+07	1.21127e+07	3.71514e+07	3.86337e+07	2.7644e+07	1.56725e+07	2.45682e+06	5.12207e+07	6.84703e+07	3.85571e+07	3.49634e+07
	xanthosine-5-phosphate	C10 H13 N4 O9 P	364.043	1.109	3.80006e+07	2.05912e+07	1.22158e+07	3.66776e+07	2.82144e+07	2.8559e+07	9.51726e+06	2.32386e+07	7.78108e+06	2.49814e+07	2.49105e+07	2.24575e+07
	3-Succinoylpyridine	C9 H9 N O3	179.059	5.978	1.85356e+09	1.79693e+09	1.5915e+09	1.40556e+09	1.35724e+09	1.19868e+09	1.88977e+09	1.41888e+09	1.77198e+09	1.59568e+09	1.64411e+09	1.62834e+09
	Phosphatidylcholine	C26 H52 N O7 P	521.349	14.786	1.04672e+10	1.43693e+10	2.08175e+10	1.68399e+10	2.92852e+10	2.98862e+10	2.5787e+10	1.9416e+10	2.84554e+10	3.15976e+10	2.39085e+10	2.15736e+10
	N-benzyl-N-isopropyl-N'-[4-(trifluoromethoxy)phenyl]urea	C18 H19 F3 N2 O2	352.138	4.781	3.68504e+07	2.94434e+07	2.76103e+07	2.55303e+07	2.72216e+07	2.93788e+07	2.39856e+07	3.72763e+07	1.99781e+07	2.31842e+07	2.59319e+07	1.49994e+07
	2-Lysophosphatidylcholine	C26 H50 N O7 P	579.351	14.459	4.50513e+08	1.44413e+09	8.03411e+08	4.25675e+08	3.33344e+08	4.00121e+08	9.61034e+07	1.00304e+08	2.76806e+08	9.82027e+07	9.48343e+07	9.23332e+07
	6-Keto-prostaglandin f1alpha	C20 H34 O6	370.236	12.91	7.75522e+07	6.9401e+06	1.99185e+06	3.22951e+06	3.81858e+06	2.49589e+06	2.11115e+07	4.62196e+06	3.13465e+07	3.35507e+06	3.76434e+06	3.01927e+06
	3-Hydroxydecanoic acid	C10 H20 O3	188.14	11.337	1.02302e+08	1.44068e+09	6.73122e+07	8.35517e+07	5.91708e+08	3.41181e+08	9.81048e+07	2.28864e+08	1.08852e+08	9.16239e+07	8.94627e+07	5.42969e+07
	1-Acyl-sn-glycero-3-phosphoinositol	C27 H53 O12 P	600.324	14.427	1.01093e+07	4.35135e+07	2.73918e+07	1.47312e+07	7.33843e+06	9.53055e+06	9.40918e+06	8.16784e+06	1.00374e+07	9.08336e+06	9.44336e+06	7.85702e+06
	Desmethylclozapine	C17 H17 Cl N4	312.115	5.637	4.62026e+07	4.2466e+07	3.05869e+07	6.55204e+07	6.29503e+07	4.3788e+07	4.37966e+07	5.18371e+07	2.78918e+07	6.47306e+07	6.19958e+07	7.14671e+07
	Ornithine	C5 H12 N2 O2	132.09	1.195	7.49911e+07	2.22062e+07	2.80803e+07	5.75076e+07	4.31546e+07	3.20983e+07	3.34685e+07	3.6319e+07	3.69947e+07	5.97244e+07	6.99294e+07	3.88722e+07
	L-1-Lysophosphatidylethanolamine	C25 H46 N O7 P	503.298	14.556	2.80198e+07	2.58444e+07	4.16432e+07	2.37514e+07	1.75491e+07	1.72449e+07	7.55349e+06	7.21721e+06	1.12461e+07	5.88786e+06	2.17438e+06	5.37981e+06
	N-[2-chloro-6-(trifluoromethoxy)phenyl]-2,2-dimethylpropanamide	C12 H13 Cl F3 N O2	295.059	1.247	1.30533e+09	1.69963e+09	1.36896e+09	1.04142e+09	1.30607e+09	1.34097e+09	1.32337e+09	1.32649e+09	1.52772e+09	1.6621e+09	1.62784e+09	1.69355e+09
	6-(3-hydroxybutan-2-yl)-5-(hydroxymethyl)-4-methoxy-2H-pyran-2-one	C11 H16 O5	210.087	10.351	6.61241e+07	3.56909e+07	2.72586e+07	6.44892e+07	3.02441e+07	4.13303e+07	2.92171e+07	5.67027e+07	2.84258e+07	5.68054e+07	4.9351e+07	4.21387e+07
	1-Acyl-sn-glycero-3-phosphoinositol	C25 H47 O12 P	570.278	13.752	2.38174e+07	4.18599e+07	3.32762e+07	2.31208e+07	8.56979e+06	1.27654e+07	929219	302859	1.35014e+07	773010	375996	301449
	L-Lysine	C6 H14 N2 O2	146.106	1.45	4.79921e+07	6.05006e+07	6.99667e+07	2.92936e+07	1.45029e+07	2.57184e+07	3.2844e+07	3.70921e+07	5.78496e+07	1.79952e+07	1.64027e+07	2.36452e+07
	Phosphoric acid	H3 O4 P	97.967	1.127	1.39752e+09	9.11586e+08	5.36274e+08	8.71364e+08	5.57572e+08	8.80658e+08	4.66493e+08	8.58314e+08	4.58692e+08	6.06003e+08	6.44165e+08	4.47786e+08
	Trigonelline	C7 H7 N O2	137.048	1.336	1.84424e+09	1.34153e+09	6.19912e+08	1.48003e+09	9.81241e+08	1.17278e+09	9.67052e+08	1.5137e+09	4.81006e+08	1.25665e+09	1.88519e+09	1.33392e+09
	Jasmone	C11 H16 O	164.12	15.359	1.29381e+07	1.09129e+07	1.72774e+07	2.28932e+07	2.45038e+07	2.01009e+07	5.48969e+07	6.24374e+07	2.14818e+07	5.09722e+07	6.65024e+07	4.0744e+07
	Pseudouridine	C9 H12 N2 O6	244.07	1.391	1.81584e+07	1.88784e+07	1.02565e+07	2.02697e+07	2.43071e+07	4.2532e+07	1.47002e+07	1.15674e+07	1.45185e+07	1.53523e+07	3.00556e+07	2.58457e+07
	N6,2-O-Dibutyryladenosine-3,5-cyclic monophosphate	C18 H24 N5 O8 P	469.136	2.15	1.49334e+07	2.77058e+07	1.84801e+07	2.92652e+07	3.7454e+07	5.89316e+07	1.65539e+07	6.12596e+07	2.16398e+07	1.6026e+07	2.2708e+07	4.32672e+07
	Glycyl-L-leucine	C8 H16 N2 O3	188.116	6.327	2.82006e+07	1.59303e+07	8.19052e+06	6.10646e+07	9.21473e+06	6.97007e+06	1.62478e+07	2.31409e+07	5.18039e+06	1.01844e+07	1.84938e+07	7.93243e+06
	S-Adenosylhomocysteine	C14 H20 N6 O5 S	384.122	2.1	2.5442e+07	5.41766e+07	5.12867e+07	5.7715e+07	4.1804e+07	4.39322e+07	3.44668e+07	5.03438e+07	3.22915e+07	5.10942e+07	4.23274e+07	6.8874e+07
	N-Phenylacetylglycine	C10 H11 N O3	193.074	8.119	7.00799e+07	3.09689e+07	3.6834e+06	3.11453e+07	8.35306e+06	9.77578e+06	9.65207e+06	3.25888e+07	3.5868e+06	2.10286e+07	1.32381e+07	1.28069e+07
	Acetylcholine	C7 H15 N O2	145.111	1.326	2.21437e+07	2.31496e+07	1.7349e+07	4.41253e+07	5.71742e+07	5.8485e+07	3.60584e+07	3.28293e+07	4.11778e+07	7.39198e+07	6.40082e+07	5.87406e+07
	Uracil	C4 H4 N2 O2	112.027	1.323	3.02824e+07	2.2482e+07	2.25473e+07	1.07622e+07	1.80765e+07	2.19749e+07	1.32835e+07	1.23693e+07	1.0277e+07	3.60835e+07	2.19272e+07	1.63169e+07
	8-(2,3-dihydroxy-3-methylbutyl)-7-methoxy-2H-chromen-2-one	C15 H18 O5	295.142	10.568	6.86713e+07	1.47527e+07	7.65769e+06	1.42007e+07	1.7356e+07	7.10721e+06	1.49412e+07	3.13968e+07	2.3221e+07	4.05661e+07	2.62434e+07	2.28158e+07
	Eicosatrienoic acid	C20 H34 O2	306.256	15.326	1.69368e+07	8.49537e+06	1.97735e+07	2.08358e+07	2.67666e+07	1.55722e+07	5.53042e+07	5.92148e+07	3.98973e+07	4.64382e+07	2.38363e+07	4.50672e+07
	7-methyl-3-nitroimidazo[1,2-a]pyridine	C8 H7 N3 O2	177.052	1.231	6.78397e+07	5.845e+07	5.70073e+07	4.25562e+07	5.62926e+07	5.10272e+07	3.39182e+07	2.67268e+07	3.9122e+07	3.85679e+07	3.7746e+07	3.36018e+07
	DL-α-Methoxyphenylacetic acid	C9 H10 O3	166.062	3.146	3.99271e+07	1.46749e+07	9.35108e+06	1.92069e+07	1.77696e+07	1.35109e+07	7.13601e+06	3.14638e+07	5.03622e+06	2.07907e+07	2.64031e+07	1.08529e+07
	Debromohymenialdisine	C11 H11 N5 O2	245.09	1.319	5.13556e+07	2.85279e+07	2.87341e+07	5.82223e+07	5.22189e+07	4.28964e+07	4.62199e+07	4.81982e+07	3.5119e+07	5.62806e+07	5.75967e+07	5.80328e+07
	Phosphatidylcholine	C24 H48 N O7 P	493.318	14.31	1.67464e+09	1.18875e+09	1.50902e+09	1.37368e+09	1.46084e+09	1.37271e+09	6.55775e+08	4.21344e+08	1.16608e+09	6.76096e+08	4.85503e+08	5.10967e+08
	Phosphocreatine	C4 H10 N3 O5 P	211.04	1.126	9.96751e+08	1.16472e+09	1.04175e+09	9.67856e+08	9.49398e+08	1.11236e+09	8.27332e+08	9.85036e+08	9.33931e+08	9.40218e+08	1.03278e+09	8.71686e+08
	Phosphocholine	C5 H14 N O4 P	183.066	1.892	2.51941e+10	26952640723	2.46035e+10	2.67221e+10	2.77128e+10	2.86964e+10	2.89472e+10	2.57441e+10	33802314016	30363552089	3.36085e+10	2.53252e+10
	Oxoamide	C10 H12 N2 O2	192.09	8.785	2.60478e+07	5.7773e+07	3.29451e+07	5.70595e+07	1.68083e+07	1.4757e+07	1.92175e+07	4.45745e+07	1.68655e+07	1.15657e+07	4.55104e+06	1.3346e+07
	Gallic acid	C7 H6 O5	170.021	2.884	2.2531e+07	8.05094e+06	4.98048e+06	1.03155e+07	7.64365e+06	9.8499e+06	8.18324e+06	1.10437e+07	5.04608e+06	2.93866e+07	3.75312e+07	2.08857e+07
	Benzyl cinnamate	C16 H14 O2	238.097	5.505	2.43908e+07	2.86621e+07	2.09065e+07	2.90132e+07	3.25127e+07	3.51144e+07	1.35212e+07	3.01386e+07	1.54324e+07	2.29133e+07	3.64597e+07	2.59379e+07
	Lignoceric acid	C24 H48 O2	368.364	15.9	2.30436e+07	12217781	2.57363e+07	2.9231e+07	1.27753e+07	1.97479e+07	9.48683e+06	6.87574e+06	5.22361e+06	1.13654e+07	7.51657e+06	9.14202e+06
	Melezitose	C18 H32 O16	504.17	1.322	2.97438e+07	2.12282e+07	3.43057e+07	1.72855e+07	3.78314e+07	2.57583e+07	4.54985e+07	2.02333e+07	6.92393e+07	3.70228e+07	6.82554e+07	2.98405e+07
	5-(2,5-dihydroxyhexyl)oxolan-2-one	C10 H18 O4	202.121	8.865	6.53836e+07	5.25675e+06	6.40185e+06	4.30384e+06	4.12684e+06	1.10316e+07	6.55528e+06	1.49241e+07	1.92225e+07	1.54785e+07	1.48562e+07	1.3533e+07
	Dihydroxyacetone phosphate	C3 H7 O6 P	169.997	1.132	2.79732e+07	3.06981e+07	3.28185e+07	2.84852e+07	2.94785e+07	2.61448e+07	1.98339e+07	2.62554e+07	1.9387e+07	2.35778e+07	2.27171e+07	2.01034e+07
	alpha,alpha-Trehalose	C12 H22 O11	342.115	14.591	1.90953e+07	2.16488e+07	2.5449e+07	1.22497e+07	1.89034e+07	2.15412e+07	3.12819e+07	1.369e+07	2.13779e+07	1.35584e+07	1.38259e+07	1.36224e+07
	FAHFA (19:1/22:3)	C41 H72 O4	628.543	14.607	3.94128e+06	3.32373e+06	3.31829e+06	5.95781e+06	8.56246e+06	6.59173e+06	3.09964e+07	1.87525e+07	8.338e+06	1.88244e+07	1.84773e+07	1.80325e+07
	3-ethyl-4-hydroxy-1-methyl-1,2-dihydroquinolin-2-one	C12 H13 N O2	203.095	7.891	2.5326e+07	2.91619e+07	2.50417e+07	3.4091e+07	2.36672e+07	2.79082e+07	3.4176e+07	5.50991e+07	2.51739e+07	2.2824e+07	3.33249e+07	2.18162e+07
	1-Palmitoylglycerol	C19 H38 O4	330.277	15.058	6.6439e+08	4.78331e+08	1.03663e+09	1.3015e+09	8.62809e+08	6.4604e+08	5.70808e+08	1.30132e+08	7.37187e+08	4.24427e+08	1.13554e+08	3.0037e+08
	5-[(8Z,11Z)-pentadeca-8,11-dien-1-yl]benzene-1,3-diol	C21 H32 O2	316.238	15.466	1.16442e+07	1.31285e+07	2.2326e+07	2.20668e+07	1.81434e+07	1.71907e+07	4.30162e+07	4.91364e+07	2.19085e+07	3.54238e+07	2.11584e+07	3.57424e+07
	O-Phospho-L-threonine	C4 H10 N O6 P	199.024	1.117	1.01126e+07	3.13336e+07	2.59849e+07	2.17259e+07	1.65652e+07	2.06901e+07	1.71312e+07	2.8506e+07	1.24148e+07	1.75634e+07	1.8921e+07	1.53114e+07
	Phosphatidylethanolamine	C25 H44 N O8 P	517.28	14.136	2.24923e+07	3.00434e+07	3.37717e+07	1.4207e+07	1.15419e+07	1.0822e+07	5.60953e+06	3.55559e+06	9.09018e+06	4.53988e+06	5.44869e+06	4.48132e+06
	N-Acetyl-D-mannosamine	C8 H15 N O6	221.09	1.424	2.54603e+07	1.30109e+07	1.99265e+07	1.60785e+07	1.72689e+07	1.635e+07	1.71673e+07	5.37187e+07	2.23734e+07	1.86027e+07	2.11726e+07	2.08983e+07
	N-Acetyl-L-phenylalanine	C11 H13 N O3	207.089	7.243	2.86757e+07	1.96799e+07	1.14084e+07	2.25607e+07	1.41415e+07	1.94701e+07	9.02626e+06	2.81004e+07	8.78108e+06	9.89483e+06	1.78942e+07	1.36234e+07
	N-Acetylvaline	C7 H13 N O3	159.089	3.303	3.37589e+07	3.07103e+07	1.87998e+07	2.63227e+07	2.39614e+07	3.12846e+07	1.50058e+07	2.78437e+07	1.77756e+07	2.55519e+07	3.08811e+07	2.53857e+07
	5-(benzyloxy)-2-(hydroxymethyl)-1,4-dihydropyridin-4-one	C13 H13 N O3	231.09	7.891	2.89943e+07	2.92579e+07	2.39164e+07	3.82664e+07	2.54039e+07	3.05401e+07	3.9066e+07	5.25185e+07	2.68227e+07	2.35699e+07	3.48265e+07	2.35741e+07
	4,4'-dimethoxy[1,1'-biphenyl]-2-carbonitrile	C15 H13 N O2	111.033	14.83	1.31991e+07	3.54245e+07	1.6575e+07	2.00546e+07	1.97158e+07	1.98602e+07	4.93303e+07	5.24346e+07	3.59546e+07	1.2526e+07	2.00132e+07	4.85441e+07
	3-Methoxybenzaldehyde	C8 H8 O2	136.053	6.754	5.95674e+07	3.90177e+07	2.97537e+07	3.12343e+07	2.32623e+07	2.17297e+07	3.29725e+07	5.23007e+07	3.99037e+07	3.28169e+07	3.07646e+07	2.38296e+07
	2-Hydroxy-2-methylbutanedioic acid	C5 H8 O5	148.038	0.563	2.19017e+07	4.04197e+07	2.02563e+07	5.09092e+07	2.12601e+07	5.4878e+07	2.20848e+07	2.28007e+07	4.52978e+07	2.53893e+07	2.17739e+07	2.57111e+07
	12,13-DHOME	C18 H34 O4	314.246	13.376	6.04728e+07	1.68952e+07	6.86193e+06	2.25803e+07	1.60303e+07	7.20305e+06	8.75231e+06	4.3193e+07	4.52888e+06	3.08258e+07	2.20446e+07	7.95014e+06
	2-Lysophosphatidylcholine	C26 H46 N O7 P	515.302	13.915	3.7083e+07	3.91267e+07	5.7687e+07	2.93592e+07	1.49491e+07	2.89162e+07	1.44044e+07	1.18637e+07	1.39234e+07	7.40197e+06	8.54454e+06	8.06454e+06
	trans-4-Hydroxy-L-proline	C5 H9 N O3	131.059	1.594	3.49209e+07	3.5105e+07	2.95413e+07	5.10886e+07	3.56294e+07	4.02938e+07	3.1196e+07	3.81353e+07	2.54589e+07	3.80504e+07	3.27912e+07	3.27497e+07
	5-amino-2-(dimethylamino)benzoic acid	C9 H12 N2 O2	180.09	8.485	3.41722e+07	3.90824e+07	2.515e+07	5.02053e+07	3.02863e+07	2.74005e+07	2.23406e+07	3.60941e+07	2.08988e+07	2.02272e+07	1.31609e+07	1.77146e+07
	L-Arabitol	C5 H12 O5	152.068	1.273	6.0996e+08	4.63286e+08	2.81149e+08	8.52683e+08	3.5867e+08	4.9028e+08	1.87274e+08	6.98e+08	1.6589e+08	4.83601e+08	3.10132e+08	3.75968e+08
	gamma-Glutamylleucine	C11 H20 N2 O5	260.138	7.697	7.51988e+08	8.70884e+08	8.55679e+08	7.80141e+08	6.09404e+08	6.36145e+08	7.10924e+08	1.17339e+09	5.94245e+08	5.77855e+08	8.69082e+08	7.67697e+08
	Deoxyguanosine	C10 H13 N5 O4	267.096	1.297	5.32593e+07	4.45954e+07	3.8419e+07	4.99478e+07	3.8524e+07	4.35938e+07	5.59318e+07	2.92741e+07	3.19138e+07	4.52944e+07	4.46703e+07	4.8403e+07
	2-Lysophosphatidylcholine	C24 H48 N O7 P	493.314	14.254	2.84961e+07	2.73471e+07	3.04884e+07	1.64909e+07	1.55869e+07	2.09939e+07	6.20849e+06	3.3897e+06	1.17043e+07	5.06553e+06	6.83252e+06	5.59203e+06
	Biotin	C10 H16 N2 O3 S	244.089	8.212	2.9736e+07	4.16189e+07	5.51147e+07	2.06759e+07	8.76322e+06	1.00804e+07	3.88872e+07	4.37394e+07	3.10147e+07	1.05969e+07	2.8785e+07	1.97108e+07
	Allocholic acid	C24 H40 O5	408.288	14.728	8.82782e+06	5.20751e+06	9.49757e+06	1.01713e+07	1.5788e+07	1.16992e+07	5.9478e+07	3.2148e+07	2.42628e+07	4.09304e+07	2.47917e+07	3.28135e+07
	Kahweol	C20 H26 O3	314.189	12.878	5.6645e+07	1.86348e+07	2.10016e+06	3.66017e+07	4.3589e+07	5.13207e+07	2.51457e+07	4.77748e+06	3.19771e+07	3.00733e+07	1.79156e+07	1.71782e+07
	Ethyl-β-D-glucuronide	C8 H14 O7	222.073	1.352	4.65206e+08	2.49012e+08	1.5433e+08	2.83012e+08	7.56034e+08	8.61955e+08	6.53815e+08	2.75359e+08	6.37927e+08	4.7259e+08	1.08179e+09	7.06286e+08
	9-OxoODE	C18 H30 O3	294.22	13.951	1.31773e+09	5.01758e+08	8.4779e+07	8.1523e+08	5.90474e+08	3.11553e+08	2.06823e+08	5.80537e+08	1.00519e+08	7.0606e+08	8.99406e+08	4.48533e+08
	13-Hpotre(R)	C18 H30 O4	310.213	11.792	3.15767e+07	1.07244e+07	3.19825e+06	2.35712e+07	1.16311e+07	1.03332e+07	3.98943e+06	1.28207e+07	1.68852e+06	2.04903e+07	1.95918e+07	9.80636e+06
	Trifolin	C21 H20 O11	448.099	8.895	2.39294e+07	2.42385e+07	1.61447e+06	1.14095e+07	9.24825e+06	1.00491e+07	2.59568e+06	2.43476e+07	581567	1.41516e+07	1.71868e+07	6.98944e+06
	allantoate	C4 H8 N4 O4	176.054	1.098	4.63613e+07	5.02736e+07	3.79259e+07	3.93228e+07	2.8252e+07	3.74057e+07	4.4846e+07	4.5557e+07	4.14603e+07	4.38419e+07	4.39533e+07	5.07801e+07
	4-morpholino-3-nitrobenzene-1-sulfonamide	C10 H13 N3 O5 S	287.056	5.723	1.74742e+07	1.94505e+07	1.55378e+07	2.3314e+07	8.4664e+06	9.04533e+06	9.28031e+06	1.49364e+07	8.59776e+06	1.07522e+07	1.19478e+07	1.47257e+07
	2,6-Di-tert-butyl-1,4-benzoquinone	C14 H20 O2	220.147	11.528	5.46804e+07	1.24055e+07	9.03259e+06	1.56052e+07	1.34315e+07	9.74868e+06	7.36754e+06	2.67084e+07	7.07787e+06	2.12783e+07	2.46392e+07	1.38454e+07
	Biliverdin	C33 H34 N4 O6	582.249	12.413	4.06471e+07	4.95723e+07	2.95607e+07	3.08092e+07	4.90525e+07	4.07182e+07	3.33079e+07	2.34191e+07	4.8797e+07	3.7146e+07	3.12271e+07	3.11886e+07
	2-(3,5-dimethyl-1H-pyrazol-4-yl)-5-methoxybenzoic acid	C13 H14 N2 O3	246.101	9.511	5.41753e+07	1.64292e+07	1.20293e+07	2.82552e+07	7.47304e+06	9.57214e+06	1.21054e+07	2.94035e+07	6.00648e+06	3.10457e+07	2.22952e+07	1.20662e+07
	Tyrosylalanine	C12 H16 N2 O4	252.111	2.615	1.81287e+07	4.10873e+07	5.01532e+07	3.04416e+07	4.86783e+07	3.1327e+07	3.522e+07	4.06113e+07	5.6119e+07	2.81547e+07	3.47851e+07	4.18804e+07
	Methyldopa	C10 H13 N O4	211.085	7.589	2.2524e+07	2.5289e+07	1.33502e+07	4.66832e+07	1.62552e+07	1.92824e+07	1.74869e+07	3.78705e+07	1.23478e+07	1.53624e+07	1.33702e+07	1.65542e+07
	Feruloylcholine	C15 H22 N O4	280.155	14.142	8.37305e+06	3.40261e+06	728291	2.28552e+07	1.61817e+06	9.06577e+06	2.26e+07	2.10461e+07	5.70795e+06	1.54109e+07	2.48198e+06	1.9258e+07
	Indole-3-acrylic acid	C11 H9 N O2	187.064	8.224	3.36721e+07	4.53558e+07	3.07355e+07	2.91636e+07	2.60364e+07	2.43873e+07	3.9553e+07	4.62302e+07	4.03195e+07	3.06577e+07	2.99001e+07	3.74553e+07
	Uridine	C9 H12 N2 O6	304.089	2.096	2.41484e+07	1.46759e+07	1.87558e+07	2.25604e+07	1.16727e+07	1.37284e+07	1.14913e+07	1.24313e+07	1.34133e+07	1.07734e+07	9.84896e+06	1.19713e+07
	Flavin adenine dinucleotide	C27 H33 N9 O15 P2	785.154	6.904	1.68025e+07	2.48592e+07	2.10173e+07	2.24897e+07	1.74057e+07	1.72203e+07	8.02088e+06	1.57845e+07	1.0249e+07	1.2352e+07	1.00941e+07	1.48038e+07
	Cytidine	C9 H13 N3 O5	243.086	1.435	7.07641e+08	8.3374e+08	9.28441e+08	6.69217e+08	6.82132e+08	7.46423e+08	5.94202e+08	8.33739e+08	8.01197e+08	7.45352e+08	7.50265e+08	6.46377e+08
	Phosphatidylcholine	C27 H54 N O7 P	535.365	15.038	1.24366e+09	6.33158e+08	8.73546e+08	5.89641e+08	6.45015e+08	6.53529e+08	4.46304e+08	1.71049e+08	7.62747e+08	2.9726e+08	1.89938e+08	2.93119e+08
	Carvone	C10 H14 O	150.105	15.359	1.14472e+07	9.72604e+06	1.69528e+07	1.63583e+07	2.05899e+07	1.56628e+07	3.94867e+07	4.55009e+07	1.94762e+07	3.2411e+07	4.46224e+07	2.57979e+07
	ethyl 3-amino-4-(methylamino)benzoate	C10 H14 N2 O2	194.106	8.791	1.50698e+07	4.02209e+07	2.32182e+07	4.56155e+07	1.26329e+07	1.16767e+07	1.40906e+07	2.93331e+07	1.29435e+07	8.17011e+06	4.82728e+06	9.59695e+06
	Ecgonine	C9 H15 N O3	185.106	1.195	3.95868e+07	2.47173e+07	1.55477e+07	4.55928e+07	2.60812e+07	3.29664e+07	2.5929e+07	3.48603e+07	1.57968e+07	2.71604e+07	2.73173e+07	1.5516e+07
	3-hydroxy-3-methylpentanedioic acid	C6 H10 O5	179.08	1.311	2.1901e+07	1.90935e+07	1.49053e+07	1.35074e+07	2.12182e+07	2.5883e+07	3.36612e+07	1.18935e+07	3.64164e+07	3.38936e+07	5.44774e+07	2.74309e+07
	4-Aminobenzoic acid	C7 H7 N O2	137.047	7.088	2.95384e+07	1.31217e+07	1.55382e+07	1.77145e+07	2.0495e+07	1.9324e+07	1.02267e+07	2.14624e+07	1.18536e+07	1.8202e+07	1.45772e+07	1.33739e+07
	4-(4-nitrophenylazo)aniline	C12 H10 N4 O2	264.063	10.092	4.28187e+07	3.41661e+07	4.12567e+07	3.19697e+07	3.39046e+07	3.37808e+07	3.32112e+07	2.89835e+07	4.02762e+07	4.65098e+07	5.39275e+07	4.51012e+07
	trans-3-Indoleacrylic acid	C11 H9 N O2	187.064	6.815	2.29847e+10	2.48462e+10	2.37004e+10	1.98668e+10	2.01251e+10	21495655807	2.29172e+10	22528164320	21821595817	2.27835e+10	2.35095e+10	2.73988e+10
	N-omega-Acetylhistamine	C7 H11 N3 O	153.089	3.312	2.85437e+07	1.45549e+07	1.00154e+07	1.15508e+07	1.3976e+07	1.99513e+07	1.23342e+07	1.67238e+07	2.45748e+07	1.82811e+07	1.62084e+07	1.24855e+07
	5-(6-hydroxy-6-methyloctyl)-2,5-dihydrofuran-2-one	C13 H22 O3	208.147	15.36	9.31729e+06	6.96122e+06	1.15141e+07	1.52868e+07	1.63806e+07	1.25858e+07	3.85828e+07	3.98382e+07	1.34446e+07	3.07109e+07	4.17607e+07	2.75739e+07
	N-lactoyl-phenylalanine	C12 H15 N O4	237.099	7.832	2.62454e+07	1.70672e+07	9.17728e+06	1.67552e+07	8.04554e+06	1.33708e+07	5.15628e+06	2.18696e+07	3.68226e+06	7.4485e+06	2.02464e+07	9.21099e+06
	Inosine	C10 H12 N4 O5	268.081	3.172	3.91863e+08	5.07539e+08	3.88662e+08	1.04083e+09	4.14533e+08	6.32365e+08	4.01505e+08	4.86198e+08	4.4946e+08	4.63933e+08	2.91688e+08	8.96616e+08
	dAMP	C10 H14 N5 O6 P	331.065	1.121	2.04204e+07	2.56086e+07	1.63458e+07	2.09555e+07	1.60078e+07	1.956e+07	1.16101e+07	2.04509e+07	7.93847e+06	1.56844e+07	1.52892e+07	1.57618e+07
	2-Butoxyacetic acid	C6 H12 O3	132.078	6.193	2.12987e+07	2.42256e+07	2.00613e+07	4.88532e+06	5.85602e+06	6.58188e+06	1.5714e+07	1.86619e+07	2.73951e+07	5.14287e+06	5.86586e+06	4.25582e+06
	Indole-3-lactic acid	C11 H11 N O3	205.074	9.202	4.99067e+07	1.58835e+07	6.54585e+06	3.96784e+07	1.31072e+07	2.07577e+07	9.48295e+06	2.65491e+07	4.35366e+06	2.36341e+07	3.79724e+07	1.05448e+07
	Docosapentaenoic acid	C22 H34 O2	330.256	13.998	8.08246e+06	8.48123e+06	1.07799e+07	2.0874e+07	1.13369e+07	1.31303e+07	1.30517e+07	1.46599e+07	7.43957e+06	1.34105e+07	1.41825e+07	1.27352e+07
	2,4-dihydroxyheptadec-16-en-1-yl acetate	C19 H36 O4	328.262	14.67	9.61313e+08	5.51742e+08	9.10026e+08	1.02741e+09	7.50101e+08	5.55815e+08	5.27788e+08	1.93844e+08	8.96092e+08	4.51501e+08	1.73062e+08	3.23948e+08
	2-Hydroxycinnamate	C9 H8 O3	164.048	2.129	1.24058e+10	5.53691e+09	1.92611e+10	1.33502e+10	1.45096e+10	2.75153e+10	1.83995e+10	2.04143e+10	19848790408	3.19406e+10	1.83373e+10	1.14463e+10
	2-Phenylglycine	C8 H9 N O2	151.064	1.83	7.29228e+08	9.81411e+08	8.26415e+08	1.00945e+09	4.5883e+08	1.00749e+09	6.783e+08	9.65346e+08	7.92513e+08	5.57697e+08	8.73351e+08	6.53152e+08
	PEtOH (17:0-18:3)	C40 H73 O8 P	712.506	14.511	2.21308e+07	7.94011e+06	2.41546e+07	1.8319e+07	5.03551e+06	3.89566e+06	654804	535940	395104	508475	450299	474239
	Cuminaldehyde	C10 H12 O	148.089	9.185	4.72641e+07	1.30489e+07	1.66208e+07	3.0609e+07	2.1231e+07	2.41205e+07	1.01783e+07	2.83059e+07	1.31417e+07	4.16209e+07	3.90005e+07	3.43711e+07
	DL-2-(acetylamino)-3-phenylpropanoic acid	C11 H13 N O3	207.09	9.252	4.29359e+07	2.46267e+07	1.72716e+07	3.55987e+07	1.99079e+07	2.25561e+07	1.86746e+07	4.05994e+07	1.61189e+07	1.99965e+07	4.22689e+07	2.81312e+07
	L-Glutamic acid	C5 H9 N O4	147.053	1.294	1.08734e+09	7.38367e+08	7.55314e+08	7.16502e+08	9.18362e+08	7.94398e+08	1.1867e+09	8.44613e+08	7.61177e+08	1.20467e+09	1.18828e+09	8.85716e+08
	(+/-)-Cannabichromeorcin	C17 H22 O2	258.162	11.811	4.67823e+07	1.07392e+07	5.88368e+06	1.40281e+07	2.34616e+07	2.00503e+07	1.04469e+07	1.13052e+07	1.50514e+07	2.49139e+07	1.56444e+07	2.08335e+07
	1-Acyl-sn-glycero-3-phosphoinositol	C27 H51 O12 P	598.309	14.072	7.26798e+08	7.54756e+08	8.92344e+08	4.25679e+08	6.68822e+08	8.03141e+08	2.6098e+08	1.3218e+08	2.54976e+08	2.71385e+08	1.66614e+08	1.96135e+08
	L-5-Hydroxytryptophan	C11 H12 N2 O3	220.085	6.827	3.84051e+07	4.18759e+07	4.17446e+07	2.99693e+07	3.12719e+07	3.20415e+07	3.54439e+07	3.67252e+07	3.71794e+07	3.66352e+07	4.13076e+07	3.95491e+07
	2-(Formylamino)Benzoic Acid	C8 H7 N O3	165.043	5.979	1.12238e+09	9.58002e+08	1.03996e+09	9.07504e+08	8.39054e+08	7.3837e+08	1.12634e+09	9.08752e+08	1.11427e+09	1.14539e+09	1.05384e+09	1.09688e+09
	2-[2-(2,6-Dimethylmorpholino)-2-oxoethoxy]phenyl N,N-dimethylcarbamate	C17 H24 N2 O5	336.165	1.27	3.81979e+07	3.2082e+07	1.97922e+07	3.93233e+07	3.46502e+07	3.12507e+07	2.39604e+07	2.44986e+07	1.77404e+07	3.35737e+07	3.05428e+07	2.13463e+07
	(2,6-dimethylmorpholino)(1-methyl-5-nitro-1H-pyrazol-4-yl)methanone	C11 H16 N4 O4	268.119	1.404	2.32932e+07	3.35917e+07	3.8853e+07	2.79835e+07	3.09828e+07	3.71489e+07	4.7458e+07	3.54318e+07	4.76456e+07	3.50018e+07	2.90334e+07	3.30235e+07
	L-Tryptophan	C11 H12 N2 O2	204.09	6.822	2.28071e+10	2.46613e+10	2.35279e+10	1.97093e+10	19962989479	2.13196e+10	2.27222e+10	2.23437e+10	2.16321e+10	2.25972e+10	2.33048e+10	2.72069e+10
	Adenosine 3',5'-cyclic phosphate	C10 H12 N5 O6 P	329.051	5.821	1.23157e+07	8.082e+06	6.62434e+06	1.8137e+07	1.91449e+07	6.17661e+06	5.93287e+06	7.32199e+06	3.9101e+06	1.06998e+07	1.34721e+07	1.00291e+07
	FAHFA (18:1/10:0)	C28 H52 O4	452.385	15.269	518358	509234	552545	416845	1.08192e+06	501870	743019	1.85952e+07	498725	1.27853e+06	1.57682e+06	376062
	N1-(2-methyl-4-nitrophenyl)acetamide	C9 H10 N2 O3	176.058	4.197	1.8843e+07	9.57748e+06	7.59196e+06	1.66595e+07	1.24908e+07	1.31874e+07	7.3889e+06	1.65507e+07	8.91784e+06	1.3412e+07	2.29734e+07	1.37377e+07
	L-Pyroglutamic acid	C5 H7 N O3	129.043	1.953	7.1642e+08	9.96442e+08	8.08334e+08	8.29076e+08	8.99463e+08	6.35254e+08	9.50331e+08	7.485e+08	5.89255e+08	9.51893e+08	8.90018e+08	7.44271e+08
	FAHFA (14:0/22:3)	C36 H64 O4	560.481	13.826	7.81264e+06	5.88612e+06	4.28437e+06	1.77808e+07	1.60355e+07	1.37942e+07	1.01372e+07	8.71546e+06	1.02386e+07	1.54468e+07	1.18626e+07	1.25552e+07
	3-[5-(Aminosulfonyl)benzoxazol-2-yl]-7-(diethylamino)coumarin	C20 H19 N3 O5 S	413.105	8.616	4.38881e+07	2.74515e+07	1.25258e+07	2.86138e+07	1.19174e+07	7.06175e+06	8.57453e+06	1.64063e+07	4.29585e+06	9.16129e+06	9.4658e+06	1.5961e+07
	1-(3,4-dimethoxyphenyl)ethan-1-one oxime	C10 H13 N O3	195.09	1.781	2.91963e+07	3.71357e+07	2.89794e+07	2.82745e+07	3.4242e+07	3.17587e+07	4.29236e+07	3.77692e+07	4.07712e+07	3.56941e+07	3.60227e+07	3.90288e+07
	1-Methylguanine	C6 H7 N5 O	165.064	3.565	1.90445e+07	1.52083e+07	1.17465e+07	1.75061e+07	1.32978e+07	1.79962e+07	8.80833e+06	1.47227e+07	1.61676e+07	8.98167e+06	1.17925e+07	9.60801e+06
	Rutin	C27 H30 O16	610.151	8.206	1.68716e+07	3.99982e+06	740954	7.22942e+06	4.20096e+06	1.26969e+06	1.91286e+07	4.46696e+06	571755	2.81883e+06	4.50434e+06	1.44925e+06
	Androsterone	C19 H30 O2	290.222	13.613	2.73268e+07	1.65057e+07	6.10728e+06	1.62797e+07	1.94842e+07	3.88596e+07	4.31685e+06	2.20063e+06	1.66035e+07	3.35801e+06	5.57304e+06	2.30201e+06
	Uridine 5'-monophosphate	C9 H13 N2 O9 P	324.034	1.14	2.03322e+07	4.0324e+06	1.45421e+07	6.92399e+06	1.98153e+07	1.28594e+07	1.49236e+07	3.64542e+06	1.48667e+07	7.7476e+06	1.3556e+07	5.83204e+06
	2-Isopropylmalic acid	C7 H12 O5	176.067	1.337	4.0205e+08	2.35653e+08	1.19257e+08	2.63945e+08	6.74321e+08	8.70536e+07	5.55502e+08	9.30585e+07	5.17783e+08	4.00999e+08	8.66796e+08	5.94992e+08
	Nervonic acid	C24 H46 O2	366.348	15.538	1.30845e+07	4.09972e+06	6.9852e+06	1.71327e+07	9.22777e+06	8.74861e+06	4.62337e+06	2.04975e+06	1.95939e+06	6.82659e+06	3.26217e+06	4.2119e+06
	all-trans-Tretinoin	C20 H28 O2	300.207	13.733	6.77635e+06	6.35831e+06	6.5681e+06	1.69535e+07	1.95774e+07	1.55807e+07	3.89728e+06	4.64561e+06	5.10367e+06	1.01763e+07	1.0025e+07	7.73047e+06
	Putrescine	C4 H12 N2	88.1002	1.454	6.09162e+08	7.30486e+08	7.72481e+08	6.74617e+08	5.75345e+08	5.75443e+08	6.89814e+08	6.07977e+08	8.06024e+08	7.29642e+08	4.87112e+08	1.04024e+09
	1-(2-furyl)pentane-1,4-dione	C9 H10 O3	188.045	9.224	3.36864e+07	1.12158e+07	3.97727e+06	3.5983e+07	2.14501e+07	2.6443e+07	4.78299e+06	3.36669e+07	2.99482e+06	2.30858e+07	4.0243e+07	1.60005e+07
	3-Methylhippuric acid	C10 H11 N O3	193.073	6.612	2.2149e+07	1.02186e+07	8.0185e+06	1.01612e+07	1.11371e+07	1.13529e+07	7.23851e+06	1.27119e+07	1.28117e+07	1.40791e+07	1.17445e+07	7.87568e+06
	Dl-Lanthionine	C6 H12 N2 O4 S	208.052	1.185	1.28922e+07	1.47317e+07	1.62398e+07	1.21981e+07	1.24506e+07	1.22054e+07	1.17035e+07	1.07724e+07	8.03652e+06	1.46919e+07	1.53677e+07	1.63673e+07
	LSD-d3	C20 H24 [2]H N3 O	326.22	15.512	3.28899e+08	2.37665e+08	2.63728e+08	1.18435e+08	1.71848e+08	5.81397e+08	1.0103e+09	8.08047e+08	9.29123e+08	1.10178e+09	3.44456e+08	9.83649e+08
	o-Acetyl-L-carnitine	C9 H17 N O4	203.116	1.654	1.89171e+07	2.06497e+07	1.79809e+07	1.81673e+07	2.16642e+07	3.61916e+07	1.60257e+07	1.24484e+07	1.5283e+07	1.73439e+07	1.69156e+07	1.53335e+07
	FAHFA (18:1/18:2)	C36 H64 O4	560.475	14.321	736194	496343	2.24403e+06	8.99959e+06	3.28957e+06	799129	1.75412e+07	1.37217e+07	3.03599e+06	1.34075e+07	1.03484e+07	1.33889e+07
	4-morpholinobenzoic acid	C11 H13 N O3	207.09	9.539	3.96468e+07	9.91627e+06	5.01586e+06	2.34563e+07	1.36812e+07	1.30096e+07	6.36606e+06	2.50248e+07	8.19956e+06	3.23996e+07	3.65182e+07	1.74648e+07
	Eucalyptol	C10 H18 O	136.125	15.36	1.05688e+07	7.17953e+06	1.04888e+07	1.68543e+07	1.45582e+07	1.22461e+07	3.0197e+07	3.41878e+07	1.46051e+07	2.7225e+07	3.63601e+07	2.13332e+07
	γ-Glutamylglutamic acid	C10 H16 N2 O7	276.096	1.423	3.50182e+07	2.64573e+07	2.82844e+07	3.37915e+07	2.30202e+07	2.03237e+07	3.81115e+07	2.93742e+07	2.56957e+07	3.47756e+07	3.37747e+07	3.74141e+07
	FAHFA (14:0/18:2)	C32 H58 O4	506.431	13.847	3.04854e+06	1.15369e+06	1.43944e+06	1.55303e+07	9.93021e+06	5.57009e+06	1.18888e+07	8.60456e+06	6.56465e+06	1.03488e+07	8.67359e+06	1.32492e+07
	2-Hydroxy-1-(4-methoxyphenyl)propyl hexopyranoside	C16 H24 O8	344.145	9.129	1.40544e+07	5.55771e+06	3.13111e+06	7.11248e+06	6.36917e+06	8.28071e+06	1.92914e+06	1.58342e+07	1.56733e+06	2.54271e+06	4.09076e+06	4.37131e+06
	Oleoylethanolamide	C20 H39 N O2	325.297	15.003	877247	743649	814561	1.2802e+06	687454	826428	3.53142e+06	1.58275e+07	657309	3.85027e+06	2.85806e+06	2.61967e+06
	AICAR	C9 H15 N4 O8 P	338.064	1.178	1.36035e+07	6.77752e+06	3.00525e+06	1.52325e+07	7.61424e+06	1.32409e+07	1.46979e+07	9.31959e+06	1.80456e+07	1.08161e+07	1.12508e+07	7.39329e+06
	2-methyl-4-[(3-methyl-2-thienyl)methylene]-1,3-oxazol-5(4H)-one	C10 H9 N O2 S	207.036	6.206	1.89147e+07	3.4979e+07	2.68111e+07	1.39182e+07	1.67172e+07	7.27681e+06	8.89207e+06	1.5927e+07	8.80888e+06	1.19553e+07	7.29787e+06	1.49945e+07
	1-(4-chlorophenyl)-1-phenyl-2-(3-pyridyl)ethan-1-ol	C19 H16 Cl N O	309.089	2.03	3.15931e+07	2.64081e+07	2.63682e+07	2.04211e+07	3.40979e+07	3.3e+07	3.40212e+07	2.32369e+07	2.9839e+07	3.86512e+07	2.73741e+07	2.80193e+07
	N-Isovalerylglycine	C7 H13 N O3	159.089	1.172	9.37158e+06	1.2173e+07	9.83801e+06	5.52192e+06	5.56229e+06	1.04206e+07	9.53518e+06	1.52185e+07	1.10753e+07	5.26952e+06	9.89572e+06	9.41266e+06
	2'-O-Methyluridine	C10 H14 N2 O6	258.084	5.097	1.25344e+07	9.26244e+06	7.28761e+06	8.55566e+06	4.98323e+06	2.58309e+06	3.44792e+06	1.51086e+07	2.75042e+06	2.05852e+06	788435	1.56591e+06
	Pyridoxal	C8 H9 N O3	167.058	6.595	3.77353e+07	2.09828e+07	8.77822e+06	1.59661e+07	1.39229e+07	1.59757e+07	1.0253e+07	2.65793e+07	1.00676e+07	1.89904e+07	1.8676e+07	1.62077e+07
	N-[3-(aminosulfonyl)phenyl]-2,3-dihydro-1,4-benzodioxine-2-carboxamide	C15 H14 N2 O5 S	167.032	1.172	3.80321e+08	2.53783e+08	2.71582e+08	3.72603e+08	4.82256e+08	4.30605e+08	5.14448e+08	6.09509e+08	6.04786e+08	6.55841e+08	7.98414e+08	6.30082e+08
	Diaminopimelic acid	C7 H14 N2 O4	190.096	1.337	3.60629e+07	3.41056e+07	2.51931e+07	3.20345e+07	3.08352e+07	2.73362e+07	3.17536e+07	2.88522e+07	3.76109e+07	3.17428e+07	3.0882e+07	3.47807e+07
	17α-Methyl-androstan-3-hydroxyimine-17β-ol	C20 H33 N O2	319.252	13.142	3.73651e+07	1.4757e+07	1.57442e+06	9.11797e+06	5.38597e+06	2.95122e+06	3.20508e+06	1.49338e+07	739163	1.1515e+07	1.58764e+07	2.37172e+06
	1-Acyl-sn-glycero-3-phosphoserine	C28 H48 N O9 P	573.302	14.553	1.87054e+07	1.56164e+07	9.31775e+06	5.41879e+06	1.07519e+07	1.3841e+07	3.6175e+06	1.8026e+06	8.42983e+06	3.41983e+06	1.51455e+06	2.38775e+06
	4-Methylphenol	C7 H8 O	108.057	1.891	1.28515e+07	1.36226e+07	1.23521e+07	1.24367e+07	1.52345e+07	1.7862e+07	1.23292e+07	1.42579e+07	1.38255e+07	1.22897e+07	1.79271e+07	1.14304e+07
	Adenosine	C10 H13 N5 O4	267.097	2.751	7.21696e+08	3.73288e+08	4.89633e+08	8.42759e+08	5.83948e+08	6.1952e+08	6.17689e+08	5.56379e+08	5.53531e+08	8.30173e+08	6.81013e+08	8.43654e+08
	1-Phenyl-3-methyl-5-pyrazolone	C10 H10 N2 O	174.08	8.792	1.33978e+07	3.08787e+07	1.85478e+07	3.13791e+07	8.6869e+06	7.20563e+06	9.97813e+06	2.22497e+07	9.27436e+06	5.73785e+06	2.00952e+06	6.95454e+06
	trans-Cinnamic acid	C9 H8 O2	148.052	4.786	4.31275e+08	4.11558e+08	3.12672e+08	4.21176e+08	3.56281e+08	4.98096e+08	3.13915e+08	6.36149e+08	2.30744e+08	2.9882e+08	4.25156e+08	3.30568e+08
	N-α-Acetyl-L-lysine	C8 H16 N2 O3	188.115	3.589	1.19763e+07	1.23781e+07	1.36988e+07	1.23099e+07	7.2307e+06	7.59741e+06	6.59565e+06	1.38051e+07	1.52979e+07	6.13201e+06	8.6374e+06	6.09519e+06
	Indole-3-pyruvate	C11 H9 N O3	203.059	1.794	1.69072e+07	2.26211e+07	1.76666e+07	2.40141e+07	2.35224e+07	2.35539e+07	3.1609e+07	2.14822e+07	2.33123e+07	1.78557e+07	3.6108e+07	2.5798e+07
	Acetophenone	C8 H8 O	120.058	2.214	4.39398e+08	5.61345e+08	2.63762e+08	8.31087e+08	6.30423e+08	6.25997e+08	5.84116e+08	6.5075e+08	4.41349e+08	6.37142e+08	9.37985e+08	7.08032e+08
	2-Aminooctanoic acid	C8 H17 N O2	159.125	8.662	7.93047e+06	1.34776e+07	7.49977e+06	4.54293e+06	5.14643e+06	8.30934e+06	5.5693e+06	4.42562e+06	1.73195e+07	4.97026e+06	4.65687e+06	5.33792e+06
	(2E,4E)-N-(2-methylpropyl)dodeca-2,4-dienamide	C16 H29 N O	251.225	12.714	2.51881e+07	2.82646e+07	3.36451e+07	2.27604e+07	1.93928e+07	1.88933e+07	3.06582e+07	2.88587e+07	3.06789e+07	1.85381e+07	2.11135e+07	1.96084e+07
	1-Acyl-sn-glycero-3-phosphoserine	C24 H46 N O9 P	523.289	14.093	4.48389e+08	5.09995e+08	4.95608e+08	5.84621e+08	4.2427e+08	2.83589e+08	1.74703e+08	1.18647e+08	1.6954e+08	2.3847e+08	1.33632e+08	1.70377e+08
	L-Threonine	C4 H9 N O3	119.058	1.292	8.88928e+08	5.90384e+08	6.33687e+08	5.91235e+08	6.91192e+08	6.15482e+08	7.96928e+08	6.49511e+08	4.93023e+08	8.72218e+08	9.64862e+08	7.31836e+08
	D-Lyxose	C5 H10 O5	150.052	1.268	3.25169e+08	2.43002e+08	1.57093e+08	2.1127e+08	3.97284e+08	3.89089e+08	2.46295e+08	1.95967e+08	4.75516e+08	3.07387e+08	7.45905e+08	2.72077e+08
	ACar 18:1	C25 H48 N O4	425.351	13.728	3.0929e+07	3.17407e+07	2.86773e+07	2.17549e+07	1.60596e+07	1.70802e+07	2.46979e+07	9.48723e+06	1.46145e+07	1.31671e+07	1.83527e+07	2.08096e+07
	1-Acyl-sn-glycero-3-phosphoserine	C26 H44 N O9 P	545.271	14.091	7.69961e+06	8.62348e+06	9.858e+06	1.28026e+07	1.13524e+07	1.21911e+07	6.69375e+06	4.9826e+06	1.01256e+07	9.54954e+06	4.94316e+06	6.5425e+06
	L-Methionine	C5 H11 N O2 S	149.051	1.87	6.64997e+09	2.22736e+10	1.55683e+10	2.26131e+10	2.17812e+10	2.0665e+10	17200082354	1.81966e+10	1.37877e+10	2.19941e+10	1.8151e+10	2.39671e+10
	2-Methoxybenzaldehyde	C8 H8 O2	136.053	7.494	3.43946e+07	1.24905e+07	8.41951e+06	1.76318e+07	9.84284e+06	1.22951e+07	8.02015e+06	1.8771e+07	7.37827e+06	2.66761e+07	2.12986e+07	1.37497e+07
	5-Hydroxytryptophan	C11 H12 N2 O3	220.085	8.361	9.04063e+06	1.91046e+07	1.23777e+07	2.96999e+07	2.11745e+07	1.64644e+07	1.10023e+07	2.0185e+07	8.18197e+06	9.06074e+06	5.49765e+06	9.10477e+06
	6-(7-methyloctyl)-1H,3H,4H,6H-furo[3,4-c]furan-1-one	C15 H24 O3	252.17	13.088	3.22408e+06	1.10396e+06	1.22665e+06	2.70468e+06	7.56021e+06	4.40991e+06	9.05039e+06	2.95612e+07	3.21727e+06	3.12688e+07	2.42201e+07	6.28962e+06
	D-Lactic Acid	C3 H6 O3	90.0318	1.318	1.33974e+08	2.70701e+08	5.87259e+08	1.62101e+08	3.55314e+08	3.98618e+08	4.3781e+08	1.13908e+08	1.04454e+09	3.09804e+08	2.47713e+08	6.45072e+08
	Pyruvic Acid	C3 H4 O3	88.0161	1.565	2.03155e+07	2.22112e+07	3.21906e+07	1.77289e+07	1.84906e+07	1.99812e+07	2.83867e+07	2.36021e+07	3.62136e+07	2.42267e+07	2.47072e+07	2.45055e+07
	N-Cyclohexyl-N-methylcyclohexanamine	C13 H25 N	195.199	12.185	2.63573e+07	3.04761e+07	3.14489e+07	2.60824e+07	2.46977e+07	2.61497e+07	2.77532e+07	2.6093e+07	3.22316e+07	2.19127e+07	2.10481e+07	2.38505e+07
	alpha-Ketoglutaric acid	C5 H6 O5	146.022	2.025	5.88134e+08	5.72619e+08	8.57363e+08	4.38733e+08	3.26427e+08	3.86228e+08	6.74853e+08	6.98513e+08	7.03407e+08	4.7917e+08	4.54402e+08	5.36184e+08
	N1-morpholinocarbothioylbenzamide	C12 H14 N2 O2 S	250.076	7.906	1.00966e+07	1.50868e+07	5.60853e+06	3.1857e+06	3.24883e+06	2.77287e+06	2.83541e+06	5.7469e+06	4.64115e+06	1.73984e+06	2.82575e+06	2.71281e+06
	(2E,4E)-N-(2-methylpropyl)deca-2,4-dienamide	C14 H25 N O	223.194	11.982	2.80977e+07	2.92201e+07	3.05221e+07	2.37448e+07	2.0632e+07	2.60777e+07	3.18329e+07	2.59566e+07	3.75901e+07	2.19038e+07	2.21239e+07	2.55607e+07
	Porphobilinogen	C10 H14 N2 O4	226.099	2.234	1.87661e+06	5.44007e+06	3.73407e+06	1.56629e+06	2.20634e+06	840146	1.67536e+06	1.2127e+07	1.92563e+06	715636	639665	774993
	N-Acetylmethionine	C7 H13 N O3 S	191.062	7.11	2.77719e+07	1.65817e+07	1.40557e+07	2.83789e+07	1.9407e+07	2.18882e+07	1.22559e+07	2.10202e+07	1.06957e+07	2.22708e+07	2.39942e+07	2.33087e+07
	Nicotinuric Acid	C8 H8 N2 O3	180.053	6.11	1.0678e+07	1.01976e+07	1.10378e+07	1.1638e+07	6.41103e+06	7.44166e+06	8.77663e+06	1.1676e+07	7.6325e+06	6.65993e+06	8.91427e+06	9.25407e+06
	L-1-Lysophosphatidylethanolamine	C23 H44 N O7 P	477.283	14.373	7.22199e+08	5.47254e+08	6.74454e+08	4.85287e+08	4.01186e+08	4.15825e+08	1.86034e+08	1.25398e+08	2.74443e+08	1.32246e+08	1.10423e+08	1.18503e+08
	Arachidic acid	C20 H40 O2	312.301	14.799	5.36711e+06	4.33947e+06	4.31343e+06	4.03616e+06	3.92342e+06	3.54031e+06	5.97707e+06	1.19511e+07	1.80817e+06	4.32147e+06	6.38499e+06	4.55602e+06
	Valeric acid	C5 H10 O2	102.067	1.843	1.48798e+07	8.97153e+06	6.11915e+06	1.01839e+07	7.14936e+06	9.3875e+06	5.69517e+06	8.99581e+06	6.37801e+06	8.23833e+06	7.83202e+06	5.61439e+06
	Menadione	C11 H8 O2	172.053	1.167	1.53213e+07	2.07687e+07	2.06459e+07	1.61842e+07	1.75581e+07	1.93547e+07	1.88569e+07	1.78279e+07	2.86593e+07	2.25431e+07	2.48419e+07	3.13826e+07
	Cystine	C6 H12 N2 O4 S2	240.024	1.058	1.15267e+07	1.40699e+07	1.21247e+07	7.27337e+06	7.87428e+06	9.613e+06	8.12912e+06	7.39041e+06	8.91161e+06	6.79223e+06	7.38521e+06	6.68514e+06
	Octopamine	C8 H11 N O2	153.079	1.184	2.21062e+07	2.49969e+07	2.18366e+07	2.47841e+07	2.39807e+07	2.3249e+07	2.45039e+07	1.78838e+07	2.80865e+07	3.35545e+07	2.61654e+07	2.37644e+07
	5-Hydroxytryptophol	C10 H11 N O2	177.08	1.36	1.43503e+07	7.96797e+06	1.2955e+07	5.21753e+06	3.49103e+06	1.06743e+07	8.92215e+06	6.48651e+06	1.00356e+07	7.51824e+06	4.395e+06	5.02644e+06
	1,4-dihydroxyheptadec-16-en-2-yl acetate	C19 H36 O4	328.262	13.883	6.10974e+06	2.73324e+06	2.90164e+06	5.64585e+06	3.71238e+06	3.54536e+06	6.25191e+06	2.69973e+07	2.26896e+06	2.49082e+07	3.12032e+07	7.79556e+06
	5-acetyl-2,6-dimethyl-1,2,3,4-tetrahydropyridin-4-one	C9 H13 N O2	167.095	1.192	2.56342e+07	2.34445e+07	1.42169e+07	2.70761e+07	1.91706e+07	2.58272e+07	2.51139e+07	2.34722e+07	1.8883e+07	2.72896e+07	2.57237e+07	1.91124e+07
	1-Acyl-sn-glycero-3-phosphoinositol	C27 H47 O12 P	594.278	13.647	8.45172e+09	1.66377e+10	1.27673e+10	5.22118e+09	2.25938e+09	3.45855e+09	2.60855e+08	9.64763e+07	4.68876e+09	2.96547e+08	1.78903e+08	2.02722e+08
	N-Benzylformamide	C8 H9 N O	135.069	2.223	1.23028e+10	8.53925e+09	1.82709e+10	1.53366e+10	1.84791e+10	1.36705e+10	1.59389e+10	2.03736e+10	1.67872e+10	1.58773e+10	2.39377e+10	1.86343e+10
	Acetylcarnitine	C9 H17 N O4	203.115	7.295	1.13738e+07	9.22461e+06	6.22433e+06	7.494e+06	7.83879e+06	8.11369e+06	3.60071e+06	9.78953e+06	2.71667e+06	5.71646e+06	1.35872e+07	6.15435e+06
	THC	C21 H21 [2]H9 O2	323.283	14.698	2.69885e+07	3.48199e+06	1.41556e+06	1.03045e+07	6.51746e+06	2.27275e+06	3.69681e+06	2.66711e+07	1.39762e+06	1.4571e+07	8.57378e+06	4.95547e+06
	L-Histidine	C6 H9 N3 O2	155.07	1.222	7.75148e+08	4.44512e+08	4.8823e+08	3.68406e+08	6.72344e+08	6.4608e+08	7.31421e+08	7.15972e+08	7.67194e+08	8.16594e+08	8.09197e+08	7.76644e+08
	Salsolinol	C10 H13 N O2	179.094	7.603	5.44818e+06	4.41244e+06	3.93283e+06	5.49618e+06	3.45335e+06	3.27823e+06	2.03619e+06	1.07389e+07	3.90428e+06	5.45709e+06	6.01929e+06	1.53028e+06
	Acetanilide	C8 H9 N O	135.069	4.805	4.86573e+08	1.99923e+08	1.38535e+08	7.17467e+08	4.08143e+08	3.45076e+08	2.01576e+08	5.94836e+08	1.86575e+08	4.81695e+08	7.67493e+08	6.293e+08
	α-Aspartylphenylalanine	C13 H16 N2 O5	280.106	7.415	1.00577e+07	2.16079e+07	7.23181e+06	2.60649e+07	1.24404e+07	1.14583e+07	5.26159e+06	1.5911e+07	4.79561e+06	5.13048e+06	4.51397e+06	5.91413e+06
	Rosuvastatin	C22 H28 F N3 O6 S	481.162	1.466	4.66512e+06	6.03533e+06	8.57403e+06	4.86265e+06	5.34691e+06	4.72266e+06	1.11204e+07	9.6034e+06	5.65765e+06	5.87219e+06	4.39012e+06	4.8845e+06
	JWH 412 N-(5-hydroxypentyl) metabolite	C24 H22 F N O2	375.165	6.523	9.72895e+06	1.57467e+07	1.42989e+07	1.66347e+07	1.05883e+07	1.08502e+07	1.46194e+07	2.58268e+07	7.76412e+06	8.03324e+06	1.0964e+07	9.86969e+06
	FAHFA (20:1/22:3)	C42 H74 O4	642.559	14.796	1.93514e+06	1.59975e+06	1.97339e+06	1.65792e+06	1.55798e+06	1.64717e+06	9.03411e+06	1.03848e+07	1.50524e+06	5.45013e+06	7.00704e+06	5.78339e+06
	Phosphatidylcholine	C25 H50 N O7 P	507.333	14.558	8.18047e+08	6.64945e+08	6.004e+08	3.33853e+08	2.84689e+08	3.32072e+08	1.38831e+08	9.80671e+07	3.57322e+08	1.19254e+08	7.93823e+07	1.06127e+08
	Arbutin	C12 H16 O7	272.088	2.255	9.54808e+06	7.4794e+06	5.10671e+06	7.22641e+06	1.01134e+07	1.30997e+07	3.95467e+06	4.96064e+06	8.57203e+06	7.25955e+06	8.88696e+06	5.87058e+06
	(5ξ,9ξ,16ξ)-17-Hydroxykauran-19-oic acid	C20 H32 O3	298.251	14.396	1.05675e+07	9.02116e+06	1.11218e+07	2.11374e+07	2.24857e+07	1.59972e+07	2.74771e+07	2.4709e+07	2.24519e+07	2.88408e+07	3.068e+07	2.86329e+07
	2,6-Xylidine	C8 H11 N	121.089	6.621	2.21304e+07	1.69707e+07	1.37459e+07	2.24329e+07	1.37966e+07	1.28822e+07	1.19785e+07	2.5006e+07	1.02689e+07	2.11428e+07	1.08261e+07	1.55015e+07
	Neosaxitoxin	C10 H17 N7 O5	337.117	7.291	1.36531e+07	7.5112e+06	4.18718e+06	2.50392e+07	1.00926e+07	1.55184e+07	6.2202e+06	2.06314e+07	1.68573e+06	8.71196e+06	6.75812e+06	8.73874e+06
	Phenylpropiolic acid	C9 H6 O2	146.037	1.233	398642	406404	1.57799e+06	358760	437824	2.15249e+06	356908	9.86116e+06	451126	453490	554772	3.69019e+06
	Adenosine 5'-monophosphate	C10 H14 N5 O7 P	347.064	1.571	2.7734e+08	3.02742e+08	2.80063e+08	6.9278e+08	2.7911e+08	4.23193e+08	4.35967e+08	3.65405e+08	3.72063e+08	5.7937e+07	3.1513e+08	4.9498e+08
	Leucylproline	C11 H20 N2 O3	228.148	7.041	5.32256e+08	3.7719e+08	3.80136e+08	6.91468e+08	3.46993e+08	2.32469e+08	3.48279e+08	4.71043e+08	2.95709e+08	3.03489e+08	4.21757e+08	4.19586e+08
	trans-Zeatin-7-beta-D-glucoside	C16 H23 N5 O6	381.164	6.531	2.07805e+07	4.39488e+06	7.86623e+06	2.44119e+07	1.91971e+07	1.10016e+07	1.78988e+07	4.31255e+06	1.76292e+07	1.04547e+07	2.95787e+07	1.87887e+07
	3-Phosphoglyceric acid	C3 H8 Na O6 P	193.996	1.202	2.42221e+07	1.96993e+07	2.42036e+07	1.84497e+07	2.54504e+07	2.3923e+07	1.43104e+07	1.24074e+07	2.44959e+07	1.78247e+07	1.72134e+07	1.27226e+07
	1,7-Bis(4-hydroxyphenyl)-3,5-heptanediol	C19 H24 O4	316.166	11.269	349584	1.17944e+07	354071	291516	4.69266e+06	3.38704e+06	227422	1.61854e+06	774556	680344	630677	425345
	Tetrahydrocorticosterone	C21 H34 O4	350.244	14.299	2.78707e+06	2.29948e+06	2.31828e+06	3.13766e+06	3.38676e+06	2.46863e+06	3.72134e+06	3.19355e+06	3.77812e+06	3.88486e+06	1.18912e+07	5.94794e+06
	(12Z)-9,10,11-trihydroxyoctadec-12-enoic acid	C18 H34 O5	352.224	12.131	2.5748e+07	1.07491e+07	5.08543e+06	2.42286e+07	1.71593e+07	1.2423e+07	5.27293e+06	1.68978e+07	6.51009e+06	1.57462e+07	1.52302e+07	1.044e+07
	L-Valine	C5 H11 N O2	117.079	1.478	1.82557e+10	1.98446e+10	1.71351e+10	2.03125e+10	18516166892	1.43892e+10	1.68195e+10	1.95879e+10	1.45685e+10	2.01896e+10	1.61796e+10	1.99953e+10
	L-Proline	C5 H9 N O2	115.063	1.372	8.25206e+10	8.00622e+10	7.95405e+10	6.93328e+10	7.59829e+10	7.21959e+10	9.18278e+10	8.00972e+10	9.61802e+10	8.92471e+10	7.60522e+10	8.5414e+10
	D-Mannitol	C6 H14 O6	182.079	1.321	1.55163e+07	1.40519e+07	1.17932e+07	8.73273e+06	1.77005e+07	1.29059e+07	2.65052e+07	1.18673e+07	2.855e+07	2.58456e+07	2.86682e+07	2.55116e+07
	Artemisinin	C15 H22 O5	264.133	1.203	1.76921e+07	1.66817e+07	1.02544e+07	1.8462e+07	1.01984e+07	1.37205e+07	1.417e+07	2.38225e+07	8.95146e+06	1.30903e+07	1.06343e+07	1.13157e+07
	Dehydrocholic acid	C24 H34 O5	402.241	12.855	2.75975e+07	6.94156e+06	1.74608e+06	6.30262e+06	5.06133e+06	2.69651e+06	2.41034e+06	5.80543e+06	1.89619e+06	5.82038e+06	5.3647e+06	3.0535e+06
	(3R)-8-hydroxy-3-(4-methoxyphenyl)-3,4-dihydro-1H-2-benzopyran-1-one	C16 H14 O4	270.094	1.255	5.21609e+08	3.09458e+08	1.65081e+08	3.67416e+08	2.94083e+08	3.93179e+08	1.7783e+08	3.02391e+08	1.43744e+08	3.25059e+08	6.08974e+08	3.06389e+08
	Valylproline	C10 H18 N2 O3	214.132	1.185	6.72003e+08	5.57026e+08	3.6217e+08	5.4341e+08	5.89672e+08	7.08493e+08	6.48184e+08	4.36245e+08	6.31013e+08	7.99769e+08	6.04424e+08	6.70271e+08
	L-Citrulline	C6 H13 N3 O3	158.069	1.301	2.46482e+07	1.25914e+07	1.25223e+07	2.36874e+07	2.28426e+07	1.5065e+07	1.17772e+07	1.59551e+07	7.95598e+06	2.33435e+07	1.79737e+07	1.14085e+07
	4-oxo-4-[(pyridin-4-ylmethyl)amino]but-2-enoic acid	C10 H10 N2 O3	206.07	7.6	2.969e+08	5.71404e+08	2.39742e+08	6.71674e+08	3.2144e+08	3.44835e+08	2.35933e+08	5.06386e+08	1.64574e+08	2.2539e+08	1.24803e+08	1.94745e+08
	FAHFA (18:1/20:3)	C38 H66 O4	586.491	14.385	1.33724e+08	1.35475e+08	1.38429e+08	2.61695e+08	3.21833e+08	2.96638e+08	4.61709e+08	4.67773e+08	2.2267e+08	3.74352e+08	4.8715e+08	4.44271e+08
	2-Lysophosphatidylcholine	C24 H44 N O7 P	489.286	13.773	2.11567e+07	2.40578e+07	2.5823e+07	1.86955e+07	4.16774e+06	5.79574e+06	1.26998e+06	879317	2.14878e+06	1.17175e+06	1.31191e+06	1.14405e+06
	(5E)-7-methylidene-10-oxo-4-(propan-2-yl)undec-5-enoic acid	C15 H24 O3	274.157	11.496	6.10186e+06	3.54593e+06	4.09894e+06	4.95131e+06	8.13901e+06	8.29082e+06	2.84904e+06	2.39081e+06	3.07535e+07	2.50806e+06	2.86355e+06	4.31687e+06
	2-Lysophosphatidylcholine	C26 H52 N O7 P	521.346	14.527	5.92967e+08	1.16087e+08	1.11662e+08	6.37813e+07	6.1327e+07	7.13377e+07	3.0985e+07	2.46243e+07	5.6241e+07	2.6157e+07	1.55477e+07	2.09425e+07
	Aniline	C6 H7 N	93.0581	4.85	4.57476e+08	1.79539e+08	1.20963e+08	6.65694e+08	4.16596e+08	3.1783e+08	1.92181e+08	5.22107e+08	1.46166e+08	5.43149e+08	7.3862e+08	6.29649e+08
	MGDG	C27 H50 O10	580.342	14.604	1.20052e+06	1.22663e+06	943516	476493	4.56857e+06	5.75756e+06	9.43307e+06	2.66717e+06	3.01009e+06	8.50042e+06	2.95109e+06	6.24943e+06
	alpha-Linolenic acid	C18 H30 O2	278.225	14.491	7.66825e+08	3.64983e+08	6.30152e+08	4.96349e+08	5.81382e+08	5.04919e+08	4.80913e+08	1.73796e+08	2.05692e+08	2.67868e+08	1.67491e+08	1.95946e+08
	Quercetin	C15 H10 O7	302.043	8.88	2.02111e+07	1.07907e+07	3.35643e+06	1.5718e+07	9.99749e+06	4.6456e+06	2.77716e+07	1.44569e+07	1.76279e+06	1.20492e+07	1.21971e+07	6.88664e+06
	N-Acetylornithine	C7 H14 N2 O3	174.101	2.63	1.58393e+07	8.004e+06	7.56343e+06	2.29291e+07	8.93069e+06	8.79699e+06	1.0447e+07	1.12457e+07	5.79745e+06	8.18626e+06	1.2424e+07	1.02515e+07
	5-heptyl-4-hydroxy-6H-pyrido[3,2,1-jk]carbazol-6-one	C22 H23 N O2	333.171	8.307	2.3522e+06	6.3649e+06	6.03063e+06	3.08698e+06	5.9161e+06	2.17137e+06	3.48701e+06	8.61733e+06	3.92338e+06	2.29774e+06	5.52975e+06	3.96195e+06
	2-Methylbutyl beta-D-glucopyranoside	C11 H22 O6	250.14	9.021	6.54843e+06	4.06614e+06	2.82473e+06	6.43487e+06	4.54718e+06	5.34172e+06	1.51436e+06	8.60686e+06	1.40034e+06	1.40144e+06	2.13344e+06	1.91893e+06
	Nicotinamide adenine dinucleotide	C21 H27 N7 O14 P2	663.11	1.672	1.18768e+07	1.84979e+07	1.56549e+07	2.23728e+07	1.38812e+07	2.13554e+07	1.21984e+07	2.27739e+07	1.4085e+07	1.29112e+07	1.36635e+07	2.52528e+07
	4-Oxoproline	C5 H7 N O3	129.042	1.269	3.52669e+08	3.68683e+08	2.92857e+08	3.44852e+08	1.72374e+08	3.73663e+08	2.8451e+08	4.45535e+08	2.44799e+08	3.95387e+08	3.94207e+08	3.39548e+08
	Docosahexaenoic acid	C22 H32 O2	328.239	14.07	1.09415e+07	798461	837729	574616	445307	515714	432025	374964	556131	392508	603866	377448
	(2R)-2-[(2R,5S)-5-[(2S)-2-hydroxybutyl]oxolan-2-yl]propanoic acid	C11 H20 O4	216.136	10.352	2.46829e+07	1.73647e+07	1.02066e+07	2.26331e+07	1.52636e+07	1.52547e+07	9.93602e+06	1.87375e+07	8.83066e+06	1.86975e+07	1.46849e+07	1.18408e+07
	5-amino-1-phenyl-1H-pyrazole-4-carbonitrile	C10 H8 N4	184.073	3.638	4.31115e+08	4.78872e+08	3.34903e+08	4.23534e+08	3.78155e+08	3.71397e+08	3.73933e+08	2.71945e+08	3.62773e+08	2.79985e+08	2.63143e+08	2.88376e+08
	Arachidonoyl amide	C20 H33 N O	303.256	14.211	1.11293e+07	1.34463e+07	2.45561e+07	1.20937e+07	7.16276e+06	7.00007e+06	6.77282e+06	2.16355e+06	9.619e+06	5.16418e+06	1.41521e+06	3.69926e+06
	Phosphatidylcholine	C25 H52 N O7 P	509.348	14.843	1.04377e+07	8.77905e+06	1.45891e+07	2.21523e+07	1.27463e+07	1.06388e+07	1.99215e+07	8.76316e+06	1.17718e+07	1.09245e+07	2.55182e+07	1.54106e+07
	Dihydrothymine	C5 H8 N2 O2	111.032	1.323	1.90389e+07	1.82534e+07	1.31426e+07	2.20861e+07	1.89957e+07	1.70404e+07	1.88414e+07	1.87942e+07	1.18466e+07	2.22905e+07	2.18947e+07	2.17689e+07
	1-Acyl-sn-glycero-3-phosphoglycerol	C24 H45 O9 P	508.278	13.947	5.42889e+06	1.00349e+07	8.08813e+06	5.79954e+06	1.87963e+06	2.249e+06	1.19673e+06	1.16893e+06	2.83635e+06	963504	1.22102e+06	1.049e+06
	2,3-dihydroxypropyl 12-methyltridecanoate	C17 H34 O4	302.246	14.542	6.1901e+08	3.80229e+08	6.392e+08	6.43922e+08	5.59806e+08	5.15078e+08	3.54802e+08	1.39205e+08	5.69042e+08	5.23706e+08	2.05913e+08	3.77765e+08
	FAHFA (16:1/18:3)	C34 H58 O4	530.429	13.988	410257	355132	559348	7.87406e+06	3.11394e+06	938063	2.83047e+06	2.69104e+06	840577	1.93076e+06	1.42996e+06	2.06308e+06
	4-methoxy-6-[2-(4-methoxyphenyl)ethyl]-2H-pyran-2-one	C15 H16 O4	298.055	0.574	1.40166e+07	2.02432e+07	2.19597e+07	1.60594e+07	1.4574e+07	2.07556e+07	8.349e+06	2.18891e+07	2.72492e+07	9.60903e+06	7.2372e+06	2.33539e+07
	1-Acyl-sn-glycero-3-phosphoserine	C22 H42 N O9 P	495.258	13.676	6.37935e+06	5.32768e+06	4.10385e+06	7.8521e+06	4.0262e+06	4.40865e+06	1.82071e+06	1.09132e+06	2.15799e+06	1.47892e+06	1.58663e+06	1.1341e+06
	Lysophosphatidate	C21 H39 O7 P	434.241	13.924	5.18395e+06	9.85012e+06	6.56317e+06	7.18811e+06	4.61475e+06	7.4176e+06	5.66308e+06	6.2197e+06	4.57363e+06	4.7061e+06	5.25166e+06	5.30618e+06
	Asparagine	C4 H8 N2 O3	132.053	1.228	3.53973e+08	3.147e+08	4.01692e+08	4.15597e+08	4.54127e+08	4.0229e+08	3.66457e+08	4.11685e+08	2.47196e+08	4.05335e+08	8.47628e+07	4.05695e+08
	Heneicosanoic acid	C21 H42 O2	326.317	15.262	5.27353e+06	5.09007e+06	9.50927e+06	7.58089e+06	4.1263e+06	4.72995e+06	3.88435e+06	3.35262e+06	1.10929e+06	2.5352e+06	1.79987e+06	3.8305e+06
	2-Ethylhexanoic acid	C8 H16 O2	204.135	7.504	5.51396e+08	4.37627e+07	4.21781e+07	1.92949e+07	2.17552e+07	3.47447e+07	2.69283e+07	8.28828e+07	1.09149e+08	1.03524e+07	1.95357e+07	7.6697e+06
	L-Serine	C3 H7 N O3	105.042	1.234	4.03656e+08	3.67322e+08	3.93041e+08	3.85309e+08	4.13131e+08	6.37232e+07	3.26105e+08	3.07373e+07	2.49584e+08	4.10422e+08	5.26466e+08	4.08129e+08
	N-Acetyl-L-tyrosine	C11 H13 N O4	223.085	7.047	1.51513e+07	1.69726e+07	1.5626e+07	1.80421e+07	1.70593e+07	1.92658e+07	1.27782e+07	2.13591e+07	1.72607e+07	1.53149e+07	2.33727e+07	2.05321e+07
	Phosphatidylcholine	C28 H56 N O7 P	549.38	15.276	4.30415e+08	3.67789e+08	6.9336e+08	3.70191e+08	2.57793e+08	2.71926e+08	2.09827e+08	9.48116e+07	3.57945e+08	1.13389e+08	1.16384e+08	1.65462e+08
	L-Aspartic acid	C4 H7 N O4	133.037	1.178	3.80471e+08	3.37506e+08	3.13528e+08	4.0541e+08	3.96348e+08	2.83593e+08	3.89698e+08	3.23204e+08	2.73367e+08	4.24993e+08	4.2396e+08	3.23299e+08
	Monoolein	C21 H40 O4	356.293	15.167	1.39524e+10	7.84623e+09	1.43463e+10	1.96938e+10	1.4265e+10	1.20113e+10	7.04161e+09	1.03849e+09	10423682756	6.02094e+09	7.28935e+08	3.16612e+09
	MGDG	C25 H46 O10	552.312	14.094	3.11549e+06	3.76812e+06	6.41196e+06	4.49047e+06	7.42721e+06	7.93387e+06	7.12159e+06	1.52406e+06	9.40314e+06	5.55932e+06	1.47293e+06	4.96349e+06
	N-Acetylhistidine	C8 H11 N3 O3	159.126	1.402	2.37739e+07	1.54023e+07	1.06554e+07	1.50379e+07	1.00826e+07	1.48077e+07	1.68753e+07	1.71185e+07	1.44016e+07	1.88461e+07	1.03179e+07	1.49748e+07
	D-Glucose	C6 H12 O6	226.068	1.265	3.0051e+08	1.86079e+08	2.14723e+08	2.03809e+08	3.12342e+08	4.84793e+08	2.79201e+08	1.16892e+08	2.8737e+08	3.23087e+08	5.09188e+08	3.00116e+08
	3-[4-methyl-1-(2-methylpropanoyl)-3-oxocyclohexyl]butanoic acid	C15 H24 O4	268.166	9.971	9.45497e+06	4.14961e+06	1.95857e+06	3.07164e+06	1.97958e+06	1.94496e+06	1.23813e+06	5.53253e+06	1.00576e+06	1.99579e+06	1.87294e+06	1.42462e+06
	Mevalonic acid	C6 H12 O4	148.074	2.531	1.85051e+07	1.01424e+07	1.97848e+07	2.0457e+07	8.91587e+06	1.64041e+07	1.13594e+07	5.81839e+06	1.47234e+07	6.46879e+06	1.11861e+07	1.57832e+07
	5,5-Dimethylhydantoin	C5 H8 N2 O2	128.058	1.245	3.72164e+08	3.57835e+08	3.40765e+08	3.14239e+08	3.89619e+08	3.4185e+08	2.95028e+08	4.10468e+08	2.28937e+08	3.89025e+08	4.12509e+08	3.27649e+08
	Kynurenic acid	C10 H7 N O3	189.043	7.656	5.06999e+08	1.13856e+08	6.93429e+07	3.68313e+08	2.46441e+08	4.07437e+08	1.3241e+08	3.25698e+08	1.75285e+08	7.22473e+08	6.37736e+08	4.12964e+08
	FAHFA (18:2/20:4)	C38 H62 O4	582.46	14.14	1.0577e+06	667560	777480	3.76068e+06	3.62778e+06	668667	6.49678e+06	7.26309e+06	1.1442e+06	3.69238e+06	4.4016e+06	5.03614e+06
	Bilirubin	C33 H36 N4 O6	584.261	11.788	2.37623e+06	6.8449e+06	3.45044e+06	7.04118e+06	4.00953e+06	3.31743e+06	2.11158e+06	5.56831e+06	3.29559e+06	2.34581e+06	2.85505e+06	2.75546e+06
	2-Lysophosphatidylcholine	C20 H42 N O7 P	499.289	13.44	9.21442e+06	6.55153e+06	7.6825e+06	6.38253e+06	3.86537e+06	7.10682e+06	777502	791660	1.47511e+06	2.63185e+06	1.91479e+06	1.60836e+06
	1,7-bis(4-hydroxyphenyl)heptan-3-one	C19 H22 O3	640.278	14.161	1.67857e+06	1.90466e+06	1.82443e+06	2.56043e+06	7.99466e+06	6.30665e+06	2.40307e+07	1.1366e+07	1.28791e+07	1.77764e+07	1.53136e+07	1.74559e+07
	Desthiobiotin	C10 H18 N2 O3	214.132	9.082	1.21514e+07	1.78083e+07	2.01553e+07	1.51367e+07	1.17137e+07	9.09866e+06	1.38878e+07	1.87546e+07	8.39531e+06	1.00016e+07	2.25297e+07	2.24903e+07
	CUMYL-PICA N-pentanoic acid metabolite	C23 H26 N2 O3	378.189	8.782	2.66151e+06	4.28867e+06	2.84818e+06	6.02117e+06	7.81338e+06	3.32521e+06	2.07207e+06	3.62807e+06	1.46202e+06	1.04163e+06	1.68556e+06	1.66962e+06
	FAHFA (18:3/16:2)	C34 H56 O4	528.413	13.843	1.60671e+06	671119	976209	4.82201e+06	3.51177e+06	3.10271e+06	3.2873e+06	2.91703e+06	3.30303e+06	4.08004e+06	4.15318e+06	6.82594e+06
	Phosphatidylcholine	C26 H52 N O8 P	537.344	13.846	1.86571e+07	1.31172e+07	2.17407e+07	1.14669e+07	6.3189e+06	7.31527e+06	3.19757e+06	1.8248e+06	7.03501e+06	3.87275e+06	2.05102e+06	2.52763e+06
	α-Linolenoyl ethanolamide	C20 H35 N O2	321.267	14.406	6.40048e+08	1.63776e+08	5.7348e+07	2.64276e+08	1.28828e+08	5.27976e+07	7.53661e+07	4.66191e+08	1.38534e+07	2.61323e+08	2.44804e+08	9.16512e+07
	Xanthurenic acid	C10 H7 N O4	205.037	3.277	1.8829e+06	1.32205e+06	1.46383e+06	3.68598e+06	3.50722e+06	6.40752e+06	1.15044e+06	839860	2.03004e+06	5.79022e+06	8.39341e+06	4.26415e+06
	2-cyano-3-(3,4-dimethoxyphenyl)acrylic acid	C12 H11 N O4	233.067	8.122	2.22717e+07	1.1078e+07	1.39828e+06	1.17653e+07	2.8207e+06	3.24521e+06	2.90963e+06	1.34748e+07	1.3014e+06	1.05348e+07	6.15558e+06	6.46412e+06
	Hesperetin	C16 H14 O6	302.082	12.465	1.21584e+06	2.03111e+07	1.36548e+06	1.29413e+06	3.88618e+06	1.35846e+06	1.68415e+06	1.68244e+06	1.92188e+06	1.76396e+06	1.67433e+06	1.71485e+06
	9,10-DHOME	C18 H34 O4	314.246	12.96	2.22294e+07	8.54042e+06	6.08563e+06	9.2849e+06	8.85348e+06	7.1159e+06	7.65476e+06	1.07336e+07	1.66476e+07	8.38964e+06	6.47563e+06	6.35167e+06
	L-1-Lysophosphatidylethanolamine	C19 H40 N O7 P	425.252	14.177	3.04571e+08	4.54019e+08	4.06732e+08	2.79936e+08	1.16083e+08	1.79272e+08	1.60464e+07	5.44264e+06	9.21871e+07	1.02716e+07	2.35314e+06	5.47203e+06
	Fexofenadine	C32 H39 N O4	501.284	14.756	4.11147e+08	4.24339e+08	4.1541e+08	3.99585e+08	4.46796e+08	5.13316e+08	6.63904e+08	2.08082e+08	6.30888e+08	6.50195e+08	5.53365e+08	5.47342e+08
	L-Cystathionine	C7 H14 N2 O4 S	222.067	1.196	9.44281e+06	1.82106e+07	1.29509e+07	1.71598e+07	1.1614e+07	1.97204e+07	1.83639e+07	1.55605e+07	1.51571e+07	2.27612e+07	2.0846e+07	1.6567e+07
	Succinic acid	C4 H6 O4	118.026	1.142	1.07891e+10	1.22146e+10	1.18764e+10	8.4151e+09	9.29788e+09	1.15935e+10	8.5919e+09	9.86857e+09	1.2056e+10	9.37849e+09	1.03184e+10	9.18842e+09
	PAF	C26 H54 N O7 P	523.362	15.145	1.05552e+06	929700	1.14911e+06	1.12672e+06	1.02143e+06	1.04188e+06	6.92504e+06	701432	947651	760639	721673	979927
	gamma-Glutamylmethionine	C10 H18 N2 O5 S	278.094	5.354	2.12419e+08	3.59166e+08	2.02798e+08	5.49015e+08	3.70055e+08	4.84412e+08	2.61673e+08	3.65446e+08	2.75731e+08	2.90893e+08	2.97529e+08	3.00995e+08
	1-(4-Methoxyphenyl)-2-propanone	C10 H12 O2	164.083	10.091	4.33194e+06	7.87296e+06	5.62545e+06	5.76228e+06	5.98993e+06	5.37195e+06	5.39772e+06	3.62811e+06	4.12697e+06	2.94476e+06	2.58477e+06	3.01369e+06
	Raffinose	C18 H32 O16	526.152	1.402	4.15246e+08	3.22008e+08	2.04522e+08	4.46618e+08	1.48453e+08	5.71902e+08	3.53535e+08	9.14953e+07	3.79022e+08	3.39743e+08	2.56742e+08	3.07728e+08
	Sodium [dodecanoyl(methyl)amino]acetate	C15 H29 N O3	271.215	13.936	2.13067e+06	696565	2.04286e+07	844262	527254	791589	677779	508094	897578	976707	1.00846e+06	1.45975e+06
	1-Acyl-sn-glycero-3-phosphoinositol	C23 H45 O12 P	544.262	13.615	2.82819e+06	7.70744e+06	5.2937e+06	3.13437e+06	791819	1.15148e+06	433671	390185	1.35985e+06	432758	477635	396620
	Quercetin 3-O-glucoside	C21 H20 O12	464.096	8.628	3.29941e+06	2.9819e+06	732742	5.28734e+06	2.82072e+06	1.53767e+06	2.213e+07	2.07362e+06	757287	6.33076e+06	885372	1.39924e+06
	L-1-Lysophosphatidylethanolamine	C17 H36 N O7 P	397.223	13.492	2.09941e+07	1.77879e+07	1.6844e+07	1.45767e+07	8.69244e+06	1.33988e+07	2.92618e+06	1.26738e+06	4.65538e+06	6.49802e+06	4.28009e+06	4.28363e+06
	D-Saccharic acid	C6 H10 O8	210.037	1.131	2.20425e+08	1.52823e+08	9.74892e+07	3.36865e+08	1.97575e+08	2.89015e+08	6.74229e+07	1.58368e+08	4.76103e+07	1.63168e+08	1.81981e+08	1.54029e+08
	Methyl cinnamate	C10 H10 O2	162.068	5.387	1.43154e+07	1.3671e+07	1.37667e+07	1.42766e+07	1.54937e+07	1.56178e+07	1.26529e+07	1.78993e+07	1.37368e+07	1.59375e+07	1.54491e+07	1.81796e+07
	Juglalin	C20 H18 O10	418.088	9.182	7.87722e+06	721574	1.09756e+06	2.54673e+06	1.75853e+06	2.98386e+06	247882	1.86905e+06	305317	1.58126e+06	3.41407e+06	1.29562e+06
	5-Aminovaleric acid	C5 H11 N O2	117.078	1.447	6.71648e+09	1.23602e+10	6.3502e+09	6.73096e+09	1.07765e+10	7.02065e+09	3.68057e+09	8.08632e+09	3.34262e+09	8.78103e+09	8.88475e+09	9.28691e+09
	FAHFA (18:1/14:0)	C32 H60 O4	508.447	15.728	293824	266022	274775	215776	688536	333417	1.48223e+06	6.07178e+06	267918	4.56103e+06	3.23257e+06	2.2361e+06
	6-Methylquinoline	C10 H9 N	143.074	9.51	2.03323e+07	9.26581e+06	3.01954e+06	1.2739e+07	4.67517e+06	5.13079e+06	3.25867e+06	1.19684e+07	2.11086e+06	8.57363e+06	8.87648e+06	5.58346e+06
	N-Tetradecanamide	C14 H29 N O	227.225	15.03	1.79085e+07	1.76312e+07	1.91827e+07	1.5896e+07	1.66666e+07	1.7843e+07	1.46972e+07	1.39321e+07	1.90872e+07	1.66946e+07	1.58046e+07	1.74106e+07
	indoline-2-carboxylic acid	C9 H9 N O2	163.064	7.446	1.55e+07	9.73064e+06	6.85294e+06	1.72895e+07	8.49916e+06	7.22646e+06	6.18248e+06	1.66339e+07	5.18378e+06	9.25557e+06	1.41983e+07	7.70799e+06
	3-Hydroxy-4-Methoxycinnamic Acid	C10 H10 O4	194.057	7.11	3.83909e+06	3.37466e+06	2.63713e+06	5.30749e+06	2.82967e+06	2.67977e+06	2.44444e+06	2.22188e+06	1.92503e+06	2.96515e+06	2.00784e+06	1.7744e+06
	Ergocalciferol	C28 H44 O	396.336	14.417	610417	577131	606309	579397	442041	412478	1.88623e+06	1.64687e+07	823065	2.36812e+06	1.11485e+06	1.24726e+06
	Phenylpyruvic Acid	C9 H8 O3	164.048	1.452	1.90608e+07	1.51744e+07	1.43741e+07	1.52711e+07	1.33868e+07	1.21442e+07	1.64219e+07	1.52315e+07	1.35191e+07	1.41811e+07	9.83028e+06	1.4643e+07
	p-Mentha-1,3,8-triene	C10 H14	134.11	14.488	1.9059e+07	1.06055e+07	1.45424e+07	1.2536e+07	1.4935e+07	1.17426e+07	9.70203e+06	5.11621e+06	7.27361e+06	6.78516e+06	5.26953e+06	5.64731e+06
	Pyrogallol	C6 H6 O3	126.032	1.321	2.70618e+08	2.30186e+08	2.53313e+08	1.90108e+08	3.36098e+08	4.13047e+08	4.96332e+08	1.80855e+08	6.46941e+08	4.33864e+08	5.84548e+08	4.71751e+08
	2-Lysophosphatidylcholine	C26 H48 N O7 P	517.318	14.186	15200603418	1.52817e+10	1.72132e+10	1.30826e+10	7.70916e+09	7.7882e+09	5.47444e+09	4.3798e+09	7.03043e+09	3.29069e+09	3.57902e+09	3.76925e+09
	L-1-Lysophosphatidylethanolamine	C23 H40 N O7 P	473.255	14.029	1.09045e+07	1.49645e+07	1.78943e+07	1.00963e+07	3.86051e+06	5.3283e+06	1.84883e+06	1.17558e+06	4.16219e+06	1.18055e+06	1.05728e+06	1.65182e+06
	Phosphopyruvic acid	C3 H5 O6 P	167.982	1.083	2.30411e+08	2.76453e+08	3.83101e+08	2.15938e+08	2.2064e+08	2.48986e+08	1.5008e+08	2.09565e+08	1.82692e+08	1.69198e+08	1.3785e+08	1.61594e+08
	L-Lysine	C6 H14 N2 O2	146.106	1.199	3.43921e+08	3.49861e+08	4.72312e+08	1.61422e+08	1.49065e+08	1.31561e+08	2.82003e+08	2.8395e+08	6.36382e+08	1.74174e+08	2.18668e+08	1.90059e+08
	Cer-NS (d14:2/20:0)	C34 H65 N O3	535.494	15.955	5.83055e+06	6.23382e+06	3.56467e+06	5.00365e+06	3.82437e+06	4.84702e+06	4.22556e+06	2.40048e+06	2.52307e+06	1.77421e+06	4.58866e+06	1.54796e+06
	3-Coumaric acid	C9 H8 O3	164.047	1.871	1.89399e+08	2.39264e+08	2.21767e+08	2.26378e+08	2.4915e+08	2.54572e+08	1.90102e+08	3.13522e+08	2.34468e+08	2.12995e+08	2.75783e+08	2.28026e+08
	1-Acyl-sn-glycero-3-phosphoinositol	C26 H49 O12 P	584.294	13.967	4.99947e+06	6.24279e+06	5.23501e+06	2.94955e+06	861566	1.45244e+06	919970	860893	3.06531e+06	774448	840359	837378
	Tetradecanedioic acid	C14 H26 O4	258.184	11.862	1.83367e+07	7.54236e+06	5.70407e+06	6.47529e+06	8.75396e+06	7.27368e+06	9.2834e+06	1.16191e+07	1.93914e+07	9.47805e+06	6.32789e+06	5.08146e+06
	Adenylosuccinic acid	C14 H18 N5 O11 P	463.072	1.046	2.12721e+08	2.78507e+08	3.73264e+08	2.88597e+08	1.19184e+08	2.0942e+08	1.02319e+08	2.33814e+08	7.02095e+07	1.29072e+08	8.52201e+07	1.54777e+08
	2,2,5,5-tetramethyl-2,5-dihydro-1H-pyrrole-3-carboxamide	C9 H16 N2 O	168.127	5.297	8.32822e+06	1.54988e+07	1.75032e+07	1.05447e+07	4.56897e+06	4.56519e+06	9.79446e+06	1.16792e+07	1.34681e+07	5.43479e+06	5.05631e+06	7.3283e+06
	Epinephrine	C9 H13 N O3	183.09	17.015	2.89326e+06	1.86905e+06	2.5244e+06	2.13278e+06	2.61891e+06	2.77667e+06	3.31642e+06	2.50268e+06	2.92712e+06	2.17956e+06	1.89431e+07	2.91045e+06
	N1-cyclohexyl-4-(4-fluorobenzyl)-1,4-diazepane-1-carbothioamide	C19 H28 F N3 S	349.199	9.826	1.49614e+06	3.71695e+06	2.84682e+06	1.99824e+06	2.35617e+06	1.60582e+06	2.07328e+06	5.05599e+06	2.6777e+06	901031	2.14674e+06	2.09749e+06
	3-(1,1,2,3,3,3-hexafluoropropyl)adamantane-1-carboxylic acid	C14 H16 F6 O2	330.106	6.792	1.14959e+08	2.86823e+08	1.26259e+08	2.3242e+08	2.42004e+08	3.92742e+08	8.3337e+07	2.49904e+08	9.38764e+07	7.48276e+07	1.24922e+08	1.62771e+08
	Stearic acid	C18 H36 O2	284.27	14.698	8.55216e+08	5.63919e+09	6.78729e+09	9.04007e+09	6.08738e+09	6.13234e+09	6.64069e+09	5.37252e+09	6.07275e+09	6.26861e+09	5.27801e+09	7.34814e+09
	Punicic Acid	C18 H30 O2	278.225	14.218	1.10502e+07	5.51172e+06	2.38833e+06	1.18628e+07	9.87729e+06	7.76086e+06	8.89602e+06	1.51881e+07	5.7925e+06	1.90467e+07	1.78178e+07	1.27099e+07
	FAHFA (18:3/18:2)	C36 H60 O4	556.446	13.882	6.14086e+07	1.67329e+07	2.39918e+07	2.34135e+08	1.66033e+08	7.77858e+07	2.50586e+08	3.02204e+08	1.37008e+08	1.8599e+08	2.12968e+08	2.47348e+08
	FAHFA (18:1/18:3)	C36 H62 O4	558.462	15.879	227381	215048	217128	171486	3.58749e+06	963140	4.01413e+06	724931	212084	5.48968e+06	1.82826e+06	1.50604e+06
	1,2-dihydroxyheptadec-16-yn-4-yl acetate	C19 H34 O4	326.246	13.713	8.26982e+07	1.73271e+07	1.82922e+07	5.78499e+07	5.88327e+07	3.77357e+07	5.60289e+07	4.23392e+08	8.62784e+06	4.15204e+08	5.56961e+08	1.17142e+08
	L-Arginine	C6 H14 N4 O2	174.112	1.45	5.10657e+08	3.39048e+08	5.13256e+08	2.97395e+08	4.4277e+08	3.51578e+08	2.56755e+08	4.45772e+08	4.65398e+08	4.54186e+08	2.8741e+08	3.59106e+08
	4-oxo-5-phenylpentanoic acid	C11 H12 O3	209.106	7.591	1.77219e+07	6.30099e+06	2.46714e+06	1.07329e+07	5.22355e+06	4.35383e+06	4.5993e+06	8.58718e+06	2.72537e+06	6.94529e+06	6.82252e+06	5.14364e+06
	ethyl 2-cyano-3-(3-thienyl)acrylate	C10 H9 N O2 S	224.062	6.21	8.46289e+06	1.61352e+07	1.34137e+07	7.12216e+06	8.07579e+06	3.32663e+06	4.19144e+06	8.01495e+06	3.9737e+06	5.74678e+06	3.33273e+06	7.42141e+06
	2-[(3S)-1-(1H-Indol-3-ylmethyl)-3-pyrrolidinyl]-1H-benzimidazole	C20 H20 N4	316.172	16.755	5.99997e+06	5.23092e+06	4.09473e+06	1.21838e+07	7.93502e+06	4.32959e+06	1.19163e+07	1.50996e+07	1.302e+07	1.19181e+07	9.78108e+06	1.71972e+07
	L-Phenylalanine	C9 H11 N O2	165.079	5.384	6.55079e+10	62445231706	5.18774e+10	7.16901e+10	5.69346e+10	6.15566e+10	5.90655e+10	7.98901e+10	5.44614e+10	6.00076e+10	6.28075e+10	5.81377e+10
	Pipecolic acid	C6 H11 N O2	129.079	1.195	3.20195e+08	3.31539e+08	4.43514e+08	1.54361e+08	1.43269e+08	1.24801e+08	2.69459e+08	2.76166e+08	6.01733e+08	1.66125e+08	2.08786e+08	1.84942e+08
	Indole-3-acetic acid	C10 H9 N O2	175.064	1.799	1.31248e+07	1.55635e+07	1.39894e+07	1.14726e+07	1.14547e+07	1.42206e+07	1.47421e+07	8.68494e+06	1.56228e+07	1.24961e+07	1.76823e+07	1.69478e+07
	THC	C21 H27 [2]H3 O2	634.483	16.124	2.11494e+06	1.16258e+06	3.73614e+06	8.303e+06	1.11522e+07	9.65679e+06	1.33209e+07	1.26602e+07	9.00027e+06	1.51366e+07	7.59815e+06	1.32322e+07
	FAHFA (17:1/22:3)	C39 H68 O4	600.512	14.208	1.29514e+06	854844	864700	3.10302e+06	3.16342e+06	2.59494e+06	4.82826e+06	4.20509e+06	2.44326e+06	3.44072e+06	2.60563e+06	3.68433e+06
	5-methyl-3-(2-morpholino-2-oxoethyl)-1,3-benzoxazol-2(3H)-one	C14 H16 N2 O4	276.111	6.343	1.08002e+07	1.29663e+07	1.62029e+07	1.24879e+07	9.48292e+06	7.65964e+06	1.09679e+07	1.1714e+07	1.36217e+07	1.15077e+07	1.41894e+07	1.49492e+07
	cis-7-Hexadecenoic Acid	C16 H30 O2	254.225	15.025	7.01587e+06	8.2078e+06	5.72258e+06	1.11294e+07	1.04787e+07	6.54005e+06	1.46292e+07	1.45476e+07	1.00306e+07	1.35067e+07	1.64304e+07	1.22415e+07
	2-{[(9H-9-fluorenylmethoxy)carbonyl]amino}benzoic acid	C22 H17 N O4	359.12	7.093	5.58023e+06	2.8433e+06	2.6243e+06	2.03588e+06	1.98515e+06	1.82902e+06	1.5499e+06	4.31023e+06	1.5762e+06	1.78484e+06	1.33362e+06	1.13753e+06
	Muramic acid	C9 H17 N O7	251.101	1.302	4.83325e+08	3.56025e+08	3.31682e+08	3.7622e+08	4.29541e+08	4.11617e+08	5.11559e+08	3.3274e+08	3.97071e+08	5.2696e+08	2.98124e+08	4.17104e+08
	10E,12Z-Octadecadienoic acid	C18 H32 O2	280.241	14.132	1.11983e+07	4.2241e+06	3.76469e+06	1.42496e+07	1.06811e+07	5.80011e+06	8.92201e+06	1.21463e+07	8.86048e+06	8.70759e+06	8.18938e+06	1.19382e+07
	Phosphatidylethanolamine	C25 H46 N O8 P	519.297	14.529	935839	2.43371e+06	5.05565e+06	1.55548e+06	383053	729479	472309	388993	861365	401101	437254	364363
	Leucine-enkephalin	C28 H37 N5 O7	555.27	14.151	1.09921e+07	8.64655e+06	9.46347e+06	7.96859e+06	1.044e+07	1.18734e+07	1.54844e+07	1.41282e+07	1.65754e+07	1.44776e+07	1.31346e+07	9.35677e+06
	Eicosapentaenoic acid	C20 H30 O2	308.235	14.428	6.34627e+07	2.46317e+07	3.19126e+07	5.69126e+07	5.99588e+07	4.25133e+07	7.16323e+07	3.01425e+08	1.8133e+07	3.27986e+08	5.16023e+08	1.25682e+08
	Cer-NS (d14:2/22:0)	C36 H69 N O3	563.524	15.127	5.24243e+06	3.9158e+06	3.51015e+06	1.80335e+06	3.69523e+06	3.94524e+06	3.03984e+06	1.3911e+06	2.26826e+06	2.45107e+06	1.24731e+06	3.79836e+06
	3-Indoleacrylic acid	C11 H9 N O2	187.064	13.129	1.52867e+06	1.33706e+06	1.83086e+06	1.59703e+06	1.53411e+06	6.13852e+06	1.74808e+06	1.6467e+06	1.81981e+07	1.72488e+06	2.25344e+06	1.80845e+06
	2-(14,15-Epoxyeicosatrienoyl) glycerol	C23 H38 O5	394.27	15.238	1.4707e+07	5.69354e+06	1.52355e+07	1.18409e+07	1.19127e+07	7.10067e+06	6.91282e+06	1.51988e+06	1.006e+07	4.8269e+06	1.348e+06	3.9356e+06
	N-(5-acetamidopentyl)acetamide	C9 H18 N2 O2	186.137	6.622	994435	1.52041e+06	1.33999e+06	6.53911e+06	9.31693e+06	1.43783e+07	1.54599e+06	2.06542e+06	1.54696e+06	2.99325e+06	3.24679e+06	2.58256e+06
	Caryophyllene oxide	C15 H24 O	220.183	13.183	1.5832e+07	5.10946e+06	2.28885e+06	5.47037e+06	4.16932e+06	3.04802e+06	2.1211e+06	6.88203e+06	1.58695e+06	6.88447e+06	4.63115e+06	1.72591e+06
	3-(1-pyrrolidinyl)-5-(trifluoromethyl)pyridine-2-carbothioamide	C11 H12 F3 N3 S	278.106	6.339	1.33869e+06	3.82295e+06	3.83904e+06	1.56029e+06	2.28771e+06	1.2939e+06	2.18909e+06	3.89989e+06	2.7926e+06	1.17892e+06	2.28841e+06	2.42164e+06
	JWH-018 N-(3-methylbutyl) isomer	C24 H23 N O	341.182	8.161	6.56345e+06	7.80351e+06	8.34598e+06	8.02611e+06	1.20648e+07	1.42548e+07	1.16467e+07	9.95552e+06	8.98774e+06	6.63279e+06	1.06526e+07	6.53665e+06
	Alanyltyrosine	C12 H16 N2 O4	252.111	9.382	1.98113e+08	3.19243e+08	1.27935e+08	4.14609e+08	1.81499e+08	1.40644e+08	9.21313e+07	3.92829e+08	5.50602e+07	1.02839e+08	4.06595e+07	8.39059e+07
	1-Naphthol	C10 H8 O	144.057	11.28	3.01481e+06	2.00903e+06	2.9039e+06	3.72469e+06	2.47023e+06	3.12332e+06	1.51989e+06	1.88233e+06	1.9172e+06	1.93535e+06	1.76822e+06	1.60943e+06
	Phosphatidylcholine	C23 H44 N O8 P	493.281	11.645	1.54809e+07	7.97169e+06	2.35861e+06	1.14293e+07	5.05889e+06	3.33509e+06	3.53535e+06	9.25722e+06	1.50136e+06	6.59456e+06	6.30847e+06	3.416e+06
	N1-[2-(2-pyridyl)ethyl]-2-aminobenzamide	C14 H15 N3 O	241.122	7.725	1.51881e+07	1.4092e+07	1.45652e+07	5.37296e+06	3.99455e+06	4.0465e+06	1.11211e+07	1.08323e+07	1.58254e+07	8.8161e+06	4.14527e+06	8.12689e+06
	Ethinylestradiol	C20 H24 O2	296.178	12.72	1.38552e+07	5.45094e+06	765669	1.24579e+07	7.95531e+06	1.39377e+07	6.96387e+06	959003	1.09891e+07	8.70802e+06	4.99066e+06	2.11568e+06
	Phosphatidylethanolamine	C41 H74 N O7 P	723.518	16.39	2.68281e+06	4.34927e+06	2.00785e+06	3.6421e+06	2.54126e+06	2.93412e+06	2.24657e+06	1.40175e+06	1.12376e+06	1.10391e+06	1.82192e+06	1.01196e+06
	alpha-D-Glucopyranosyl 2-O-(2-methylbutanoyl)-alpha-D-glucopyranoside	C17 H30 O12	472.177	7.265	305897	266279	175686	268598	1.40805e+06	545953	843650	3.74493e+06	325927	1.36352e+06	1.78527e+06	1.25007e+06
	2-Lysophosphatidylcholine	C24 H46 N O7 P	551.319	13.921	3.14221e+06	3.16302e+06	3.67593e+06	3.19763e+06	2.69451e+06	2.15172e+06	3.34524e+06	3.73747e+06	1.55543e+06	3.59263e+06	2.84569e+06	3.10039e+06
	1-Acyl-sn-glycero-3-phosphoinositol	C27 H49 O12 P	596.294	13.816	3.08588e+08	3.22378e+08	3.1037e+08	2.56155e+08	2.3776e+08	3.25727e+08	9.08305e+07	4.60589e+07	1.5996e+08	7.52581e+07	5.79749e+07	5.73485e+07
	4-(4-chlorophenoxy)-3,5-dimethyl-1H-pyrazole	C11 H11 Cl N2 O	240.063	1.321	4.89679e+06	4.32068e+06	3.91997e+06	3.37502e+06	5.44602e+06	6.09915e+06	1.02439e+07	3.13249e+06	9.09197e+06	9.43428e+06	1.56689e+07	8.43078e+06
	Asp-Phe	C13 H16 N2 O5	280.106	5.227	6.7129e+06	8.18544e+06	7.39422e+06	1.30545e+07	8.58739e+06	5.35406e+06	5.69646e+06	8.99091e+06	6.16197e+06	6.45752e+06	9.20852e+06	1.28699e+07
	N-Acetyl-L-aspartate	C6 H9 N O5	175.048	1.723	1.50176e+07	7.63538e+06	6.05252e+06	5.09572e+06	6.15273e+06	4.87902e+06	6.64933e+06	5.85293e+06	8.10849e+06	8.2084e+06	5.4988e+06	1.01487e+07
	S-Methyl-5'-thioadenosine	C11 H15 N5 O3 S	297.09	6.935	3.27084e+08	4.25196e+08	3.43866e+08	3.50864e+08	3.27481e+08	3.35403e+08	2.90766e+08	3.1246e+08	2.80239e+08	4.20757e+08	2.78975e+08	3.8963e+08
	(3beta,9xi)-3-(beta-D-Glucopyranosyloxy)-14-hydroxycard-20(22)-enolide	C29 H44 O9	582.293	11.692	435718	1.77073e+06	2.62612e+06	1.64791e+06	441784	489987	1.01718e+06	1.88187e+06	523245	845193	3.09087e+06	3.45744e+06
	Prolylleucine	C11 H20 N2 O3	228.148	6.185	8.83667e+06	1.01218e+07	6.91548e+06	1.24294e+07	9.43108e+06	1.02795e+07	6.84561e+06	1.24406e+07	4.74124e+06	9.62925e+06	1.02176e+07	9.96586e+06
	5-(tert-butyl)-3-[(2-cyanoacetyl)amino]thiophene-2-carboxamide	C12 H15 N3 O2 S	265.087	6.276	2.77566e+06	4.14003e+06	1.99e+06	2.22849e+06	1.1928e+06	2.13598e+06	921438	1.77687e+06	1.03301e+06	1.08003e+06	767535	1.07862e+06
	Spermine	C10 H26 N4	202.216	1.088	1.83621e+08	4.14348e+08	2.4609e+08	3.28203e+08	2.10403e+08	2.85377e+08	2.15605e+08	3.03653e+08	2.35661e+08	2.50038e+08	2.30447e+08	3.04675e+08
	Diacetoxyscirpenol	C19 H26 O7	348.155	11.88	1.41693e+07	5.43503e+06	552504	4.01224e+06	7.6966e+06	1.18453e+07	8.06749e+06	471241	1.03343e+07	1.46035e+07	8.37693e+06	4.10805e+06
	FAHFA (18:1/17:2)	C35 H62 O4	546.463	15.856	338157	331638	318311	259423	287400	316686	3.26211e+06	3.3182e+06	330954	3.0149e+06	1.68798e+06	1.23365e+06
	SM (d21:1/15:0)	C41 H83 N2 O6 P	730.6	16.117	1.16271e+08	1.23223e+08	1.34507e+08	8.74546e+07	4.02221e+08	1.81971e+08	2.71851e+08	1.37482e+08	1.07131e+08	1.14541e+08	9.56398e+07	2.37577e+08
	6-(4-methoxybenzyl)-3-methyl-5,6,7,8-tetrahydroquinoline	C18 H21 N O	267.162	15.359	2.88036e+06	2.6448e+06	4.88971e+06	5.15042e+06	7.24388e+06	4.28911e+06	9.72613e+06	1.08179e+07	6.52257e+06	1.25623e+07	8.75581e+06	9.33399e+06
	N,N-dimethyl-5-nitro-6-[3-(trifluoromethyl)phenoxy]pyrimidin-4-amine	C13 H11 F3 N4 O3	328.073	5.229	4.93673e+06	9.58495e+06	5.61109e+06	1.21453e+07	5.6526e+06	4.23374e+06	4.515e+06	5.09982e+06	5.5558e+06	6.88964e+06	4.62947e+06	6.89153e+06
	5,6-Dimethylbenzimidazole	C9 H10 N2	146.085	8.787	4.50028e+06	1.18821e+07	5.80836e+06	1.21266e+07	3.93697e+06	2.90309e+06	3.09916e+06	7.33079e+06	3.42563e+06	2.39803e+06	825390	2.26422e+06
	N-Acetylcytidine	C11 H15 N3 O6	285.095	5.815	2.55848e+06	2.95994e+06	3.12501e+06	3.08653e+06	3.09221e+06	3.41523e+06	2.03149e+06	3.20985e+06	2.4369e+06	2.01851e+06	1.93605e+06	2.2173e+06
	beta-D-Glucopyranuronic acid	C6 H10 O7	194.042	1.185	2.44658e+08	1.63639e+08	1.6022e+08	1.74868e+08	2.16134e+08	2.47147e+08	1.73076e+08	2.4332e+08	1.62699e+08	1.71741e+08	2.63811e+08	1.48301e+08
	2,6-dimethoxy-N-(1-methyl-1H-pyrazol-5-yl)benzamide	C13 H15 N3 O3	261.11	6.843	1.37295e+06	3.82232e+06	2.77848e+06	1.93661e+06	1.33272e+06	847361	1.43866e+06	2.57812e+06	1.26727e+06	895744	2.07225e+06	1.679e+06
	N-Oleoyl Glycine	C20 H37 N O3	339.276	14.191	1.77846e+06	2.35522e+06	1.85633e+06	3.68382e+06	5.23453e+06	2.54632e+06	4.40625e+07	2.42909e+08	5.00603e+06	4.51798e+07	2.47374e+07	3.2699e+07
	Phosphatidylethanolamine	C37 H72 N O7 P	673.502	16.678	1.17164e+06	2.21936e+06	1.87454e+06	2.78552e+06	1.38599e+06	3.88801e+06	2.99483e+06	1.72745e+06	552961	826712	1.91409e+06	810947
	GlcADG (16:1-19:1)	C44 H78 O11	782.552	16.26	3.23768e+06	3.72132e+06	2.55958e+06	1.74943e+06	2.74947e+06	3.47054e+06	2.65554e+06	2.69102e+06	3.31963e+06	3.37413e+06	3.30982e+06	2.31647e+06
	Skatole	C9 H9 N	131.074	6.823	3.49084e+08	3.83487e+08	3.57533e+08	2.97823e+08	3.13823e+08	3.30095e+08	3.59973e+08	3.53277e+08	3.38824e+08	3.41554e+08	3.66656e+08	4.0591e+08
	Deoxycorticosterone 21-glucoside	C27 H40 O8	492.271	13.61	6.3206e+06	1.19607e+07	4.30517e+06	4.16246e+06	2.92898e+06	3.4974e+06	2.47753e+06	2.32249e+06	1.78431e+06	3.69098e+06	8.66605e+06	3.77688e+06
	4-Hydroxyretinoic Acid	C20 H28 O3	316.202	11.99	371213	284219	267772	2.52289e+06	3.24383e+06	2.26495e+06	237617	233454	286817	1.51851e+06	904988	881484
	Methyl palmitate	C17 H34 O2	270.256	15.999	6.17073e+06	5.42651e+06	1.02019e+07	9.32845e+06	8.21392e+06	4.84419e+06	7.95937e+06	6.10291e+06	4.53604e+06	1.03714e+07	1.30306e+07	1.20014e+07
	N-(4-chlorophenyl)-N'-(2-phenoxyphenyl)urea	C19 H15 Cl N2 O2	338.083	4.504	2.60893e+06	2.63969e+06	2.32369e+06	2.40717e+06	2.61968e+06	2.77344e+06	2.44103e+06	2.89304e+06	1.73995e+06	1.86065e+06	2.21055e+06	1.48653e+06
	L-1-Lysophosphatidylethanolamine	C19 H38 N O7 P	423.239	13.715	1.29968e+07	8.75514e+06	9.33432e+06	7.25247e+06	4.87567e+06	5.76631e+06	2.22412e+06	1.33876e+06	2.53932e+06	2.33882e+06	1.69766e+06	1.92016e+06
	5-Methyluridine	C10 H14 N2 O6	258.086	5.221	6.4691e+06	6.9816e+06	7.03072e+06	9.4856e+06	1.16735e+07	7.12384e+06	7.95964e+06	9.48829e+06	4.60666e+06	3.62763e+06	5.497e+06	2.74874e+06
	Sorbitan monooleate	C24 H44 O6	428.314	14.395	1.5278e+06	1.17226e+06	1.44703e+06	2.14134e+06	2.36074e+06	2.32978e+06	2.89271e+06	2.63509e+06	2.09571e+06	3.14519e+06	3.28079e+06	2.56572e+06
	1-Acyl-sn-glycero-3-phosphoserine	C28 H44 N O9 P	569.277	5.605	2.89709e+06	1.78413e+06	312888	2.61902e+06	1.08465e+06	947316	460146	1.42974e+06	326737	1.31666e+06	1.76825e+06	634451
	7-Methylguanosine	C11 H15 N5 O5	297.108	5.682	6.47838e+06	9.97596e+06	1.18401e+07	1.07292e+07	5.777e+06	5.04515e+06	5.72656e+06	1.03956e+07	6.83852e+06	5.46491e+06	2.13496e+06	4.59425e+06
	Roquefortine C	C22 H23 N5 O2	389.18	7.889	4.52244e+06	6.05171e+06	4.9583e+06	6.24195e+06	4.49237e+06	3.59792e+06	6.69352e+06	1.06956e+07	3.49634e+06	2.5653e+06	5.4671e+06	3.44958e+06
	L-1-Lysophosphatidylethanolamine	C21 H42 N O7 P	451.27	14.409	2.62911e+08	3.58897e+08	3.53501e+08	2.75345e+08	1.19802e+08	1.26984e+08	2.56326e+07	7.36476e+06	1.57601e+08	1.41924e+07	3.9036e+06	8.38054e+06
	FAHFA (18:3/18:1)	C36 H62 O4	558.462	15.751	269696	257936	264814	219266	1.10714e+06	241888	2.62564e+06	785324	246102	2.90963e+06	2.04046e+06	2.02034e+06
	2-Isopropylaniline	C9 H13 N	135.105	7.093	6.05186e+06	9.02109e+06	8.76893e+06	6.84837e+06	6.69963e+06	6.17719e+06	6.2203e+06	7.09635e+06	9.32598e+06	6.57431e+06	5.97498e+06	6.88552e+06
	Neopterin	C9 H11 N5 O4	253.08	6.058	1.21196e+07	7.53712e+06	9.80096e+06	7.25879e+06	7.60181e+06	6.20214e+06	9.22647e+06	4.90439e+06	7.46403e+06	8.63129e+06	7.60002e+06	7.08469e+06
	4-Hydroxyalprazolam	C17 H13 Cl N4 O	324.075	5.984	9.46808e+06	1.02601e+07	1.15779e+07	8.33333e+06	5.13725e+06	4.58693e+06	8.77592e+06	5.71677e+06	6.14877e+06	5.52447e+06	7.88392e+06	7.89277e+06
	Guanosine	C10 H13 N5 O5	283.09	3.362	1.14918e+08	1.09261e+08	2.55555e+08	1.91474e+08	9.78123e+07	6.77976e+07	6.70705e+07	1.89236e+08	1.34555e+08	5.75177e+07	2.40949e+07	6.90277e+07
	Phosphatidylcholine	C24 H50 N O7 P	495.333	15.019	3.60668e+08	6.92502e+07	1.79525e+08	3.33064e+08	4.87622e+07	4.27068e+07	2.63109e+07	1.37166e+07	4.54459e+07	2.03984e+07	1.52303e+07	4.75095e+07
	Thromboxane B2	C20 H34 O6	392.216	6.714	7.77642e+06	5.21207e+06	7.49285e+06	7.03915e+06	7.08068e+06	7.56377e+06	8.99751e+06	1.03536e+07	5.91896e+06	6.0954e+06	7.67058e+06	8.3709e+06
	trans-3-Hydroxy-L-proline	C5 H9 N O3	149.068	1.244	1.99205e+08	1.94766e+08	1.29643e+08	2.06192e+08	1.92665e+08	1.78275e+08	1.41009e+08	1.70071e+08	1.2257e+08	1.52986e+08	7.64397e+07	1.19445e+08
	Glycyrrhizic acid	C42 H62 O16	822.407	12.013	5.20802e+06	1.09387e+07	9.10627e+06	5.78259e+06	4.75268e+06	4.18903e+06	5.83196e+06	8.85356e+06	8.99455e+06	4.27895e+06	9.2038e+06	1.14843e+07
	SM (d14:0/22:0)	C41 H85 N2 O6 P	792.634	16.715	1.7156e+06	1.4451e+06	2.93296e+06	1.53528e+06	660356	1.09018e+06	2.04554e+06	1.64087e+06	899541	584507	500682	1.83612e+06
	Gly-Phe	C11 H14 N2 O3	222.101	7.928	8.00635e+06	9.67369e+06	6.439e+06	9.2707e+06	8.58453e+06	7.73766e+06	8.16121e+06	1.0313e+07	6.11685e+06	6.78598e+06	3.8599e+06	4.53349e+06
	(+)-ar-Turmerone	C15 H20 O	216.152	13.408	7.94031e+06	1.08891e+07	9.69383e+06	7.41151e+06	4.18734e+06	7.04748e+06	5.60252e+06	9.43412e+06	4.36674e+06	4.52833e+06	7.13311e+06	4.25936e+06
	5-methoxy-8,8-dimethyl-2-phenyl-4H,8H-pyrano[2,3-h]chromen-4-one	C21 H18 O4	334.117	6.176	8.68222e+06	3.41049e+06	2.15723e+06	1.03073e+07	5.6978e+06	6.24182e+06	3.23078e+06	6.49757e+06	2.36394e+06	7.43813e+06	7.3531e+06	1.09937e+07
	FAHFA (16:0/22:3)	C38 H68 O4	588.512	14.296	1.9334e+08	1.43229e+08	1.50901e+08	2.06001e+08	1.71114e+08	1.58468e+08	1.38174e+08	1.18564e+08	1.20889e+08	1.39387e+08	1.17763e+08	1.269e+08
	1-Caffeoylquinic Acid	C16 H18 O9	354.095	1.987	1.56183e+06	1.36344e+06	892076	1.4529e+06	2.13398e+06	2.50186e+06	877775	1.56941e+06	1.3087e+06	1.44465e+06	2.96441e+06	1.72457e+06
	1-(4-fluorophenyl)-2-(4-methoxyphenyl)-4-(2-naphthyl)butane-1,4-dione	C27 H21 F O3	412.148	8.163	355162	351514	340163	1.05759e+06	1.02175e+06	969811	306122	417353	358940	2.16984e+06	2.9338e+06	2.08589e+06
	Phosphatidylcholine	C43 H74 N O7 P	747.518	15.93	3.43306e+06	3.59091e+06	4.75032e+06	1.29322e+06	1.06125e+07	2.57553e+06	4.07806e+06	2.4805e+06	3.44654e+06	1.24287e+06	863786	4.12848e+06
	Delta-Tridecalactone	C13 H24 O2	212.178	16.489	236540	172628	744033	166439	184611	164019	188672	1.01043e+07	242005	232256	275507	193777
	Glycyl-L-Proline	C7 H12 N2 O3	172.085	6.829	1.02895e+07	9.64754e+06	9.40474e+06	8.32568e+06	9.53767e+06	1.06011e+07	1.00633e+07	7.18595e+06	1.08691e+07	7.76775e+06	9.66079e+06	1.00832e+07
	Ethyl myristate	C16 H32 O2	256.239	14.293	4.36776e+10	3.29354e+10	3.66606e+10	5.8303e+10	4.44266e+10	3.74498e+10	3.3906e+10	2.51329e+10	3.16487e+10	3.52444e+10	2.91719e+10	3.2762e+10
	1-Methylguanosine	C11 H15 N5 O5	297.108	5.538	3.36149e+06	5.0164e+06	6.16922e+06	7.23477e+06	2.92603e+06	1.71135e+06	4.68803e+06	9.9504e+06	3.25174e+06	1.59673e+06	618034	2.39953e+06
	SM (d25:1/13:0)	C43 H87 N2 O6 P	758.631	16.16	4.14802e+06	1.52394e+06	5.2377e+06	5.16737e+06	6.00295e+06	7.07473e+06	1.2055e+07	7.10943e+06	1.06625e+07	3.97268e+06	1.62255e+06	1.04232e+06
	2,3,4,9-Tetrahydro-1H-β-carboline-3-carboxylic acid	C12 H12 N2 O2	216.09	7.773	8.85601e+06	6.80007e+06	3.53175e+06	9.96518e+06	6.59778e+06	7.08114e+06	3.85352e+06	6.3722e+06	3.0525e+06	6.76574e+06	6.38986e+06	9.51005e+06
	2-(2-amino-3-methylbutanamido)-3-phenylpropanoic acid	C14 H20 N2 O3	264.148	7.949	5.73921e+06	7.24062e+06	5.0301e+06	9.7545e+06	7.88597e+06	4.09708e+06	5.90827e+06	9.35423e+06	5.51372e+06	8.87462e+06	1.1889e+07	6.02046e+06
	MGDG	C15 H26 O10	412.157	7.263	214785	194363	185443	159205	670687	404642	644992	2.17324e+06	200746	948589	944066	804391
	N-Arachidonoyl-L-serine	C23 H37 N O4	391.273	14.336	3.98048e+06	4.03686e+06	4.44773e+06	3.54852e+06	3.05816e+06	2.61769e+06	5.12785e+07	3.07364e+08	4.22936e+06	3.94458e+07	2.42667e+07	3.22862e+07
	Hypoxanthine	C5 H4 N4 O	136.039	3.152	3.34093e+09	3.09013e+09	8.0572e+09	8.56239e+09	3.41201e+09	6.09215e+09	3.41361e+09	5.87117e+09	5.40526e+09	3.96096e+09	2.76199e+09	7.17033e+09
	Chlortetracycline	C22 H23 Cl N2 O8	478.109	9.066	8.88951e+07	2.82892e+07	1.13611e+07	1.38047e+08	2.19784e+07	2.81473e+07	5.00107e+06	2.02756e+08	1.5619e+06	4.94441e+07	2.30131e+07	1.50641e+07
	2'-Deoxyadenosine	C10 H13 N5 O3	273.085	6.38	7.22839e+06	4.7712e+06	1.04511e+07	6.14506e+06	6.67069e+06	4.6683e+06	1.16201e+07	4.42723e+06	8.47291e+06	9.06016e+06	6.3927e+06	7.7667e+06
	Folic acid	C19 H19 N7 O6	441.14	6.105	2.47172e+06	1.31077e+06	1.4169e+06	1.83581e+06	1.96466e+06	2.20368e+06	2.20781e+06	1.71476e+06	917571	1.51283e+06	1.37518e+06	1.74689e+06
	Taurine	C2 H7 N O3 S	125.015	1.294	2.40207e+08	1.65417e+08	1.85984e+08	1.13644e+08	2.15166e+08	2.04574e+08	2.90136e+08	1.47659e+08	3.59572e+08	3.69844e+08	3.07074e+08	2.37947e+08
	Phenylethanolamine	C8 H11 N O	137.084	1.185	5.45086e+06	7.05362e+06	5.16857e+06	7.32799e+06	6.55554e+06	5.79342e+06	6.9433e+06	5.61407e+06	8.39129e+06	8.32392e+06	8.44232e+06	8.86903e+06
	Mesterolone	C20 H32 O2	304.24	14.403	3.48659e+08	8.90335e+07	1.62204e+07	1.36417e+08	6.21172e+07	2.73635e+07	3.68487e+07	2.24803e+08	2.65446e+06	1.36152e+08	1.25768e+08	4.43454e+07
	3,6-bis[(1H-indol-3-yl)methyl]piperazine-2,5-dione	C22 H20 N4 O2	394.134	15.557	986423	1.72829e+06	3.53921e+06	2.42567e+06	6.23459e+06	2.34993e+06	9.22804e+06	8.82597e+06	7.48784e+06	1.15027e+07	4.92184e+06	8.60977e+06
	Glycerophospho-N-palmitoyl ethanolamine	C21 H44 N O7 P	453.283	13.991	2.14743e+08	2.17097e+08	2.35119e+08	1.69405e+08	1.38715e+08	1.80296e+08	4.06221e+07	2.6822e+07	5.71145e+07	6.69422e+07	9.95536e+06	9.3068e+06
	α-Lactose	C12 H22 O11	388.12	1.301	6.7097e+09	8.21273e+09	8.85068e+09	6.30294e+09	6.33216e+09	6.14364e+09	4.63232e+09	5.45548e+09	1.07046e+09	5.08079e+09	3.40424e+09	4.35291e+09
	11-Deoxy prostaglandin F1α	C20 H36 O4	362.244	14.626	3.93255e+06	2.51135e+06	2.6108e+06	3.72115e+06	4.35656e+06	4.18616e+06	1.08937e+07	6.40847e+06	8.82646e+06	6.51798e+06	4.2697e+06	6.98515e+06
	4-(β-D-Glucopyranosyloxy)benzyl 4,5-dideoxy-3-C-methylpentonate	C19 H28 O10	462.171	7.225	293260	211558	202647	176022	1.52776e+06	2.31192e+06	252136	179651	223476	889002	557013	519656
	Phosphoethanolamine	C2 H8 N O4 P	141.019	1.201	1.93265e+08	2.49376e+08	2.47034e+08	2.49514e+08	2.20547e+08	2.2171e+08	2.69748e+08	2.75258e+08	2.86641e+08	2.89209e+08	2.51039e+08	3.08255e+08
	Cytosine	C4 H5 N3 O	111.043	1.349	7.97106e+06	5.17323e+06	9.89286e+06	5.82778e+06	4.33419e+06	4.44633e+06	5.00457e+06	6.54641e+06	5.57822e+06	5.49542e+06	4.80299e+06	4.88421e+06
	Nicotinic acid	C6 H5 N O2	123.032	1.807	3.20953e+08	3.04479e+08	1.16722e+08	2.84101e+08	1.3085e+08	2.04108e+08	1.37309e+08	1.98349e+08	1.38625e+08	1.62688e+08	2.01078e+08	1.44886e+08
	3,4-dihydroxy-4-(4-methoxyphenyl)-1,2,3,4-tetrahydroquinolin-2-one	C16 H15 N O4	267.09	10.562	1.03114e+07	4.26972e+06	1.83498e+06	1.16262e+06	815270	1.27505e+06	1.54845e+06	2.90497e+06	802633	2.48823e+06	1.03171e+06	945434
	D-Arabitol	C5 H12 O5	152.069	1.314	7.23736e+06	5.38748e+06	3.61202e+06	7.93776e+06	9.28795e+06	7.51189e+06	8.49186e+06	6.90107e+06	6.09604e+06	9.47035e+06	9.1621e+06	8.23216e+06
	(11E,15Z)-9,10,13-trihydroxyoctadeca-11,15-dienoic acid	C18 H32 O5	350.207	12.08	3.32108e+08	8.46903e+07	2.72668e+07	1.18314e+08	9.64651e+07	6.04694e+07	1.35112e+07	1.54876e+08	2.60228e+06	1.36733e+08	2.28035e+08	5.98727e+07
	Phosphatidylcholine	C35 H62 N O7 P	639.427	12.931	1.0154e+07	2.49577e+06	1.68707e+06	2.55921e+06	1.05671e+06	841242	895017	5.11677e+06	1.02031e+06	2.05367e+06	1.60428e+06	858607
	16-(Hexopyranosyloxy)-7-hydroxy-8,9-epoxypimaran-18-oic acid	C26 H42 O10	514.275	10.88	2.22029e+06	276453	330704	1.44313e+06	1.31244e+06	736263	182979	184995	502159	250995	218342	269394
	morpholino(quinolin-6-yl)methanone	C14 H14 N2 O2	242.106	6.514	9.0609e+06	2.58565e+06	2.32381e+06	6.17993e+06	4.12374e+06	3.96167e+06	3.77815e+06	6.18865e+06	2.66932e+06	7.61816e+06	7.14164e+06	9.93173e+06
	D-Malic Acid	C4 H6 O5	134.022	1.56	2.3149e+08	2.76029e+08	3.14491e+08	1.54648e+08	1.29907e+08	1.73974e+08	1.38903e+08	1.43521e+08	2.10433e+08	1.17626e+08	6.66845e+07	1.16495e+08
	1-Acyl-sn-glycero-3-phosphoserine	C24 H42 N O9 P	519.257	13.677	1.23524e+08	2.11211e+08	1.85621e+08	1.80927e+08	6.16653e+07	7.03323e+07	1.04128e+07	4.40698e+06	7.09459e+07	5.79688e+06	2.28178e+06	3.81315e+06
	O-Phosphorylethanolamine	C2 H8 N O4 P	141.018	1.169	6.38736e+09	7.06551e+09	7.21603e+09	5.96798e+09	7.05048e+09	8.37754e+09	6.37676e+09	5.96446e+09	8.35675e+09	7.64922e+09	7.66328e+09	7.07677e+09
	N-Acetylserotonin	C12 H14 N2 O2	218.106	7.308	9.87191e+06	4.12494e+06	2.60153e+06	4.60168e+06	7.85295e+06	814571	4.57079e+06	6.71452e+06	6.76536e+06	1.0587e+07	4.47864e+06	5.70493e+06
	3-(3,4,5-trimethoxyphenyl)propanoic acid	C12 H16 O5	222.087	9.103	9.41598e+06	2.7606e+06	3.41934e+06	2.7022e+06	3.37708e+06	5.23758e+06	1.79886e+06	6.49955e+06	2.03534e+06	9.91975e+06	1.03517e+07	7.36841e+06
	L-1-Lysophosphatidylethanolamine	C24 H48 N O7 P	493.315	14.984	2.31075e+08	2.27753e+08	2.22067e+08	1.31799e+08	1.05881e+08	1.10709e+08	1.88246e+07	1.46398e+07	1.82897e+08	1.28585e+07	1.57915e+07	1.13185e+07
	Corchorifatty acid F	C18 H32 O5	328.223	10.548	2.37907e+08	7.39823e+07	2.701e+07	7.99106e+07	5.97323e+07	3.89588e+07	1.62925e+07	1.02868e+08	6.79124e+06	6.32145e+07	6.52473e+07	2.7953e+07
	Oleoyl ethylamide	C20 H39 N O	309.304	13.502	2.9873e+06	2.48459e+06	3.25876e+06	5.61779e+06	4.6219e+06	3.22061e+06	6.69008e+07	2.76334e+08	1.38247e+07	5.54696e+07	2.32e+07	4.08691e+07
	3-(tert-butyl)-1-methyl-4,5-dihydro-1H-pyrazol-5-one	C8 H14 N2 O	154.111	9.07	1.35218e+06	1.75746e+06	5.35898e+06	2.55494e+06	6.54004e+06	2.95846e+06	2.19492e+06	8.36628e+06	5.52882e+06	2.49723e+06	2.75195e+06	9.21457e+06
	3-Aminoisobutyric acid	C4 H9 N O2	103.063	1.17	6.26778e+09	6.89662e+09	7.03408e+09	5.83422e+09	6.85967e+09	8.12276e+09	6.20259e+09	5.80682e+09	8.07883e+09	7.41966e+09	7.45845e+09	6.83939e+09
	4-Hydroxybenzaldehyde	C7 H6 O2	122.037	2.226	3.40362e+09	7.82921e+09	5.79828e+09	6.18165e+09	6.66e+09	7.39948e+09	5.87215e+09	7.64442e+09	6.29095e+09	4.04881e+09	7.55707e+09	5058608553
	3,4-Dihydroxybenzaldehyde	C7 H6 O3	138.032	1.823	1.68969e+08	2.33099e+08	1.98892e+08	2.28093e+08	1.28478e+08	2.4229e+08	1.35763e+08	2.71618e+08	1.5926e+08	1.24343e+08	1.52606e+08	1.76707e+08
	5-Aminolevulinate	C5 H9 N O3	131.058	1.296	2.54623e+08	2.25279e+08	1.64748e+08	2.306e+08	2.8219e+08	2.50455e+08	2.52937e+08	1.9836e+08	2.03052e+08	2.7467e+08	2.39789e+08	1.86542e+08
	Deoxylimonin	C26 H30 O7	908.405	9.298	1.27801e+06	4.17751e+06	6.33871e+06	2.93047e+06	5.16131e+06	1.2232e+06	7.01974e+06	8.15323e+06	8.84902e+06	2.82728e+06	4.23824e+06	7.61542e+06
	methyl 2-[(2-methoxyacetyl)amino]thiophene-3-carboxylate	C9 H11 N O4 S	229.04	6.688	1.31287e+06	1.52727e+06	931405	1.39288e+06	811984	934013	900626	1.38204e+06	524544	990701	1.00974e+06	1.23903e+06
	2-{4-[(2-aminophenyl)thio]-3-nitrobenzoyl}benzoic acid	C20 H14 N2 O5 S	394.061	12.311	830567	865022	762034	500637	1.13579e+06	999100	785585	534117	1.81042e+06	725689	695341	678033
	Betaine	C5 H11 N O2	117.079	1.301	7.21983e+09	4.05286e+09	2.32891e+09	7.01866e+09	4.91388e+09	4.04678e+09	4.00086e+09	5.79958e+09	9.47544e+08	4.64165e+09	6.28237e+09	4.07797e+09
	4-(pentyloxy)benzene-1-carbohydrazide	C12 H18 N2 O2	222.137	11.337	6.52709e+06	7.26532e+06	3.27368e+06	6.28743e+06	4.42329e+06	2.78741e+06	3.16538e+06	8.05231e+06	2.97e+06	3.14615e+06	1.26607e+06	2.40309e+06
	N-Stearoyl taurine	C20 H41 N O4 S	391.272	13.789	2.63669e+06	3.5357e+06	8.84074e+06	6.99265e+06	4.4412e+06	5.38825e+06	3.97861e+06	3.25475e+06	4.20309e+06	3.4483e+06	5.37719e+06	4.20812e+06
	5α-Dihydrotestosterone glucuronide	C25 H38 O8	466.255	12.971	9.23289e+06	5.23788e+06	6.37498e+06	6.11532e+06	4.52698e+06	3.23038e+06	2.08956e+06	6.38979e+06	6.00348e+06	4.75559e+06	5.37945e+06	6.87538e+06
	beta hydroxybutyrate	C4 H8 O3	104.048	2.437	2.07838e+08	1.36569e+08	7.51141e+07	1.83273e+08	2.7759e+08	2.33266e+08	9.82929e+07	1.5324e+08	1.34979e+08	7.00898e+07	8.70004e+07	1.58097e+08
	Ala-trp	C14 H17 N3 O3	275.126	7.197	1.44125e+06	1.47201e+06	661317	938134	1.08213e+06	361561	850113	1.34539e+06	947180	951737	1.19054e+06	858186
	Perillartine	C10 H15 N O	165.113	5.305	7.05259e+06	7.2978e+06	6.23617e+06	6.0939e+06	7.41817e+06	4.1002e+06	6.09468e+06	7.86277e+06	5.3412e+06	4.09968e+06	5.0124e+06	7.31071e+06
	5-Methoxypsoralen	C12 H8 O4	216.039	1.244	5.35622e+09	4.869e+09	4.05484e+09	3.57444e+09	5.38478e+09	8.36346e+09	4.26577e+09	2.71583e+09	5.10218e+09	4.42996e+09	6.79484e+09	5.15314e+09
	Maltose	C12 H22 O11	342.117	1.312	3.18392e+09	3.50279e+09	7.35747e+09	2.83874e+09	2.60449e+09	2523188715	2.96369e+09	2.19192e+09	2.96345e+09	2.18503e+09	1.61623e+09	1.69511e+09
	Cortisol	C21 H30 O5	724.414	9.269	790173	559832	4.62607e+06	3.12274e+06	2.58859e+06	860885	1.18805e+06	4.99678e+06	4.53535e+06	1.37968e+06	2.29891e+06	8.87819e+06
	5-(1,3-dioxo-1,3-dihydro-2H-isoindol-2-yl)-1H-indole-3-carbonitrile	C17 H9 N3 O2	287.062	5.336	873870	930339	1.30655e+06	1.18618e+06	747291	825233	1.02478e+06	1.18947e+06	942258	757706	601449	1.17955e+06
	Phosphatidylcholine	C36 H62 N O7 P	651.43	15.698	4.54865e+06	4.53444e+06	3.63739e+06	4.38414e+06	2.72011e+06	2.81141e+06	4.38922e+06	3.85658e+06	2.69629e+06	4.63046e+06	9.14395e+06	4.91805e+06
	3-benzyl-4-hydroxy-5-(4-hydroxyphenyl)-2,5-dihydrofuran-2-one	C17 H14 O4	264.075	7.494	2.35657e+06	6.19048e+06	2.54602e+06	7.49975e+06	3.18281e+06	2.96724e+06	2.27429e+06	7.1384e+06	1.71309e+06	2.76112e+06	1.99927e+06	2.65257e+06
	2-(3,4-dihydroxyphenyl)acetamide	C8 H9 N O3	207.053	8.308	6.1294e+06	3.42383e+06	2.98465e+06	6.6358e+06	3.87336e+06	5.59069e+06	3.20368e+06	4.31429e+06	3.8786e+06	8.56452e+06	8.98592e+06	6.65372e+06
	Guanine	C5 H5 N5 O	151.05	3.046	1.43768e+08	1.45451e+08	2.84641e+08	2.20677e+08	1.00472e+08	8.86923e+07	1.42923e+08	2.25412e+08	1.55702e+08	8.20005e+07	3.58626e+07	1.04219e+08
	Pyridoxamine	C8 H12 N2 O2	168.09	16.943	2.51286e+06	2.10392e+06	2.97558e+06	1.9259e+06	2.43454e+06	2.49185e+06	1.59303e+06	1.90487e+06	2.99482e+06	2.55125e+06	8.97112e+06	3.66109e+06
	T-2 Triol	C20 H30 O7	382.197	5.871	2.97838e+06	3.30183e+06	3.89944e+06	3.94666e+06	3.65827e+06	2.80938e+06	4.05059e+06	7.44162e+06	5.11655e+06	2.69951e+06	5.11655e+06	3.81933e+06
	3,4-Dihydroxyphenylacetate	C8 H8 O4	168.042	2.002	522195	549746	597891	558364	880302	943661	509368	561603	792061	984952	1.35199e+06	772686
	Glu-Gln	C10 H17 N3 O6	275.112	1.357	1.50973e+08	1.49795e+08	1.49056e+08	1.66223e+08	1.47395e+08	1.07729e+08	2.38225e+08	2.52447e+08	9.513e+07	1.26031e+08	1.53888e+08	9.16633e+07
	α-Cyclodextrin	C36 H60 O30	1944.62	9.531	31858.1	30102.8	41845.3	22456.8	26741.7	86242.2	38554.7	27065.3	30104.1	42409.4	30540	1.02127e+06
	11-Deoxy prostaglandin F2β	C20 H34 O4	360.226	13.872	9.85894e+07	5.85411e+07	5.9446e+07	1.58401e+08	1.3758e+08	1.17463e+08	1.68591e+08	9.49723e+07	1.49341e+08	1.47661e+08	1.47807e+08	1.38345e+08
	Cer-NS (d14:1/22:0)	C36 H71 N O3	565.544	15.895	2.32851e+08	2.4262e+08	2.12385e+08	1.1725e+08	1.81965e+08	2.27718e+08	1.52451e+08	2.51156e+08	1.45422e+08	1.50035e+08	1.03986e+08	1.78981e+08
	Kynurenine	C10 H12 N2 O3	208.084	4.145	1.38365e+08	5.34549e+07	3.22477e+07	1.48909e+08	1.00483e+08	9.26497e+07	4.13204e+07	1.28741e+08	3.71118e+07	1.00588e+08	1.85358e+08	1.59407e+08
	8-Bromoguanosine	C10 H12 Br N5 O5	361.002	5.614	3.8435e+06	7.57536e+06	6.58227e+06	4.99145e+06	4.03724e+06	3.81371e+06	5.46174e+06	6.06755e+06	5.3463e+06	5.23206e+06	3.83292e+06	4.54689e+06
	N-Formylkynurenine	C11 H12 N2 O4	236.08	6.653	6.26235e+06	6.25222e+06	5.08336e+06	7.14147e+06	3.81495e+06	4.10569e+06	3.13645e+06	6.09243e+06	2.73332e+06	3.10058e+06	2.11654e+06	3.27986e+06
	8,15-Dihete	C20 H32 O4	336.23	12.866	8.14482e+06	1.47498e+06	941339	1.04573e+06	1.09804e+06	876579	1.40856e+06	1.76044e+06	2.49691e+06	1.19291e+06	1.32287e+06	923312
	16-Hydroxypalmitate	C16 H32 O3	272.236	13.868	2.86396e+08	6.23063e+07	4.20984e+07	1.44511e+08	1.09996e+08	6.53215e+07	6.14755e+07	1.49373e+08	6.56947e+07	1.10194e+08	9.08906e+07	7.65329e+07
	L-Tyrosine	C9 H11 N O3	181.074	2.24	4.00406e+10	7.19886e+10	48822931667	47189484457	6.513e+10	6.38416e+10	5.26986e+10	6.94474e+10	4.88448e+10	3.4081e+10	6.72313e+10	7.75274e+10
	2-(2,6-dimethoxyphenyl)-5,6-dimethoxy-4H-chromen-4-one	C19 H18 O6	324.096	9.558	2.91112e+06	5.34071e+06	2.06217e+06	6.99336e+06	2.76563e+06	2.35093e+06	1.7703e+06	4.36929e+06	1.35429e+06	1.80454e+06	818278	1.96973e+06
	Gamma-Glu-Leu	C11 H20 N2 O5	260.138	5.983	7.24302e+06	3.31167e+06	5.11537e+06	6.9802e+06	3.66378e+06	4.33174e+06	3.74447e+06	6.89673e+06	4.43029e+06	5.36996e+06	4.50816e+06	4.90995e+06
	N-Methyldioctylamine	C17 H37 N	255.293	13.672	6.06596e+06	5.02378e+06	6.61332e+06	6.42554e+06	5.49549e+06	6.44233e+06	6.05398e+06	4.27561e+06	5.51056e+06	8.45071e+06	6.01971e+06	6.22336e+06
	3-amino-2-phenyl-2H-pyrazolo[4,3-c]pyridine-4,6-diol	C12 H10 N4 O2	242.081	10.101	2.39622e+08	2.13167e+08	2.51282e+08	1.862e+08	1.9822e+08	1.95602e+08	1.67228e+08	1.6866e+08	1.8646e+08	2.56001e+08	2.90158e+08	2.47734e+08
	N-Caffeoyl Putrescine	C13 H18 N2 O3	250.132	6.334	3.37588e+06	4.78144e+06	4.69988e+06	6.89857e+06	2.81542e+06	2.49788e+06	2.59076e+06	4.42766e+06	2.44167e+06	1.67446e+06	1.02774e+06	2.1386e+06
	Cytisine	C11 H14 N2 O	190.111	6.622	7.95287e+06	3.29343e+06	1.86538e+06	5.40678e+06	3.16898e+06	3.97485e+06	2.58921e+06	6.68354e+06	2.50404e+06	3.84287e+06	5.54722e+06	3.75987e+06
	Oleic acid	C18 H34 O2	282.256	15.514	7.19811e+07	4.33036e+07	7.09792e+07	1.68888e+08	1.43136e+08	9.38372e+07	2.91815e+08	2.27215e+08	1.54112e+08	2.61868e+08	2.13377e+08	2.44612e+08
	4-decyl-3-hydroxy-5-oxooxolane-2,3-dicarboxylic acid	C16 H26 O7	352.15	10.005	679657	642440	612819	6.86027e+06	5.37587e+06	3.18011e+06	614151	565955	660738	2.90606e+06	3.18238e+06	4.6073e+06
	Carnitine	C7 H15 N O3	161.105	1.288	1.85856e+08	2.54118e+08	1.81946e+08	1.42109e+08	1.96081e+08	1.65336e+08	1.50781e+08	1.12608e+08	1.49555e+08	1.34358e+08	1.22599e+08	9.1382e+07
	D-Mannose 6-phosphate	C6 H13 O9 P	260.028	1.127	5.40642e+09	6.52953e+09	6.71352e+09	5.58756e+09	5.32726e+09	6.1236e+09	4.24712e+09	5.42725e+09	4.80209e+09	4.80468e+09	5.14009e+09	4.41018e+09
	alpha-Methyltryptamine	C11 H14 N2	174.116	6.634	2.76549e+08	8.73515e+07	2.33497e+07	1.40092e+08	5.90351e+07	5.98511e+07	3.06934e+07	2.21554e+08	5.52997e+06	8.49923e+07	1.5024e+08	5.44119e+07
	2-Methyl-3-hydroxybutyric acid	C5 H10 O3	118.062	1.849	1.15364e+08	5.55611e+07	2.48787e+07	6.90853e+07	4.19869e+07	4.80711e+07	1.79889e+07	1.50978e+08	1.61144e+07	4.07854e+07	8.0117e+07	2.71674e+07
	2-Mercaptoethanol	C2 H6 O S	78.0141	1.659	2.68877e+08	1.73445e+08	8.9719e+07	6.32403e+07	1.72846e+08	1.40699e+08	1.25722e+08	1.81984e+08	7.62559e+07	1.81481e+08	1.62983e+08	1.16339e+08
	Androsta-1,4-diene-3,17-dione	C19 H24 O2	284.178	12.778	1.71941e+06	877810	972645	1.52714e+06	6.75184e+06	2.35439e+06	1.4292e+06	842407	2.48836e+06	1.53287e+06	1.84161e+06	1.34765e+06
	4-Hydroxyphenyllactate	C9 H10 O4	182.057	2.019	1.14765e+08	1.09467e+07	2.7065e+07	1.06671e+08	1.08178e+08	1.87195e+08	1.64581e+07	5.44822e+07	1.39017e+07	9.21942e+07	1.10059e+08	6.59472e+07
	L-Ascorbate	C6 H8 O6	176.032	1.411	5.30816e+06	3.87802e+06	5.53265e+06	3.97372e+06	5.02219e+06	6.74374e+06	5.16232e+06	3.49238e+06	8.17359e+06	4.92461e+06	4.62442e+06	5.11042e+06
	MGDG	C29 H52 O10	606.359	14.711	1.04478e+07	2.27997e+07	2.88097e+07	2.18448e+07	4.31913e+07	3.62166e+07	1.54734e+08	7.67858e+07	6.73918e+07	1.06096e+08	4.4239e+07	6.89188e+07
	(5Z,8Z,11Z,14Z,17Z)-Icosapentaenoic acid	C20 H30 O2	302.223	14.856	8.81726e+07	7.70563e+07	1.29419e+07	4.86925e+07	5.04041e+07	2.46001e+07	6.36792e+07	7.26822e+07	2.15831e+06	1.62458e+08	8.82219e+07	4.63719e+07
	Indole-3-butyric acid	C12 H13 N O2	203.095	5.778	7.25289e+06	2.92332e+06	2.00036e+06	3.29126e+06	4.58214e+06	2.87909e+06	2.94577e+06	3.92353e+06	2.17219e+06	5.78507e+06	5.57682e+06	3.82832e+06
	cis-gondoic acid	C20 H38 O2	310.287	16.425	761347	688073	671547	743332	1.02629e+06	896829	2.21825e+06	693540	1.57499e+06	2.44182e+06	1.45076e+06	2.82262e+06
	N-Acetyldopamine	C10 H13 N O3	195.09	6.771	2.62892e+08	1.84457e+08	7.48331e+07	1.36718e+08	7.87915e+07	9.21339e+07	1.10311e+08	2.19758e+08	1.15287e+08	1.45e+08	1.4595e+08	8.73636e+07
	3-hydroxy-2-octylpentanedioic acid	C13 H24 O5	242.152	11.719	7.18983e+06	3.44194e+06	4.30221e+06	6.16909e+06	3.90829e+06	4.90024e+06	2.51511e+06	5.77714e+06	6.50212e+06	5.6431e+06	5.09484e+06	3.1553e+06
	Phosphatidylcholine	C28 H52 N O7 P	545.349	14.658	1.85797e+08	1.94959e+08	2.49766e+08	1.46427e+08	1.04864e+08	1.04288e+08	6.84382e+07	4.09122e+07	1.21457e+08	3.22485e+07	2.74442e+07	3.86356e+07
	Oleoyl-L-α-lysophosphatidic acid	C21 H41 O7 P	436.257	14.179	7.87468e+07	1.51016e+08	1.35327e+08	1.36849e+08	7.18141e+07	8.19465e+07	3.29605e+07	1.4699e+07	8.30083e+07	2.81947e+07	1.83958e+07	4.38215e+06
	α-Hydroxyhippuric acid	C9 H9 N O4	195.054	5.983	2.267e+08	2.03365e+08	1.8323e+08	1.51418e+08	1.44191e+08	1.42111e+08	1.95711e+08	1.54492e+08	2.03326e+08	1.87481e+08	1.79431e+08	2.55591e+08
	L-1-Lysophosphatidylethanolamine	C21 H38 N O7 P	447.239	13.766	4.87087e+06	6.36624e+06	6.31535e+06	3.47472e+06	1.443e+06	1.83919e+06	859648	714654	1.09889e+06	860187	1.01933e+06	822445
	O-Propanoylcarnitine	C10 H19 N O4	217.132	14.844	1.82404e+06	1.80556e+06	2.34329e+06	1.63736e+06	1.71813e+06	2.16648e+06	4.21937e+06	3.05305e+06	2.88792e+06	3.88042e+06	7.20735e+06	3.72241e+06
	2-[5-(2-hydroxypropyl)oxolan-2-yl]propanoic acid	C10 H18 O4	202.121	9.181	2.51687e+08	7.45235e+07	8.29843e+07	1.68392e+08	1.02511e+08	1.34248e+08	3.87991e+07	1.86303e+08	4.44725e+07	2.72857e+08	2.49293e+08	2.24945e+08
	Morphine	C17 H16 [2]H3 N O3	288.155	9.377	1.23161e+06	1.14183e+06	1.0411e+06	1.0269e+06	1.45909e+06	1.11411e+06	1.15483e+06	1.15781e+06	1.27058e+06	1.2082e+06	1.53459e+06	1.32907e+06
	D-Alanyl-D-Alanine	C6 H12 N2 O3	160.084	2.174	331660	359339	286851	297950	333801	332926	295482	294377	304133	257519	471218	193057
	3b,7b-Dihydroxy-5-androsten-17-one	C19 H28 O3	304.204	12.88	6.46587e+06	3.77078e+06	1.35243e+06	4.70461e+06	5.4896e+06	6.22949e+06	3.97979e+06	2.51043e+06	5.29571e+06	5.40118e+06	3.91685e+06	3.06474e+06
	Sildenafil	C22 H27 [2]H3 N6 O4 S	954.441	6.576	592300	3.53468e+06	3.59796e+06	1.05064e+06	2.72695e+06	453451	3.21624e+06	5.62904e+06	4.78389e+06	1.70952e+06	2.92834e+06	6.74398e+06
	JWH 018 N-(5-chloropentyl) analog	C24 H22 Cl N O	375.143	7.046	2.15575e+06	3.88463e+06	1.07178e+06	5.93187e+06	2.03382e+06	1.42515e+06	1.4671e+06	4.75663e+06	435318	964026	395426	1.00518e+06
	Methionine	C5 H11 N O2 S	149.051	5.517	2.80312e+06	4.39132e+06	3.63064e+06	4.90585e+06	4.3895e+06	5.82002e+06	3.87757e+06	5.41507e+06	3.35232e+06	4.67177e+06	4.39347e+06	6.70481e+06
	Naringenin	C15 H12 O5	272.069	10.81	6.78756e+06	3.18627e+06	529690	3.41833e+06	1.87974e+06	1.21611e+06	1.06934e+06	5.09515e+06	598230	3.68109e+06	3.50553e+06	1.38397e+06
	SM (d14:0/20:0)	C39 H81 N2 O6 P	704.583	15.032	1.57527e+06	2.57595e+06	1.5968e+06	481329	3.08606e+06	1.00458e+06	7.08449e+06	5.68546e+06	738807	1.60043e+06	1.1707e+06	1.74018e+06
	(-)-Camphor	C10 H16 O	152.12	12.479	1.39133e+07	2.29639e+08	1.18085e+07	1.14064e+07	9.08301e+07	4.32695e+07	1.36997e+07	4.64224e+07	2.80941e+07	1.97867e+07	1.88112e+07	1.322e+07
	Stearamide	C18 H37 N O	283.288	16.11	1.09266e+08	8.39503e+07	1.73076e+08	2.16262e+08	1.68407e+08	1.4459e+08	1.46028e+08	1.16698e+08	1.31836e+08	1.92665e+08	1.41533e+08	1.57332e+08
	Eicosadienoic acid	C20 H36 O2	308.27	14.536	9.74006e+07	6.68192e+07	5.02735e+07	1.31886e+08	8.42931e+07	5.98572e+07	1.36014e+08	1.16091e+08	5.11121e+07	8.49496e+07	8.70155e+07	9.74466e+07
	N-Acetyl-L-glutamic acid	C7 H11 N O5	189.064	2.04	1.6007e+08	2.24859e+08	1.78475e+08	1.86913e+08	1.4369e+08	1.61936e+08	1.39573e+08	1.70779e+08	1.67811e+08	1.52419e+08	1.25026e+08	1.48822e+08
	9-Hpode	C18 H32 O4	312.231	12.732	6.4089e+06	2.25701e+06	1.55798e+06	4.33021e+06	3.8793e+06	2.26515e+06	2.8399e+06	4.45645e+06	3.68594e+06	3.74131e+06	4.79946e+06	3.02116e+06
	19-Nortestosterone	C18 H26 O2	274.194	11.561	2.44887e+08	5.9358e+07	4.24523e+07	6.4882e+07	3.70446e+07	2.00464e+07	1.3811e+07	1.48079e+08	1.33034e+07	7.0843e+07	5.34649e+07	2.70415e+07
	Isorhamnetin	C16 H12 O7	316.059	9.82	7.94294e+07	2.99497e+07	1.15547e+07	1.31982e+08	2.53543e+07	2.61128e+07	9.082e+06	2.09767e+08	2.64207e+06	5.35047e+07	2.71116e+07	1.82207e+07
	Phosphatidylcholine	C27 H52 N O7 P	533.348	14.724	6.26832e+06	4.23417e+06	3.45557e+06	2.42216e+06	2.20994e+06	4.12984e+06	1.47683e+06	545489	3.75739e+06	728841	824096	552287
	Tetrahydroaldosterone	C21 H32 O5	364.225	14.086	6.26695e+06	2.4777e+06	3.78216e+06	2.38621e+06	1.93134e+06	2.12861e+06	1.04557e+06	849919	1.12952e+06	1.28746e+06	1.20566e+06	1.22921e+06
	L-Histidinol	C6 H13 Cl2 N3 O	213.044	7.113	4.55847e+06	3.02373e+06	2.8855e+06	5.40049e+06	4.18958e+06	4.77413e+06	2.83781e+06	4.14581e+06	2.88292e+06	4.96705e+06	5.1381e+06	5.31924e+06
	Trehalose	C12 H22 O11	178.065	1.862	3.44847e+09	4.4945e+09	5.50785e+09	3.49048e+09	3.40146e+09	3.35487e+09	3.38038e+09	4.16465e+09	5.19771e+09	3.79553e+09	2.82105e+09	3.55876e+09
	6α-Naltrexol	C20 H25 N O4	343.182	12.856	6.14344e+06	2.46087e+06	2.40861e+06	1.55919e+06	1.11657e+06	1.98299e+06	951050	4.87132e+06	3.77251e+06	1.5913e+06	1.7547e+06	2.75197e+06
	Testosterone	C19 H28 O2	288.209	12.869	6.02413e+06	1.78769e+06	1.09224e+06	1.88378e+06	2.43866e+06	2.08913e+06	1.89526e+06	2.53895e+06	2.05033e+06	2.34242e+06	3.40814e+06	1.82506e+06
	(2-morpholino-5-nitrophenyl)methanol	C11 H14 N2 O4	238.096	8.341	5.96763e+07	1.25678e+08	8.23229e+07	2.04333e+08	1.45843e+08	1.17807e+08	7.0338e+07	1.25932e+08	5.33029e+07	5.80798e+07	4.71915e+07	6.46229e+07
	(R)-3-Hydroxy myristic acid	C14 H28 O3	244.203	11.943	1.67924e+08	7.04995e+07	3.12701e+07	5.35266e+07	5.14001e+07	4.06949e+07	1.60804e+07	8.17611e+07	2.76633e+07	4.84945e+07	3.11569e+07	1.78604e+07
	1-Acyl-sn-glycero-3-phosphoglycerol	C24 H47 O9 P	510.293	14.173	1.15066e+08	6.3058e+06	1.25959e+08	1.25999e+08	5.48255e+07	5.80063e+07	1.60263e+07	1.04441e+07	6.25739e+07	1.69064e+07	5.43106e+06	1.91198e+07
	2-Methylsuccinic Acid	C5 H8 O4	132.042	1.316	1.98356e+08	1.29394e+08	1.18692e+08	2.01885e+08	1.75806e+08	1.93468e+08	1.80393e+08	1.1398e+08	1.10277e+08	2.39376e+08	2.20636e+08	1.80453e+08
	3-[3-(beta-D-Glucopyranosyloxy)-2-methoxyphenyl]propanoic acid	C16 H22 O9	380.109	7.783	5.9099e+06	1.18195e+06	457691	3.98515e+06	1.12999e+06	1.1844e+06	494020	2.87569e+06	544257	1.36307e+06	1.14221e+06	1.37836e+06
	Obscurolide A1	C15 H17 N O5	291.111	5.784	1.87897e+08	1.24109e+08	6.29868e+07	2.01514e+08	1.22036e+08	1.90099e+08	1.33175e+08	1.67832e+08	5.862e+07	8.16129e+07	1.33961e+08	1.47627e+08
	5-Hydroxyindole	C8 H7 N O	133.053	1.321	5.84424e+06	2.82676e+06	2.80564e+06	4.64512e+06	3.7101e+06	3.14079e+06	3.54239e+06	3.21918e+06	3.23632e+06	5.24485e+06	3.35847e+06	3.38496e+06
	2-hydroxy-6-[(8Z,11Z)-pentadeca-8,11,14-trien-1-yl]benzoic acid	C22 H30 O3	324.204	15.166	1.79636e+07	1.3219e+07	8.44765e+06	2.42017e+07	3.06758e+07	2.43139e+07	1.33446e+08	2.00742e+08	4.15036e+07	1.05535e+08	1.58481e+08	1.48414e+08
	N1-(1-benzyl-4-piperidyl)-4-chlorobenzene-1-sulfonamide	C18 H21 Cl N2 O2 S	364.099	16.965	212821	719767	2.28414e+06	277668	333847	293860	747921	169559	278688	373252	6.03852e+06	370256
	D-Myo-inositol 4-monophosohate	C6 H13 O9 P	260.03	1.348	4.37379e+06	3.42676e+06	3.2208e+06	3.53515e+06	2.97776e+06	3.0113e+06	3.42378e+06	3.16852e+06	6.63178e+06	4.57824e+06	3.20958e+06	3.84703e+06
	2-Lysophosphatidylcholine	C23 H48 N O7 P	481.315	14.624	1.14503e+08	1.01109e+08	1.4706e+08	1.23463e+08	8.1728e+07	1.02438e+08	3.74781e+07	2.90424e+07	4.73996e+07	2.03942e+07	4.14959e+07	4.18886e+07
	L-Proline	C5 H9 N O2	115.063	1.357	42783298930	5.26226e+10	31308257154	3.18334e+10	2.78042e+10	3.0525e+10	2.70616e+10	3.56216e+10	2.99878e+10	3.09553e+10	2.57952e+10	2.6867e+10
	Lysophosphatidate	C23 H39 O7 P	458.239	14.904	9.7923e+07	1.54067e+08	6.55694e+07	5.79048e+07	6.7145e+07	8.07552e+07	1.06709e+08	6.67897e+07	8.46632e+07	6.84847e+07	5.89818e+07	2.16901e+07
	Nor-9-carboxy-δ9-THC	C21 H28 O4	344.199	12.766	761710	278245	296371	738942	5.03935e+06	1.11757e+06	477095	441203	1.11389e+06	769404	1.0602e+06	285381
	UDP-N-acetylglucosamine	C17 H27 N3 O17 P2	607.079	8.348	1.45568e+06	3.1157e+06	4.16299e+06	3.4549e+06	3.78723e+06	4.26824e+06	3.75614e+06	4.80848e+06	3.55666e+06	2.04329e+06	2.59015e+06	2.11405e+06
	(5-L-Glutamyl)-L-Amino Acid	C8 H14 N2 O5	218.091	1.669	1.01937e+08	1.35946e+08	1.37159e+08	1.32725e+08	1.12206e+08	8.99324e+07	1.75271e+08	1.94872e+08	1.19274e+08	1.08075e+08	2.23041e+08	1.23645e+08
	6,7,8-trimethoxy-2-(2-phenoxy-3-pyridyl)-4H-3,1-benzoxazin-4-one	C22 H18 N2 O6	444.076	16.483	2.51117e+06	1.17004e+06	2.62984e+06	1.21221e+06	1.16232e+06	988828	2.96297e+06	472211	2.05678e+06	5.80906e+06	1.31078e+06	574411
	2-(acetylamino)-3-(1H-indol-3-yl)propanoic acid	C13 H14 N2 O3	246.101	9.206	5.46758e+06	2.02417e+06	1.89256e+06	2.18684e+06	2.47143e+06	1.88843e+06	1.30354e+06	2.34915e+06	2.11185e+06	3.10053e+06	2.03832e+06	2.4628e+06
	AKB48 N-(4-hydroxypentyl) metabolite	C23 H31 N3 O2	381.238	7.344	5.38897e+06	2.16049e+06	1.25699e+06	2.65436e+06	2.56404e+06	2.62584e+06	1.92776e+06	1.75213e+06	551083	4.22641e+06	2.56659e+06	3.08477e+06
	Glycerol 3-phosphate	C3 H9 O6 P	172.013	1.138	4.00417e+09	4.03843e+09	3.84147e+09	3.92226e+09	3.96339e+09	4.38438e+09	3.38814e+09	3.77924e+09	4.22485e+09	3.68988e+09	4.19935e+09	3.49607e+09
	Eriodictyol	C15 H12 O6	288.066	1.146	1.55837e+08	1.43222e+08	1.81747e+08	1.34784e+08	9.05657e+07	1.32612e+08	1.65581e+08	1.89892e+08	1.72996e+08	1.7038e+08	1.88765e+08	1.62245e+08
	N4-Acetylcytidine	C11 H15 N3 O6	285.096	5.801	3.59344e+06	2.95074e+06	3.97515e+06	4.52406e+06	3.1266e+06	3.74445e+06	2.96406e+06	3.46787e+06	4.39679e+06	3.48561e+06	2.52272e+06	3.03062e+06
	L-1-Lysophosphatidylethanolamine	C25 H50 N O7 P	507.333	15.338	6.98236e+07	7.63164e+07	2.09327e+08	1.15805e+08	5.93831e+07	4.31226e+07	2.85295e+07	5.24932e+06	7.41192e+07	8.65986e+06	3.49982e+06	5.22445e+06
	5-hydroxy-4-methoxy-5,6-dihydro-2H-pyran-2-one	C6 H8 O4	144.043	0.787	4.47392e+09	3.43624e+09	3.45752e+09	2.78717e+09	4.05152e+09	4.17023e+09	5.54838e+09	4.13282e+09	4.87152e+09	4.57771e+09	4.66098e+09	5.19053e+09
	3-Hydroxy-3-methylbutanoic acid	C5 H10 O3	101.04	2.136	3.67018e+06	2.85236e+06	2.41164e+06	3.66065e+06	4.16377e+06	3.3893e+06	3.30637e+06	3.85531e+06	2.97548e+06	4.66562e+06	5.35244e+06	2.95104e+06
	2-Hydroxycaproic acid	C6 H12 O3	132.078	3.645	8.11257e+07	4.02289e+07	1.36364e+07	3.67427e+07	2.50877e+07	3.01209e+07	1.71716e+07	1.17622e+08	1.75625e+07	2.43305e+07	3.71921e+07	1.70528e+07
	9-Hydroxy-(10E,12Z,15Z)-Octadecatrienoic Acid	C18 H30 O3	294.218	12.924	1.50304e+08	4.73899e+07	8.80051e+06	6.36117e+07	4.38044e+07	3.09956e+07	1.87411e+07	5.132e+07	1.96205e+07	5.11135e+07	7.48873e+07	3.82157e+07
	1,4-dihydroxy-1,4-dimethyl-7-(propan-2-ylidene)-decahydroazulen-6-one	C15 H24 O3	252.17	13.823	1.36256e+06	2.97894e+06	1.26383e+06	1.36313e+06	2.10317e+06	2.17645e+06	2.32345e+06	4.31506e+06	1.49443e+06	2.16994e+06	1.93182e+06	1.63593e+06
	Gly-Tyr	C11 H14 N2 O4	238.095	9.015	2.35525e+06	3.43794e+06	2.41156e+06	4.28287e+06	1.57544e+06	1.18322e+06	1.6626e+06	3.90864e+06	1.32919e+06	945135	462417	1.20198e+06
	Isomaltose	C12 H22 O11	342.116	1.58	4.02397e+06	4.10583e+06	4.64654e+06	4.05415e+06	3.95087e+06	3.33324e+06	4.31425e+06	4.24209e+06	5.60887e+06	3.40254e+06	2.81615e+06	4.39396e+06
	Phosphatidylcholine	C26 H50 N O7 P	519.334	14.327	3.98012e+09	3.90178e+09	4.94584e+09	3.89783e+09	2.25904e+09	2.25623e+09	1.20225e+09	2.61503e+07	2.15181e+09	2.92197e+07	3.08124e+07	3.01451e+07
	L-2-Aminoadipic acid	C6 H11 N O4	161.068	1.379	1.45608e+08	7.96346e+07	5.47113e+07	9.62118e+07	4.87464e+07	5.67741e+07	4.23507e+07	8.88388e+07	2.76829e+07	7.00409e+07	7.62261e+07	4.55089e+07
	N6,N6,N6-Trimethyl-L-lysine	C9 H20 N2 O2	188.153	1.213	1.57712e+08	1.06487e+08	1.35094e+08	1.30151e+08	1.34313e+08	1.37666e+08	2.00342e+08	1.69549e+08	2.07952e+08	1.75834e+08	2.13657e+08	1.55519e+08
	5-Hydroxyindoleacetate	C10 H9 N O3	191.059	4.837	3.21087e+09	1.21287e+09	8.79651e+08	4.46508e+09	2.57953e+09	2.27477e+09	1.28441e+09	3.78011e+09	1.05789e+09	3.34861e+09	5.02033e+09	4.29346e+09
	All-Trans-13,14-Dihydroretinol	C20 H32 O	288.246	15.877	1.12314e+06	909258	1.48353e+06	1.40091e+06	1.30131e+06	1.60866e+06	3.03217e+06	2.57634e+06	2.41273e+06	2.5861e+06	2.17605e+06	2.81311e+06
	3-Methoxytyramine	C9 H13 N O2	167.095	16.98	1.07042e+06	445230	663587	739031	725938	792843	599024	695270	1.36124e+06	3.96837e+06	4.69426e+06	2.14881e+06
	12-Hydroxydodecanoic acid	C12 H24 O3	216.171	10.816	1.41926e+08	6.28376e+07	3.02855e+07	3.75532e+07	6.18626e+07	4.73149e+07	2.33238e+07	6.3873e+07	3.12744e+07	6.25754e+07	3.15937e+07	1.60125e+07
	(R)-Lipoic Acid	C8 H14 O2 S2	206.043	2.076	2.50509e+06	3.21783e+06	4.28346e+06	2.72978e+06	2.25111e+06	2.47166e+06	2.92641e+06	3.84359e+06	3.59304e+06	2.11806e+06	2.24483e+06	2.7516e+06
	methyl isoquinoline-3-carboxylate	C11 H9 N O2	187.061	5.379	1.57778e+08	1.33807e+08	1.49438e+08	8.65347e+07	1.18848e+08	6.58811e+07	1.65252e+08	1.73213e+08	1.50012e+08	1.40725e+08	8.66457e+07	1.23478e+08
	Phenyllactate	C9 H10 O3	166.062	5.802	1.16083e+08	4.1099e+07	1.27081e+07	1.05904e+08	6.17987e+07	9.35934e+07	1.01684e+07	9.43329e+07	6.87094e+06	4.41658e+07	9.87636e+07	3.0297e+07
	D-Glucono-1,5-lactone	C6 H10 O6	238.068	1.382	1.27779e+08	1.33606e+08	2.87082e+07	1.03276e+08	1.17185e+07	7.09679e+07	5.4206e+07	1.05279e+08	2.06346e+07	4.62759e+07	5.60166e+07	3.91968e+07
	L-Kynurenine	C10 H12 N2 O3	208.085	4.865	3.12534e+09	1.18189e+09	8.58096e+08	4.34662e+09	2.50909e+09	2.2252e+09	1.25635e+09	3.68486e+09	1.0354e+09	3.26194e+09	4.89752e+09	4.18603e+09
	L-1-Lysophosphatidylethanolamine	C23 H48 N O7 P	481.308	14.879	1.93804e+08	1.65607e+08	1.69039e+08	1.66312e+08	1.40658e+08	1.41931e+08	9.20409e+07	2.72302e+07	2.24004e+08	5.58633e+07	1.33192e+07	2.76187e+07
	1-(4-methylphenyl)-3,5-diphenylpent-2-ene-1,5-dione	C24 H20 O2	680.283	9.994	1.57134e+06	2.62869e+06	3.93771e+06	1.20145e+06	1.4142e+06	700565	1.15398e+06	2.339e+06	1.62455e+06	536377	1.71631e+06	1.05652e+06
	GABA	C4 H9 N O2	103.063	1.258	1.2875e+08	9.82604e+07	7.48422e+07	1.01959e+08	8.28649e+07	8.77562e+07	7.56259e+07	9.56213e+07	7.34904e+07	9.21667e+07	8.03298e+07	8.51389e+07
	Lysophosphatidate	C22 H43 O7 P	450.273	14.992	1.34601e+08	7.57212e+07	8.8524e+07	5.41832e+07	6.75542e+07	7.06667e+07	3.53349e+07	1.68046e+07	7.46251e+07	2.63843e+07	1.79881e+07	2.16546e+07
	2,2-dimethyl-6,7-di[(4-nitrobenzyl)oxy]chroman-4-one	C25 H22 N2 O8	495.158	8.706	1.13826e+06	2.88281e+06	1.57231e+06	3.32916e+06	2.42048e+06	2.8488e+06	2.09891e+06	3.03527e+06	1.28173e+06	2.93904e+06	4.06061e+06	3.94163e+06
	L-Tryptophan	C11 H12 N2 O2	204.089	6.119	3.5213e+09	4.00558e+09	3.39135e+09	2.56351e+09	2.8883e+09	3.07371e+09	2.58757e+09	3.38777e+09	2.72452e+09	2.45585e+09	3.06506e+09	3.05752e+09
	alpha-D-Glucose 1,6-bisphosphate	C6 H14 O12 P2	339.994	1.055	7.84316e+07	8.50548e+07	1.01987e+08	8.07473e+07	5.43128e+07	6.6833e+07	3.76454e+07	1.03532e+08	2.17084e+07	3.64524e+07	4.022e+07	4.02465e+07
	Phosphatidylcholine	C26 H50 N O8 P	535.328	14.065	3.585e+06	3.57548e+06	2.96129e+06	1.88109e+06	673435	1.62635e+06	436606	382540	610266	470689	530816	435052
	2-[(carboxymethyl)(methyl)amino]-5-methoxybenzoic acid	C11 H13 N O5	239.08	6.462	1.85353e+08	5.00574e+07	1.84468e+07	5.84588e+07	4.60406e+07	3.21774e+07	3.11288e+07	8.35583e+07	4.00672e+07	1.29758e+08	1.01349e+08	7.01992e+07
	Methylmalonic Acid	C4 H6 O4	118.027	2.457	2.30314e+09	3.18584e+09	4.12492e+09	2.53949e+09	2.43686e+09	2.85743e+09	2.99548e+09	2.40476e+09	3.7432e+09	2.89328e+09	2.79345e+09	2.6832e+09
	Palmitoylcarnitine	C23 H45 N O4	399.335	13.641	3.21638e+06	3.34447e+06	2.92564e+06	2.8655e+06	2.29399e+06	1.78353e+06	2.52089e+06	1.17131e+06	1.69681e+06	1.66913e+06	1.38634e+06	2.41908e+06
	2-Isopropylmalic acid	C7 H12 O5	176.069	1.941	901792	1.67544e+06	1.61632e+06	1.11268e+06	1.56804e+06	1.68626e+06	2.43672e+06	1.46636e+06	1.94349e+06	2.12704e+06	3.18431e+06	2.49732e+06
	Oxypurinol	C5 H4 N4 O2	152.034	2.927	3.33461e+06	2.10623e+06	1.78277e+06	1.9513e+06	2.43032e+06	1.74184e+06	3.7581e+06	2.05057e+06	1.84127e+06	2.2211e+06	2.2008e+06	2.3625e+06
	6,6-dimethyl-4-piperidino-5,6-dihydro-2H-thiine-2-thione	C12 H19 N S2	241.095	1.403	1.72272e+08	9.00331e+07	6.30158e+07	1.58175e+08	1.06061e+08	1.29014e+08	1.02452e+08	1.25352e+08	7.13718e+07	1.36114e+08	1.51919e+08	1.12824e+08
	FAHFA (18:1/18:0)	C36 H68 O4	564.509	14.386	3.57408e+08	2.41437e+08	3.61319e+08	1.29426e+09	1.42155e+09	7.8195e+08	3.44893e+09	2.40952e+09	1.14965e+09	2.52972e+09	2.80413e+09	3.26867e+09
	Asp-Phe methyl ester	C14 H18 N2 O5	294.122	7.89	2.00562e+09	2.20523e+09	1.80672e+09	2.54511e+09	1.86288e+09	2.15358e+09	2.66867e+09	4.07569e+09	1.74696e+09	1.66179e+09	2.30657e+09	1.79774e+09
	Folinic acid	C20 H23 N7 O7	473.167	6.452	2.46564e+06	1.1031e+06	683184	3.05494e+06	823848	738672	447960	2.22119e+06	475751	1.75387e+06	2.08356e+06	449020
	Pregnenolone	C21 H32 O2	316.24	13.988	2.45597e+07	1.86819e+07	2.52805e+07	9.49546e+07	4.59313e+07	3.80554e+07	5.71248e+07	5.06822e+07	3.621e+07	4.39092e+07	4.3703e+07	4.80846e+07
	Pyridoxal 5'-phosphate	C8 H10 N O6 P	247.026	0.563	649387	2.25135e+06	1.19984e+06	542083	1.93606e+06	2.609e+06	1.98145e+06	894598	1.62366e+06	3.6964e+06	2.37476e+06	1.32847e+06
	D-Glucosamine	C6 H13 N O5	179.08	14.429	2.29739e+06	899320	628759	1.34094e+06	911675	590203	599858	2.87296e+06	552253	2.59325e+06	3.59788e+06	1.02159e+06
	Pantothenic acid	C9 H17 N O5	219.111	6.277	2.63149e+09	3.17556e+09	4.45786e+09	1.9809e+09	1.39463e+09	1.3434e+09	3.02759e+09	3.3322e+09	3.42154e+09	1.56706e+09	1.81529e+09	1.67013e+09
	13,14-dihydro-15-keto-PGD2	C20 H32 O5	352.224	13.022	2.38977e+06	3.11674e+06	2.07348e+06	1.76379e+06	1.81511e+06	1.72592e+06	1.5495e+06	1.91177e+06	494554	1.6492e+06	2.36287e+06	1.7438e+06
	Citraconic acid	C5 H6 O4	130.026	1.074	2.52097e+09	3.3712e+09	3.81232e+09	1.82839e+09	2.36479e+09	2.22482e+09	1.87909e+09	2.0936e+09	2.13818e+09	1.50852e+09	1.88371e+09	1.85211e+09
	4-Oxoretinol	C20 H28 O2	300.209	13.892	3.16527e+06	2.85872e+06	965483	2.34551e+06	1.31116e+06	1.56845e+06	1.30174e+06	1.49193e+06	474931	3.51264e+06	2.86442e+06	2.17964e+06
	T-2 Toxin	C24 H34 O9	483.246	6.193	1.03787e+06	2.25067e+06	2.72695e+06	1.84593e+06	1.43247e+06	1.89358e+06	1.63901e+06	2.02861e+06	2.02801e+06	1.80455e+06	2.00953e+06	2.29954e+06
	Pyrrole-2-carboxylate	C5 H5 N O2	111.032	14.833	902523	1.49847e+06	1.05768e+06	999477	1.19868e+06	1.43792e+06	1.62834e+06	875465	1.56274e+06	1.60565e+06	3.37611e+06	1.15234e+06
	tert-Butyl N-[1-(aminocarbonyl)-3-methylbutyl]carbamate	C11 H22 N2 O3	230.163	6.482	7.20249e+07	1.08804e+08	1.6688e+08	5.93501e+07	9.84263e+07	5.40011e+07	6.84237e+07	1.32139e+08	1.06209e+08	4.66713e+07	8.62374e+07	1.08482e+08
	Phosphatidylcholine	C27 H56 N O7 P	537.38	15.304	1.43221e+06	676286	1.91351e+06	2.79716e+06	2.36359e+06	1.89662e+06	1.19856e+06	748182	1.13372e+06	1.55112e+06	1.50483e+06	1.37218e+06
	Choline	C5 H13 N O	103.1	1.621	1.87227e+09	1.26334e+09	3.78233e+09	3.77064e+09	1.6923e+09	1.59718e+09	1.56913e+09	1.92968e+09	2.33574e+09	1317611254	1.29383e+09	2.03384e+09
	Oleamide	C18 H35 N O	281.272	15.071	1.23459e+09	1.39463e+09	1.27677e+09	1.8427e+09	1.10677e+09	1.16127e+09	1.44744e+09	3.73508e+09	8.01777e+08	1.63461e+09	9.14565e+08	1.33428e+09
	2-Deoxy-D-galactose	C6 H12 O5	164.068	1.373	1.13876e+08	8.58649e+07	5.50964e+07	8.67901e+07	5.72493e+07	8.60957e+07	5.26416e+07	9.17131e+07	5.28453e+07	5.08844e+07	7.1093e+07	5.79354e+07
	Lysophosphatidate	C23 H45 O7 P	464.289	15.362	1.16471e+08	5.96245e+07	8.9434e+07	4.03567e+07	2.16412e+07	2.64093e+07	1.11128e+07	6.39115e+06	5.89013e+07	6.61942e+06	7.31074e+06	4.27713e+06
	2-Lysophosphatidylcholine	C28 H58 N O7 P	551.396	15.399	496705	446048	444652	612003	477584	471260	953803	891397	570898	1.52866e+06	836157	2.94093e+06
	6-Pentyl-2H-pyran-2-one	C10 H14 O2	166.1	9.181	1.69303e+08	4.60762e+07	5.39157e+07	1.0675e+08	6.6372e+07	7.76461e+07	2.83519e+07	1.11119e+08	3.23119e+07	1.59332e+08	1.37576e+08	1.26954e+08
	Troxerutin	C33 H42 O19	780.182	14.626	938740	1.12776e+06	2.35383e+06	1.05e+06	1.48068e+06	1.31282e+06	2.11589e+06	1.48634e+06	2.32903e+06	1.83381e+06	2.86343e+06	2.91638e+06
	Tridecylic acid	C13 H26 O2	214.192	13.433	2.33607e+07	1.48853e+07	1.44867e+07	8.67771e+07	3.32413e+07	2.6881e+07	2.59652e+07	2.46412e+07	1.42241e+07	3.07146e+07	3.99395e+07	3.74534e+07
	1-O-(3,4,5-Trimethoxybenzoyl)-beta-L-galactopyranose	C16 H22 O10	396.104	8.784	2.95352e+06	1.87466e+06	705342	1.95954e+06	2.06386e+06	1.18508e+06	644605	1.49289e+06	670236	1.61264e+06	1.69436e+06	556821
	3-(2-Naphthyl)-D-Alanine	C13 H13 N O2	215.095	6.564	2.94837e+06	2.42198e+06	2.10881e+06	1.57657e+06	1.05415e+06	1.24403e+06	2.13707e+06	1.71276e+06	1.55863e+06	1.88987e+06	1.5169e+06	1.44113e+06
	Erucic acid	C22 H42 O2	338.317	15.153	3.18716e+07	1.84675e+07	2.25128e+07	3.68058e+07	2.42721e+07	2.17305e+07	9.47031e+07	5.09051e+07	2.00011e+07	4.60946e+07	3.22276e+07	3.45713e+07
	4-Aminoindole	C8 H8 N2	132.069	6.616	1.40036e+06	1.59188e+06	1.48718e+06	1.43703e+06	1.26351e+06	828604	1.23815e+06	2.4691e+06	1.67501e+06	1.19139e+06	1.3709e+06	1.20769e+06
	4-Guanidinobutyric acid	C5 H11 N3 O2	145.085	1.413	1.66266e+08	9.53793e+07	4.51031e+07	8.90894e+07	1.09029e+08	7.26547e+07	7.05547e+07	8.18384e+07	6.94696e+07	1.35223e+08	6.89726e+07	9.26675e+07
	Gluconic lactone	C6 H10 O6	178.047	1.253	7.78634e+07	5.18794e+07	3.25078e+07	4.69279e+07	7.59741e+07	7.47051e+07	4.0779e+07	1.79107e+07	4.7097e+07	7.13925e+07	1.08373e+08	5.01311e+07
	6-methyl-7-nitro-2,3-dihydro-1,4-benzodioxine	C9 H9 N O4	177.043	5.991	1.2783e+08	1.28232e+08	1.11613e+08	8.58353e+07	8.22256e+07	7.99202e+07	1.15731e+08	9.01501e+07	1.23937e+08	1.06004e+08	9.78282e+07	1.62985e+08
	Riboflavin B2	C17 H20 N4 O6	376.139	9.362	2.5087e+06	2.551e+06	2.39804e+06	1.84542e+06	1.39089e+06	1.40464e+06	1.6014e+06	1.65696e+06	1.23468e+06	1.37906e+06	2.0062e+06	1.53551e+06
	Pipecolinic Acid	C6 H11 N O2	129.078	1.601	6.92669e+07	6.2251e+07	4.58738e+07	4.87097e+07	5.53899e+07	6.47103e+07	4.9108e+07	8.57675e+07	4.35934e+07	4.67423e+07	6.40495e+07	4.89128e+07
	N6-Acetyl-L-lysine	C8 H16 N2 O3	188.116	1.429	1.51852e+08	1.35629e+08	1.57215e+08	1.09189e+08	1.34487e+08	1.12767e+08	1.0899e+08	1.05212e+08	1.24637e+08	1.0625e+08	1.21399e+08	1.04788e+08
	Phenylacetylglutamine	C13 H16 N2 O4	264.111	10.169	1.25333e+06	1.78318e+06	505463	2.32095e+06	1.00015e+06	1.10377e+06	551942	1.86199e+06	487337	737918	514576	468555
	2-Hydroxy-4-methylpentanoic acid	C6 H12 O3	132.078	2.199	8.26986e+07	5.35103e+07	4.307e+07	5.11602e+07	5.09464e+07	6.4599e+07	3.58362e+07	8.39149e+07	5.37135e+07	5.60544e+07	7.62029e+07	4.33854e+07
	Nitrosoheptamethyleneimine	C7 H14 N2 O	142.111	2.185	3.10909e+07	3.86896e+07	1.54299e+08	1.03545e+08	8.69704e+07	7.53014e+07	1.19971e+08	1.07795e+08	6.23374e+07	9.96885e+07	4.84001e+07	1.04597e+08
	Phosphatidylcholine	C44 H84 N O8 P	785.593	16.714	202425	186593	701043	2.2752e+06	176773	177464	213582	166510	214660	709562	160863	168592
	Caffeic acid	C9 H8 O4	180.043	1.822	1.97319e+09	3.65717e+09	2.43304e+09	2.96353e+09	1.89275e+09	2.39134e+09	2.28016e+09	2.07348e+09	2.19519e+09	1.48651e+09	2.16174e+09	1.95922e+09
	IMP	C10 H13 N4 O8 P	348.048	1.101	7.14309e+07	8.28862e+07	6.48244e+07	8.03301e+07	5.71199e+07	6.79394e+07	4.01075e+07	7.73151e+07	3.24144e+07	5.53215e+07	6.82529e+07	4.34156e+07
	Prostaglandin G2	C20 H32 O6	368.22	12.881	1.48307e+08	4.40536e+07	2.60523e+06	8.71549e+07	1.26576e+08	1.45777e+08	6.85661e+07	9.99925e+06	8.62441e+07	8.5046e+07	5.777e+07	5.19487e+07
	3-(propan-2-yl)-octahydropyrrolo[1,2-a]pyrazine-1,4-dione	C10 H16 N2 O2	196.122	7.722	1.60688e+08	4.8721e+07	2.90151e+07	1.06701e+08	6.29246e+07	5.99367e+07	2.72721e+07	7.21239e+07	1.94355e+07	7.90493e+07	7.26541e+07	5.37686e+07
	(2S)-2-(2-hydroxypropan-2-yl)-2H,3H,7H-furo[3,2-g]chromen-7-one	C14 H14 O4	263.119	10.342	2.51248e+06	936909	579143	1.42424e+06	855152	1.53783e+06	979881	994886	994844	1.64681e+06	1.13376e+06	741149
	7-Ketodeoxycholic acid	C24 H38 O5	406.272	14.441	641725	784287	1.35458e+06	808012	884426	552085	2.60265e+06	1.13433e+06	917619	1.68171e+06	1.00736e+06	735506
	(3-Methoxy-4-hydroxyphenyl)ethylene glycol sulfate	C9 H12 O7 S	264.03	8.259	2.45294e+06	2.24177e+06	1.53557e+06	1.81116e+06	1.60727e+06	1.49804e+06	1.43188e+06	1.50259e+06	1.54086e+06	1.22329e+06	1.42033e+06	1.38852e+06
	Lysophosphatidate	C17 H35 O7 P	382.21	14.1	7.46727e+07	5.0042e+07	8.34451e+07	6.09876e+07	2.88152e+07	5.31794e+07	909310	842317	806022	546985	658148	781642
	Stachyose	C24 H42 O21	666.219	1.383	9.88167e+08	8.13231e+08	5.72646e+08	7.76665e+08	2.51422e+09	2.18283e+09	1.63204e+09	3.66484e+08	1.9324e+09	1.66809e+09	3.60232e+09	2.24258e+09
	Histidine	C6 H9 N3 O2	155.07	2.986	1.62336e+06	1.67324e+06	1.94609e+06	1.84533e+06	2.15251e+06	1.54844e+06	1.85208e+06	1.8853e+06	1.6066e+06	2.08865e+06	1.97658e+06	2.13223e+06
	2-(tert-butyl)-6,7-dimethoxy-4H-3,1-benzoxazin-4-one	C14 H17 N O4	263.116	5.782	1.21101e+08	4.59834e+07	4.64104e+07	1.3648e+08	8.82832e+07	1.08739e+08	8.83408e+07	1.21756e+08	3.83431e+07	8.70499e+07	6.29688e+07	8.2817e+07
	Cyclic ADP-ribose	C15 H21 N5 O13 P2	541.059	1.883	5.17925e+07	7.76089e+07	4.95374e+07	7.60879e+07	5.74001e+07	6.14379e+07	5.03742e+07	5.87745e+07	5.09781e+07	5.17338e+07	4.93003e+07	5.38592e+07
	alpha-Eleostearic acid	C18 H30 O2	278.223	14.446	3.64287e+09	2.35055e+09	2.33575e+09	1.28989e+09	1.25775e+09	1.3755e+09	4.05764e+08	2.21031e+08	4.24781e+08	3.27675e+08	2.46119e+08	2.82503e+08
	ACar 18:3	C25 H44 N O4	421.32	13.258	2.35877e+06	1.2795e+06	1.0718e+06	1.37735e+06	1.03059e+06	623526	1.04829e+06	551618	1.10182e+06	1.14648e+06	1.62071e+06	662150
	Adenine	C5 H5 N5	135.054	8.136	7.464e+07	9.57346e+07	7.20582e+07	6.50615e+07	6.56999e+07	7.40693e+07	4.52318e+07	6.06483e+07	4.75917e+07	6.99306e+07	5.53899e+07	6.24588e+07
	3-[2-(2-pyridyl)ethyl]-1H-indole	C15 H14 N2	222.118	8.022	1.24532e+06	1.11344e+06	1.46497e+06	971536	1.77319e+06	2.04436e+06	1.89507e+06	1.84879e+06	2.26498e+06	2.0715e+06	1.53011e+06	1.21631e+06
	D-Ribose 1-phosphate	C5 H11 O8 P	230.018	1.135	6.14557e+07	7.29458e+07	5.45651e+07	7.34006e+07	6.62373e+07	7.5976e+07	5.55631e+07	7.37427e+07	4.18591e+07	5.19133e+07	8.25323e+07	4.78944e+07
	D-Glucose 1-phosphate	C6 H13 O9 P	260.028	1.422	6.2474e+07	9.25575e+07	8.22327e+07	5.83692e+07	4.57296e+07	2.86464e+07	2.35928e+07	7.22218e+07	2.25117e+07	3.94461e+07	2.76886e+07	4.03086e+07
	1,4-diaminobutane	C4 H14 Cl2 N2	160.053	3.028	337662	324091	342672	394844	483417	338530	358789	879984	299537	430092	1.15794e+06	2.12126e+06
	Indole	C8 H7 N	117.058	5.39	1.16383e+08	1.14099e+08	9.51816e+07	1.07134e+08	1.00575e+08	1.3526e+08	8.93694e+07	1.19504e+08	9.0509e+07	1.04069e+08	1.28959e+08	1.11243e+08
	2-(1H-benzimidazol-2-yl)-N-[4-(benzyloxy)phenyl]benzamide	C27 H22 N4 O2	868.357	8.861	217014	333761	199338	195821	312562	1.92609e+06	232371	205883	243388	305061	582613	317899
	Methyl (indol-3-yl)acetate	C11 H11 N O2	189.079	2.08	2.01633e+06	1.53241e+06	1.33475e+06	1.09594e+06	1.67023e+06	1.83323e+06	1.66246e+06	577310	2.21396e+06	1.59092e+06	1.6244e+06	1.67002e+06
	γ-Linolenic acid ethyl ester	C20 H34 O2	312.267	14.974	8.16637e+07	6.72591e+07	5.94665e+07	1.27826e+08	5.53983e+07	5.56538e+07	8.62583e+07	4.96643e+07	7.40054e+07	9.39315e+07	4.9771e+07	7.76879e+07
	6 β-Hydroxycortisol	C21 H30 O6	756.41	9.422	574493	464407	837805	364963	926969	325639	349906	217809	1.53298e+06	252231	216487	2.05458e+06
	2-Oxoglutarate	C5 H6 O5	146.021	1.152	2.47872e+10	3.01975e+10	3.01064e+10	1.67777e+10	1.67677e+10	1.98825e+10	1.93366e+10	1.84502e+10	1.42997e+10	1.47002e+10	1.08656e+10	1.65562e+10
	D-erythrose 4-phosphate	C4 H9 O7 P	200.008	1.136	3.86766e+07	4.41563e+07	4.50572e+07	4.14385e+07	4.55364e+07	4.31998e+07	3.55981e+07	3.83822e+07	4.014e+07	3.33485e+07	4.85867e+07	3.34798e+07

## Sheet: Fig. 3c
Fig. 3c	Name	Formula	Molecular Weight	RT [min]	all_LB1	all_LB2	all_LB3	all_LB4	all_LB5	all_LB6	all_CB1	all_CB2	all_CB3	all_CB4	all_CB5	all_CB6
	2-Mercaptoethanol	C2 H6 O S	78.0141	1.63	1.17984e+08	9.62864e+07	1.07654e+08	1.42777e+08	1.29948e+08	1.24488e+08	1.17474e+08	1.06423e+08	6.41892e+07	1.19093e+08	1.89216e+08	9.19042e+07
	Glycerol	C3 H8 O3	92.0476	1.346	1.86472e+08	8.19553e+07	1.67728e+08	1.33246e+08	1.57248e+08	1.22719e+08	1.64428e+08	1.68316e+08	1.31457e+08	1.03423e+08	1.47506e+08	1.48233e+08
	Phosphatidylethanolamine	C41 H76 N O8 P	741.529	16.791	2.33221e+07	1.61896e+07	4.15638e+07	1.99782e+07	7.58204e+07	3.14293e+07	1.6506e+07	3.67651e+07	1.70633e+07	4.30256e+06	1.44765e+07	1.91771e+07
	(3-Methoxy-4-hydroxyphenyl)ethylene glycol sulfate	C9 H12 O7 S	264.03	8.258	794199	702064	837107	774376	1.06863e+06	756045	585619	723399	1.04637e+06	703772	990915	1.74409e+06
	6-Hydroxymelatonin	C13 H16 N2 O3	248.116	2.053	1.02847e+06	924285	633826	2.02419e+06	1.5489e+06	637204	1.64395e+06	1.26033e+06	1.29847e+06	1.18009e+06	1.73304e+06	1.31344e+06
	DL-β-Leucine	C6 H13 N O2	131.094	2.112	1.5297e+09	1.49869e+09	1.39098e+09	2.63125e+09	1.8154e+09	2.04199e+09	1.49327e+09	1.91825e+09	1.66459e+09	1.537e+09	2.38507e+09	1.64485e+09
	Glu-Val-Phe	C19 H27 N3 O6	393.191	9.826	1.29801e+06	1.26662e+06	1.08575e+06	1.36179e+06	1.29782e+06	1.69067e+06	965371	1.07265e+06	1.60307e+06	1.02808e+06	1.39523e+06	851169
	Isobutyraldehyde	C4 H8 O	72.0577	0.534	1.14128e+08	9.45886e+07	1.14087e+08	1.4362e+08	8.68026e+07	1.73039e+08	9.50525e+07	1.46047e+08	1.12689e+08	5.91321e+07	1.29094e+08	9.625e+07
	D-Glycerate	C3 H6 O4	106.026	1.241	6.47406e+07	5.20248e+07	8.03022e+07	8.60481e+07	7.48307e+07	4.46307e+07	6.58997e+07	6.95216e+07	5.58227e+07	5.81267e+07	7.55971e+07	5.0818e+07
	Docosatrienoic acid	C22 H38 O2	334.285	15.398	979457	735875	860976	285194	1.66242e+06	821532	1.01256e+06	1.44441e+06	952001	1.40772e+06	328190	1.17606e+06
	N-[2-chloro-6-(trifluoromethoxy)phenyl]-2,2-dimethylpropanamide	C12 H13 Cl F3 N O2	295.059	1.213	3.46852e+09	3.30293e+09	2.22376e+09	5.40683e+09	3.65944e+09	3.27923e+09	3.31735e+09	3.65682e+09	3.7297e+09	3.43468e+09	4.9638e+09	3.3248e+09
	2-Furoic acid	C5 H4 O3	112.014	1.084	493201	830363	873532	695816	618985	1.55937e+06	483789	814069	760602	572627	580049	564538
	4-oxo-5-phenylpentanoic acid	C11 H12 O3	192.079	12.124	1.63363e+06	1.18457e+06	1.7769e+06	1.815e+06	1.01256e+06	1.51377e+06	935441	1.27341e+06	1.07521e+06	1.23091e+06	1.4314e+06	1.50743e+06
	Phosphatidylcholine	C44 H84 N O7 P	769.597	13.71	488500	277067	2.06932e+06	990399	1.07468e+06	178074	318184	936092	372198	748109	955474	532899
	AKB48 N-(5-Fluoropentyl) analog	C23 H30 F N3 O	766.479	14.689	432752	257537	571269	515417	259132	594074	252852	264334	788952	239561	1.59575e+06	688038
	3-Phosphoglyceric acid	C3 H7 O7 P	185.992	1.123	2.90604e+07	7.55531e+07	7.12568e+07	7.04798e+06	2.95768e+07	5.33719e+07	4.70575e+07	6.18432e+07	3.86913e+07	4.11822e+07	1.78401e+07	4.81673e+07
	Jasmone	C11 H16 O	164.12	14.734	1.38666e+08	130926117	1.66411e+08	9.33378e+07	1.65658e+08	1.66074e+08	1.08251e+08	1.14927e+08	1.3699e+08	9.32758e+07	1.16193e+08	1.35358e+08
	2-(cyclopropylcarbonyl)-3-(4-fluoroanilino)acrylonitrile	C13 H11 F N2 O	115.044	6.805	781842	700947	838060	1.68449e+06	989991	1.40577e+06	714598	656652	1.05899e+06	985792	1.00646e+06	323274
	1-Acyl-sn-glycero-3-phosphoserine	C22 H42 N O9 P	495.258	13.777	7.092e+07	3.56152e+07	2.04723e+07	4.85844e+07	4.24651e+07	1.91888e+07	2.34514e+07	4.6758e+07	1.13873e+07	5.99376e+07	3.39857e+07	2.83072e+07
	Cytidine	C9 H13 N3 O5	243.086	1.428	8.26799e+08	7.97607e+08	1.36059e+09	7.8797e+08	6.13037e+08	6.28933e+07	6.43264e+08	6.86109e+07	6.28711e+08	8.32408e+08	1.07229e+08	1.8279e+09
	L-Threonic acid-1,4-lactone	C4 H6 O4	118.028	3.189	1.41608e+08	1.20569e+08	1.08867e+08	1.93374e+08	1.44463e+08	1.426e+08	1.36855e+08	1.40227e+08	1.35973e+08	1.50195e+08	1.68851e+08	1.38688e+08
	1,5-Anhydro-D-glucitol	C6 H12 O5	164.068	1.287	6.32224e+07	5.22342e+07	5.47837e+07	9.03937e+07	6.17647e+07	6.61664e+07	4.4265e+07	5.98173e+07	3.35218e+07	5.23196e+07	6.01227e+07	4.30391e+07
	Phosphoethanolamine	C2 H8 N O4 P	141.02	0.527	740688	533152	1.19971e+06	848637	564172	1.12389e+06	1.02826e+06	875811	1.3475e+06	325920	933848	1.04484e+06
	Orotidine	C10 H12 N2 O8	288.06	1.369	2.65404e+07	3.04357e+07	2.02565e+07	3.20869e+07	3.31179e+07	5.37543e+07	2.39307e+07	7.73651e+07	2.63116e+07	1.78941e+07	2.5336e+07	3.42057e+07
	Radicinin	C12 H12 O5	236.066	8.118	479312	296794	1.61888e+06	632066	532476	151932	634969	759688	494901	346634	219750	206424
	Adenylosuccinic acid	C14 H18 N5 O11 P	463.072	1.071	4.27796e+07	7.21035e+07	6.63504e+07	3.89446e+07	2.75108e+07	5.75022e+07	3.12613e+07	4.17472e+07	4.2191e+07	3.83262e+07	6.00012e+07	1.33645e+07
	L-Malic acid	C4 H6 O5	134.021	1.167	2.27496e+10	1.8753e+10	2.49218e+10	3.65162e+10	2.27761e+10	18672178397	1.91307e+10	2.49285e+10	2.33781e+10	2.53998e+10	3.13998e+10	1.9371e+10
	Oleoyl ethylamide	C20 H39 N O	309.304	15.537	2.7547e+10	2.78343e+10	3.53279e+10	7.37104e+09	2.34835e+10	2.97571e+10	2.66758e+10	2.71443e+10	3.02037e+10	2.23606e+10	1.13783e+10	3.35384e+10
	2-Ethylhexanoic acid	C8 H16 O2	204.135	7.52	6.69254e+07	5.74576e+06	5.20326e+06	7.51954e+06	4.78495e+06	4.45278e+06	5.1366e+06	1.21569e+07	1.17898e+07	1.93285e+06	5.92447e+06	8.90786e+06
	8-Hydroxyguanosine	C10 H13 N5 O6	299.086	1.513	351384	456911	279063	367525	318094	332743	1.10542e+06	295009	399107	674780	437663	462273
	D-Ribose5-phophate	C5 H11 O8 P	230.02	1.158	617358	785958	471496	552470	392305	649660	373192	464329	443007	978492	1.09941e+06	450231
	Cytosine	C4 H5 N3 O	111.043	1.359	1.31935e+08	1.21009e+08	1.70773e+08	1.80178e+08	1.40578e+08	1.22357e+08	1.20637e+08	1.54304e+08	1.43872e+08	1.58925e+08	1.6595e+08	1.49728e+08
	Theophylline	C7 H8 N4 O2	180.062	1.292	1.00979e+09	1.06484e+09	1.11024e+09	1.58248e+09	1.71342e+09	1.38401e+09	1.00745e+09	1.01924e+09	1.19685e+09	1.09927e+09	1.1677e+09	8.58386e+08
	CMP	C9 H14 N3 O8 P	323.052	1.356	1.39818e+08	1.28709e+08	1.17321e+08	1.28332e+08	1.11762e+08	1.22163e+08	1.24724e+08	1.3681e+08	1.46894e+08	1.69673e+08	1.55734e+08	1.4399e+08
	Cyclo(glycyltryptophylprolylglycylvalylglycyl-β-hydroxytyrosyl)	C36 H44 N8 O9	1508.6	11.031	326697	168039	197597	1.07061e+06	219790	162852	225180	169241	371117	174301	973973	184024
	FAHFA (18:3/18:3)	C36 H58 O4	554.429	13.949	3.84635e+07	3.64572e+07	2.65679e+07	4.1418e+07	5.53588e+07	5.50528e+07	4.76246e+07	3.05157e+07	3.43608e+07	5.50619e+07	4.33901e+07	6.33122e+07
	Uracil	C4 H4 N2 O2	112.027	1.666	1.55041e+09	1.52533e+09	1.24911e+09	2.19168e+09	1.56438e+09	1.51238e+09	1.58104e+09	1.20597e+09	1.10937e+09	1.2204e+09	1.68627e+09	1.4496e+09
	UR-144 N-(5-hydroxypentyl) β-D-glucuronide	C27 H37 N O8	1050.48	8.329	414772	550338	478714	766901	643682	595550	694650	825285	561494	504722	858521	910615
	1-Acyl-sn-glycero-3-phosphoserine	C26 H50 N O9 P	551.32	14.603	6.36042e+07	3.97572e+07	3.8839e+07	4.04097e+07	4.05782e+07	3.03717e+07	5.00309e+07	6.45156e+07	5.29296e+07	5.99269e+07	2.79935e+07	6.22304e+07
	2-Furoic acid	C5 H4 O3	112.016	1.525	5.05927e+07	1.09993e+08	1.46456e+08	1.22874e+08	1.10853e+08	1.50684e+08	1.17946e+08	1.04054e+08	1.5839e+08	8.77721e+07	1.02332e+08	9.29058e+07
	1-Acyl-sn-glycero-3-phosphoserine	C24 H46 N O9 P	523.289	14.124	1.42571e+09	1.70202e+09	1.93107e+09	1.03909e+09	7.55047e+08	1199999770	9.68561e+08	1.44803e+09	1.35391e+09	1.57312e+09	7.39335e+08	1.66311e+09
	2-Arachidonoylglycerol	C23 H38 O4	378.275	15.155	3.74534e+09	3.49392e+09	3.50913e+09	2.11199e+09	3.36351e+09	2.87912e+09	2.49377e+09	4.56513e+09	3.35114e+09	1.30359e+09	3.76573e+09	1.8817e+09
	3-Indoleacetonitrile	C10 H8 N2	156.069	14.491	6.89199e+07	5.18824e+07	3.61013e+07	1.27413e+08	1.494e+08	7.95214e+07	1.05225e+08	4.99006e+07	5.92109e+07	9.67315e+07	7.35579e+07	8.81299e+07
	Caprylic acid	C8 H16 O2	144.114	10.797	3.9314e+08	3.45674e+08	1.69326e+08	1.21586e+09	5.69577e+08	9.0968e+08	3.10114e+08	4.13925e+08	4.59821e+08	1.39655e+09	1.90931e+09	5.61358e+08
	trans-Cinnamic acid	C9 H8 O2	148.052	4.797	4.77367e+07	3.56917e+07	4.02668e+07	6.75997e+07	4.12006e+07	5.28248e+07	4.41681e+07	5.28576e+07	4.58045e+07	3.79495e+07	7.12813e+07	3.36638e+07
	Spermine	C10 H26 N4	202.216	1.017	7.04644e+07	8.99211e+07	7.32015e+07	1.712e+08	8.61005e+07	7.55422e+07	1.22333e+08	1.08874e+08	1.01667e+08	7.54534e+07	1.37402e+08	7.05552e+07
	Ribitol	C5 H12 O5	212.089	1.3	4.09857e+07	3.98795e+07	4.29056e+07	7.53992e+07	4.7765e+07	5.66995e+07	4.5906e+07	5.42125e+07	3.26187e+07	5.02527e+07	6.33919e+07	4.4035e+07
	Carvone	C10 H14 O	150.105	14.734	8.58214e+07	1.14583e+08	1.31194e+08	7.25669e+07	1.24273e+08	1.39732e+08	9.91957e+07	1.02756e+08	1.05822e+08	7.83952e+07	9.31716e+07	9.95219e+07
	Phosphatidylethanolamine	C41 H78 N O7 P	727.552	16.223	1.36909e+08	1.41975e+08	1.57091e+08	9.66649e+07	8.67954e+07	9.80769e+07	1.21523e+08	8.7726e+07	7.5307e+07	1.05659e+08	8.77276e+07	1.13902e+08
	12-Hydroxydodecanoic acid	C12 H24 O3	216.172	10.849	5.71947e+07	2.79284e+07	3.22813e+07	6.05781e+07	3.66227e+07	2.64555e+07	2.13884e+07	4.08305e+07	5.98388e+07	4.57579e+07	5.72842e+07	3.37843e+07
	2-Hydroxycinnamate	C9 H8 O3	164.048	2.269	1.41573e+09	1.19692e+09	3.42862e+08	1.43903e+09	9.01067e+08	8.24649e+08	2.64809e+09	8.45665e+08	1.21389e+09	4.38877e+09	1.12628e+09	4.63814e+08
	L-Histidine	C6 H9 N3 O2	155.07	1.227	1.37788e+08	1.23889e+08	1.53946e+08	1.32795e+08	1.09443e+08	1.28034e+08	1.03904e+08	1.22551e+08	1.40573e+08	1.26465e+08	1.32007e+08	9.40093e+07
	Octhilinone	C11 H19 N O S	213.12	2.623	124662	123546	113851	83545	196997	70355.1	267068	134476	182942	361428	563518	103799
	Decanoic acid	C10 H20 O2	172.146	12.298	1.16832e+09	1.22115e+09	2.98798e+08	1.0948e+09	8.04854e+08	1.40661e+09	8.85894e+08	9.33649e+08	8.00744e+08	1.66648e+09	1.58998e+09	5.74899e+08
	Betaine	C5 H11 N O2	117.079	1.272	2.61353e+09	2.50123e+09	2.55181e+09	4.66099e+09	3.06764e+09	2.92106e+09	2.24057e+09	3.63742e+09	8.83264e+08	2.51919e+09	2.84299e+09	2.26042e+09
	D-Galactosamine	C6 H14 Cl N O5	215.056	1.257	1.06749e+08	1.12999e+08	1.67869e+08	1.12092e+08	8.48467e+07	1.18325e+08	1.09918e+08	1.43692e+08	1.14675e+08	1.14872e+08	1.00134e+08	1.38071e+08
	Aspartic Acid	C4 H7 N O4	133.038	13.936	264943	241652	367393	506735	302537	482527	181072	183718	307966	404704	340597	175793
	1-Acyl-sn-glycero-3-phosphoinositol	C25 H47 O12 P	570.278	13.753	5.47508e+07	3.05814e+07	2.43916e+07	5.13722e+07	4.18497e+07	1.48506e+07	2.24324e+07	3.80034e+07	2.77002e+07	3.8963e+07	3.03633e+07	3.77275e+07
	Dihydrozeatin	C10 H15 N5 O	221.127	8.945	102058	74802.9	95576.9	75747.7	161050	112002	56477.2	56737.8	453644	170302	60805.9	88908.6
	Prostaglandin F2α-1-glyceryl ester	C23 H40 O7	450.26	12.805	6.89928e+07	9.91957e+07	1.54311e+08	1.42011e+08	6.86384e+07	6.42037e+07	6.08905e+07	1.46248e+08	1.41711e+08	1.07908e+08	1.10004e+08	1.10649e+08
	2-Lysophosphatidylcholine	C24 H48 N O7 P	493.315	15.309	2.28972e+07	2.79764e+07	2.83939e+07	2.11986e+07	4.1598e+07	3.23924e+07	2.57225e+07	4.10276e+07	3.93172e+07	2.59219e+07	1.75756e+07	5.214e+07
	3'-Adenosine monophosphate	C10 H14 N5 O7 P	347.064	2.789	9.75421e+07	6.95761e+07	3.21352e+07	1.41614e+08	1.3052e+08	5.20909e+07	1.11528e+08	9.74076e+07	4.09973e+07	8.78469e+07	1.23112e+08	1.23134e+08
	2-[(butylamino)(imino)methyl]-1-oxohydrazinium-1-olate	C5 H12 N4 O2	182.078	10.96	58807.5	52077.2	57962.1	56787.7	51712.7	46597.7	45129.3	93889.1	47252.8	47545.8	57073.2	303985
	Cytidine 5'-diphosphocholine	C14 H26 N4 O11 P2	488.108	1.285	1.0519e+08	1.30908e+08	1.14115e+08	9.25757e+07	6.64505e+07	9.07751e+07	7.1913e+07	9.563e+07	9.70271e+07	1.01003e+08	1.07468e+08	5.14921e+07
	Palmitoleic acid	C16 H30 O2	254.225	13.838	1.32019e+08	5.47285e+07	5.64566e+07	8.78188e+07	7.44948e+07	4.29216e+07	6.44639e+07	7.1217e+07	6.346e+07	6.13845e+07	7.91103e+07	5.32589e+07
[truncated: 789 more rows]

## Sheet: Fig. 3d
Fig. 3d	Hindgut
	Name	LG1	LG2	LG3	LG4	LG5	LG6	CG1	CG2	CG3	CG4	CG5	CG6
[truncated: 247 more rows]

## Sheet: Fig. 3e-g
Fig. 3e	Bee ID	Group	Colony	Age	Memory performance	Total landings in memory retention test
[truncated: 39 more rows]

[truncated: 6 more sheets: Suppl Fig. 1, Suppl Fig. 2, Suppl Fig. 3, Suppl Fig. 4, Suppl Fig. 9, Suppl Fig. 10]
